# Supplementary material for: Comparative genome analysis reveals the molecular basis of nicotine degradation and survival capacities of Arthrobacter
Source: Sci Rep. 2015 Feb 27;5:8642. doi: 10.1038/srep08642 (PMC4342571; doi:10.1038/srep08642)
Supplement: Supplementary Information — Dataset 1 [file srep08642-s2.xls]

## Sheet: Sheet1
Supplementary Data
DataSet1 Orthologous groups of all subject Arthrobacter strains determined by OrthoMCL.
Orthologous Group	Function	Arthrobacter aurescens M2012083a	Arthrobacter sp. FB24b	Arthrobacter aurescens TC1b	Arthrobacter chlorophenolicus A6b	Arthrobacter arilaitensis Re117b	Arthrobacter phenanthrenivorans Shpe3b	Arthrobacter nitroguajacolicus Rue61ab
group1000	-					YP_003915184.1,YP_003915188.1,YP_003915440.1,YP_003915448.1,YP_003915553.1,YP_003915912.1,YP_003915992.1,YP_003916003.1,YP_003916036.1,YP_003916072.1,YP_003916511.1,YP_003916565.1,YP_003916566.1,YP_003916612.1,YP_003916681.1,YP_003916683.1,YP_003917037.1,YP_003917220.1,YP_003917466.1,YP_003917467.1,YP_003917469.1,YP_003917595.1,YP_003917862.1,YP_003917880.1,YP_003918080.1,YP_003918115.1,YP_003918…
group1001	hypothetical protein AAur_0313	1197706.3.peg.140,1197706.3.peg.1495,1197706.3.peg.4056,1197706.3.peg.1755	YP_833443.1,YP_830768.1	YP_946131.1,YP_946206.1,YP_946315.1,YP_946411.1	YP_002489177.1,YP_002489297.1	YP_003915363.1,YP_003916421.1	YP_004243019.1	YP_006660343.1,YP_006660289.1,YP_006660451.1,YP_006660546.1
group1002	ATP-dependent Clp protease, ATP-binding subunit	1197706.3.peg.3178,1197706.3.peg.529,1197706.3.peg.9	YP_829669.1,YP_833215.1,YP_833293.1	YP_945989.1,YP_947629.1,YP_949224.1	YP_002486421.1,YP_002489524.1	YP_003915312.1,YP_003915546.1,YP_003917709.1	YP_004242833.1	YP_006660141.1,YP_006661955.1,YP_006663574.1
group1003	IS110 family transposase	1197706.3.peg.3629	YP_831257.1	YP_949997.1,YP_950232.1		YP_003915887.1,YP_003915911.1,YP_003917145.1,YP_003918492.1,YP_003917108.1,YP_003917427.1,YP_003918375.1	YP_004239983.1,YP_004242062.1,YP_004243215.1,YP_004243367.1,YP_004243392.1	YP_006664349.1
group1004	succinate-semialdehyde dehydrogenase	1197706.3.peg.1168,1197706.3.peg.1766,1197706.3.peg.3830	YP_830701.1,YP_831276.1	YP_946458.1,YP_946654.1,YP_947113.1,YP_950257.1	YP_002486170.1,YP_002487357.1	YP_003915975.1	YP_004240547.1	YP_006660591.1,YP_006660778.1,YP_006661226.1
group1005	hypothetical protein AAur_0495	1197706.3.peg.2414,1197706.3.peg.1395,1197706.3.peg.1414,1197706.3.peg.2096,1197706.3.peg.2097	YP_829760.1,YP_831421.1,YP_831444.1	YP_946303.1,YP_946494.1	YP_002486792.1,YP_002487839.1		YP_004239941.1	YP_006660438.1,YP_006660627.1,YP_006662050.1
group1006	formate dehydrogenase	1197706.3.peg.2400,1197706.3.peg.550,1197706.3.peg.708	YP_830405.1,YP_833196.1	YP_946289.1,YP_946812.1,YP_948056.1	YP_002487093.1,YP_002489515.1	YP_003918059.1	YP_004239584.1,YP_004240249.1	YP_006660423.1,YP_006660937.1,YP_006662413.1
group1007	acyltransferase	1197706.3.peg.3601,1197706.3.peg.3602,1197706.3.peg.3937	YP_832359.1,YP_832360.1	YP_948154.1,YP_948577.1,YP_948578.1	YP_002488642.1,YP_002488643.1	YP_003917454.1	YP_004241975.1	YP_006662513.1,YP_006662944.1,YP_006662945.1
group1008	malate synthase	1197706.3.peg.3055,1197706.3.peg.3961	YP_830081.1,YP_832908.1	YP_946523.1,YP_949102.1	YP_002486796.1,YP_002489262.1	YP_003915535.1,YP_003918505.1	YP_004242324.1,YP_004242588.1,YP_004239950.1	YP_006660655.1,YP_006663462.1
group1009	-					YP_003915561.1,YP_003915886.1,YP_003915910.1,YP_003916004.1,YP_003916502.1,YP_003916580.1,YP_003916592.1,YP_003916610.1,YP_003916685.1,YP_003916714.1,YP_003916923.1,YP_003917144.1,YP_003918101.1	YP_004241812.1,YP_004242301.1
group1010	ISAau1, transposase orfB			YP_947160.1,YP_947236.1,YP_947500.1,YP_948810.1,YP_948813.1,YP_948852.1,YP_948872.1,YP_948995.1,YP_949974.1,YP_950131.1,YP_950343.1		YP_003915997.1,YP_003918235.1,YP_003918152.1	YP_004243225.1
group1011	serine hydroxymethyltransferase	1197706.3.peg.419,1197706.3.peg.1862	YP_830265.1,YP_833180.1	YP_949504.1,YP_949676.1	YP_002486623.1,YP_002489641.1	YP_003917803.1,YP_003917903.1	YP_004239568.1,YP_004242661.1	YP_006663871.1,YP_006664054.1
group1012	molecular chaperone GroEL	1197706.3.peg.3597,1197706.3.peg.683	YP_830277.1,YP_832365.1	YP_946791.1,YP_948583.1	YP_002486978.1,YP_002488648.1	YP_003915751.1,YP_003917456.1	YP_004240147.1,YP_004241981.1	YP_006660913.1,YP_006662949.1
group1013	aminopeptidase	1197706.3.peg.4242,1197706.3.peg.3904	YP_831609.1,YP_831889.1	YP_947874.1,YP_948120.1	YP_002487944.1,YP_002488221.1	YP_003916794.1,YP_003917045.1	YP_004241145.1,YP_004241560.1	YP_006662226.1,YP_006662479.1
group1014	ISAau1, transposase orfA			YP_947161.1,YP_948873.1,YP_950344.1,YP_947235.1,YP_947501.1,YP_948811.1,YP_948812.1,YP_948853.1,YP_948994.1,YP_949975.1,YP_950130.1		YP_003915996.1,YP_003916646.1,YP_003918236.1
group1015	ABC transporter ATP-binding protein	1197706.3.peg.749,1197706.3.peg.3996	YP_830355.1,YP_833114.1	YP_946850.1,YP_949157.1	YP_002487055.1,YP_002489402.1	YP_003918289.1	YP_004240215.1,YP_004242709.1	YP_006660976.1,YP_006663501.1
group1016	ABC transporter ATP-binding protein	1197706.3.peg.750,1197706.3.peg.3995	YP_830356.1,YP_833113.1	YP_946851.1,YP_949156.1	YP_002487056.1,YP_002489401.1	YP_003918288.1	YP_004240216.1,YP_004242708.1	YP_006660977.1,YP_006663500.1
group1017	ferredoxin/ferredoxin-NADP reductase	1197706.3.peg.145,1197706.3.peg.153	YP_832569.1,YP_832589.2	YP_948767.1,YP_948776.1	YP_002488844.1,YP_002488865.1	YP_003917022.1	YP_004242167.1,YP_004242182.1	YP_006663134.1,YP_006663143.1
group1018	penicillin-binding protein	1197706.3.peg.2172,1197706.3.peg.3970	YP_832874.1,YP_833001.1	YP_949065.1,YP_949111.1	YP_002489230.1,YP_002489296.1	YP_003917696.1	YP_004242558.1,YP_004242624.1	YP_006663426.1,YP_006663471.1
group1019	cytochrome c biogenesis membrane protein	1197706.3.peg.2294	YP_829223.1,YP_829321.1,YP_829425.1,YP_832766.1	YP_948983.1,YP_950046.1,YP_950204.1	YP_002489139.1	YP_003917650.1	YP_004242460.1	YP_006663345.1,YP_006664294.1
group1020	HNH endonuclease domain-containing protein	1197706.3.peg.2864	YP_830921.1,YP_832701.1	YP_946921.1,YP_947293.1,YP_947782.1,YP_949650.1		YP_003917120.1	YP_004239746.1	YP_006661044.1,YP_006661393.1,YP_006662133.1,YP_006664029.1
group1021	Acetyl-CoA carboxylase alpha chain	1197706.3.peg.2491,1197706.3.peg.2999	YP_829597.1,YP_830765.1	YP_945884.1,YP_947184.1	YP_002486265.1	YP_003915837.1,YP_003916027.1	YP_004240011.1,YP_004240593.1	YP_006660036.1,YP_006661283.1
group1022	serine protease	1197706.3.peg.206,1197706.3.peg.3369	YP_832662.1,YP_832354.1	YP_948826.1,YP_948906.1,YP_948843.1	YP_002488935.1	YP_003917969.1	YP_004242606.1,YP_004242666.1	YP_006663208.1,YP_006663194.1
group1023	lipoyl synthase	1197706.3.peg.4202	YP_829563.1,YP_831098.1	YP_947507.1,YP_949674.1	YP_002486621.1,YP_002487675.1	YP_003917222.1	YP_004240883.1,YP_004242659.1	YP_006661601.1,YP_006664052.1
group1024	glycine dehydrogenase	1197706.3.peg.416,1197706.3.peg.4046	YP_830262.1	YP_946777.1,YP_949679.1	YP_002486626.1,YP_002486965.1	YP_003917806.1	YP_004240132.1,YP_004242664.1	YP_006660899.1,YP_006664057.1
group1025	hypothetical protein AAur_0715	1197706.3.peg.2610	YP_830070.1,YP_831391.1,YP_829587.1	YP_946517.1,YP_947642.1	YP_002486339.1	YP_003917922.1	YP_004239943.1,YP_004239485.1	YP_006660649.1,YP_006661968.1
group1026	acetate--CoA ligase	1197706.3.peg.2156	YP_831251.1,YP_832853.1,YP_830032.1	YP_947153.1,YP_949049.1,YP_950339.1	YP_002489218.1	YP_003915460.1,YP_003917689.1	YP_004242539.1	YP_006663410.1
group1027	-					YP_003915435.1,YP_003918128.1,YP_003918148.1	YP_004240135.1,YP_004241471.1,YP_004241474.1,YP_004241488.1,YP_004241492.1,YP_004243223.1,YP_004243252.1,YP_004243283.1,YP_004243287.1
group1028	-					YP_003915436.1,YP_003918127.1	YP_004240134.1,YP_004241472.1,YP_004241475.1,YP_004241489.1,YP_004241491.1,YP_004243282.1,YP_004243222.1,YP_004243237.1,YP_004243288.1,YP_004243253.1
group1029	-		YP_829161.1				YP_004239531.1,YP_004240072.1,YP_004240088.1,YP_004240797.1,YP_004241813.1,YP_004242057.1,YP_004242398.1,YP_004242984.1,YP_004243238.1,YP_004243285.1,YP_004241487.1
group1030	methylmalonate-semialdehyde dehydrogenase	1197706.3.peg.2074,1197706.3.peg.2712	YP_830321.1,YP_830817.1	YP_947725.1,YP_947686.1	YP_002487024.1	YP_003917778.1	YP_004240191.1,YP_004240643.1	YP_006662075.1,YP_006662016.1
group1031	L-serine ammonia-lyase		YP_829562.1,YP_830266.1	YP_946780.1,YP_949675.1	YP_002486622.1,YP_002486967.1	YP_003917802.1	YP_004240136.1,YP_004242660.1	YP_006660903.1,YP_006664053.1
group1032	fibronectin like domain-containing protein	1197706.3.peg.2504,1197706.3.peg.2505	YP_830780.1,YP_830781.1	YP_947197.1,YP_947198.1	YP_002487409.1,YP_002487410.1	YP_003916042.1	YP_004240606.1	YP_006661296.1
group1033	pyruvate dehydrogenase subunit E1	1197706.3.peg.3943	YP_831943.1,YP_832889.1	YP_948161.1,YP_949086.1	YP_002488260.1,YP_002489245.1	YP_003916726.1	YP_004241601.1	YP_006662520.1,YP_006663444.1
group1034	copper resistance protein D family	1197706.3.peg.2737	YP_829197.1,YP_833390.1	YP_949428.1,YP_950207.1	YP_002489761.1	YP_003917755.1	YP_004242981.1,YP_004243305.1	YP_006663791.1,YP_006664291.1
group1035	MerR family transcriptional regulator	1197706.3.peg.1018	YP_829215.1,YP_829313.1,YP_829417.1,YP_831267.1	YP_950109.1	YP_002478436.1,YP_002478455.1		YP_004243278.1,YP_004243355.1	YP_006664327.1
group1036	cytochrome c biogenesis membrane protein	1197706.3.peg.1002	YP_829229.1,YP_829327.1,YP_829431.1,YP_829183.1	YP_950069.1,YP_950198.1	YP_002478446.1		YP_004243304.1	YP_006664315.1,YP_006664300.1
group1037	-		YP_831324.1,YP_831332.1			YP_003916035.1,YP_003916289.1,YP_003917046.1	YP_004239929.1,YP_004240068.1,YP_004241175.1,YP_004241570.1,YP_004241789.1,YP_004239930.1
group1038	-	1197706.3.peg.2742,1197706.3.peg.1440			YP_002486550.1		YP_004239530.1,YP_004240796.1,YP_004242983.1,YP_004240073.1,YP_004242056.1,YP_004242397.1,YP_004241814.1,YP_004243284.1
group1039	beta-D-xylosidase	1197706.3.peg.3776	YP_831329.1	YP_946927.1	YP_002489571.1,YP_002489585.1	YP_003915408.1	YP_004239500.1,YP_004242922.1	YP_006661788.1,YP_006661814.1,YP_006661049.1
group1040	hypothetical protein AAur_2408	1197706.3.peg.3921	YP_831640.1,YP_831916.1	YP_948138.1	YP_002477823.1,YP_002487802.1,YP_002488244.1	YP_003915486.1	YP_004241168.1,YP_004241585.1	YP_006662497.1
group1041	hypothetical protein AAur_pTC10151	1197706.3.peg.950	YP_829741.1	YP_950023.1	YP_002478524.1,YP_002486259.1,YP_002487827.1,YP_002487962.1	YP_003915722.1	YP_004239470.1,YP_004241163.1	YP_006664360.1
group1042	glycine cleavage system aminomethyltransferase T	1197706.3.peg.417,1197706.3.peg.4045	YP_830263.1	YP_949678.1,YP_946778.1	YP_002486625.1,YP_002486966.1	YP_003917805.1	YP_004242663.1	YP_006664056.1,YP_006660900.1
group1043	hypothetical protein AAur_3084	1197706.3.peg.1009,1197706.3.peg.164	YP_833455.1,YP_829237.1	YP_948785.1,YP_950013.1	YP_002489082.1	YP_003915863.1	YP_004242396.1	YP_006663151.1,YP_006664323.1
group1044	Type II/IV secretion system protein	1197706.3.peg.3560	YP_832404.1,YP_832412.1	YP_948621.1	YP_002478212.1,YP_002488702.1,YP_002488693.1		YP_004242022.1,YP_004242030.1	YP_006662985.1
group1045	choline oxidase	1197706.3.peg.3748	YP_833218.1,YP_833201.1	YP_946320.1,YP_949295.1	YP_002489539.1,YP_002489731.1	YP_003915921.1	YP_004239552.1	YP_006660456.1
group1046	-	1197706.3.peg.1169	YP_829133.1,YP_831387.1,YP_833278.1,YP_832961.1		YP_002486169.1		YP_004239431.1,YP_004242923.1	YP_006661838.1,YP_006660777.1
group1047	hypothetical protein AAur_pTC20074	1197706.3.peg.3768	YP_829155.1,YP_829452.1	YP_950238.1	YP_002477960.1,YP_002478563.1	YP_003915175.1	YP_004243378.1,YP_004243481.1	YP_006664353.1
group1048	cadmium-translocating P-type ATPase		YP_829181.1,YP_829227.1,YP_829325.1,YP_829429.1	YP_950060.1,YP_950196.1		YP_003915867.1,YP_003918102.1		YP_006664302.1,YP_006664317.1
group1049	BNR/Asp-box repeat-containing protein	1197706.3.peg.1008	YP_829213.1,YP_829311.1,YP_829415.1,YP_829238.1	YP_950190.1,YP_950014.1		YP_003915862.1	YP_004242254.1	YP_006664322.1
group1050	mercuric reductase	1197706.3.peg.1017	YP_829216.1,YP_829314.1,YP_829418.1,YP_831268.1	YP_950110.1	YP_002478438.1		YP_004243279.1,YP_004243356.1	YP_006664326.1
group1051	putative traG-family protein	1197706.3.peg.952	YP_829250.1,YP_829441.1,YP_829291.1	YP_950407.1,YP_949986.1	YP_002478487.1	YP_003915201.1	YP_004243319.1,YP_004243427.1
group1052	aliphatic sulfonate ABC transporter periplasmic substrate-binding protein	1197706.3.peg.167	YP_832596.1,YP_833255.1	YP_948789.1	YP_002486303.1,YP_002488870.1	YP_003917026.1	YP_004239550.1,YP_004242187.1	YP_006663155.1
group1053	oxidoreductase family protein	1197706.3.peg.2309,1197706.3.peg.2321	YP_832794.1,YP_832806.1	YP_949000.1,YP_949011.1	YP_002489183.1		YP_004242503.1	YP_006663359.1,YP_006663370.1
group1054	amino acid permease	1197706.3.peg.3335,1197706.3.peg.284	YP_833034.1,YP_833110.1	YP_949342.1	YP_002487223.1	YP_003915276.1,YP_003917458.1	YP_004240426.1	YP_006663708.1
group1055	copper-translocating P-type ATPase	1197706.3.peg.328,1197706.3.peg.985	YP_833574.1	YP_949762.1,YP_950004.1,YP_950321.1	YP_002489915.1	YP_003918270.1	YP_004243135.1	YP_006664150.1
group1056	shikimate kinase	1197706.3.peg.2646	YP_830004.1	YP_946338.1	YP_002486561.1,YP_002486875.1	YP_003916742.1,YP_003915367.1	YP_004241013.1,YP_004240031.1	YP_006660474.1
group1057	glycine cleavage system H protein	1197706.3.peg.418,1197706.3.peg.4044	YP_830264.1	YP_949677.1,YP_946779.1	YP_002486624.1	YP_003917804.1	YP_004242662.1	YP_006664055.1,YP_006660901.1
group1058	DNA-binding stress response protein	1197706.3.peg.117	YP_829835.1,YP_830259.1	YP_946109.1	YP_002486642.1,YP_002486962.1	YP_003917928.1	YP_004239799.1,YP_004240129.1	YP_006660265.1
group1059	sugar ABC transporter ATP-binding protein	1197706.3.peg.873,1197706.3.peg.2648	YP_830598.1	YP_946340.1,YP_947000.1	YP_002487261.1	YP_003918524.1	YP_004240457.1	YP_006660476.1,YP_006661110.1
group1060	-	1197706.3.peg.432,1197706.3.peg.433	YP_831170.1,YP_831171.1		YP_002487747.1,YP_002487748.1	YP_003917153.1	YP_004240952.1,YP_004240953.1	YP_006661675.1,YP_006661676.1
group1061	putative integral membrane protein	1197706.3.peg.3885	YP_831873.1,YP_829179.1	YP_950200.1,YP_948104.1	YP_002488205.1	YP_003917008.1	YP_004241544.1	YP_006664298.1,YP_006662462.1
group1062	ribonucleotide-diphosphate reductase subunit alpha	1197706.3.peg.3855	YP_831835.1	YP_948076.1	YP_002478228.1,YP_002488174.1	YP_003916971.1,YP_003918165.1	YP_004241428.1	YP_006662433.1
group1063	ImpB/MucB/SamB family protein	1197706.3.peg.2476	YP_833316.1	YP_947169.1	YP_002478425.1,YP_002486310.1	YP_003915179.1	YP_004239555.1	YP_006661267.1,YP_006666584.1
group1064	proline-betaine transporter	1197706.3.peg.102	YP_829792.1	YP_946100.1	YP_002486606.1,YP_002487148.1	YP_003915771.1	YP_004239772.1,YP_004240312.1	YP_006660256.1
group1065	betaine aldehyde dehydrogenase	1197706.3.peg.3747	YP_833219.1,YP_833200.1	YP_946321.1	YP_002489540.1,YP_002489730.1	YP_003915920.1	YP_004239553.1	YP_006660457.1
group1066	resolvase family site-specific recombinase		YP_829135.1,YP_829966.1,YP_829138.1	YP_946228.1,YP_950174.1	YP_002477896.1	YP_003918224.1,YP_003916006.1	YP_004243336.1
group1067	glutaredoxin	1197706.3.peg.3766	YP_829152.1,YP_829455.1	YP_950235.1	YP_002478566.1	YP_003915219.1	YP_004243375.1,YP_004243484.1	YP_006664350.1
group1068	hypothetical protein AAur_pTC20078		YP_829159.1,YP_829447.1,YP_829353.1	YP_950242.1	YP_002478556.1	YP_003915197.1,YP_003915874.1	YP_004243382.1,YP_004243476.1
group1069	hypothetical protein AAur_pTC20269		YP_829258.1,YP_829407.1,YP_829304.1	YP_950414.1	YP_002478480.1	YP_003915212.1,YP_003918186.1	YP_004243329.1,YP_004243417.1
group1070	transmembrane efflux protein (MFS)	1197706.3.peg.1146,1197706.3.peg.4140	YP_830327.1,YP_831307.1	YP_946674.1	YP_002487030.1	YP_003916077.1	YP_004240202.1	YP_006660799.1
group1071	IclR family transcriptional regulator	1197706.3.peg.3399	YP_831765.1,YP_832960.1,YP_833519.1	YP_949652.1	YP_002489881.1	YP_003915646.1	YP_004243092.1	YP_006664031.1
group1072	hypothetical protein AAur_pTC20261		YP_829249.1,YP_829290.1,YP_829442.1	YP_950406.1	YP_002478488.1	YP_003915200.1,YP_003915879.1	YP_004243318.1,YP_004243428.1
group1073	transposase		YP_829959.1,YP_829969.1	YP_949925.1		YP_003915999.1,YP_003918108.1,YP_003918137.1	YP_004240331.1,YP_004242058.1,YP_004242706.1
group1074	phenol 2-monooxygenase	1197706.3.peg.2859	YP_832994.1	YP_947777.1,YP_950251.1	YP_002489652.1	YP_003916372.1,YP_003918259.1	YP_004242894.1	YP_006662127.1
group1075	D-serine/D-alanine/glycine transporter	1197706.3.peg.1749	YP_833248.1	YP_946638.1,YP_949530.1	YP_002486627.1	YP_003917994.1,YP_003918271.1		YP_006660761.1,YP_006663905.1
group1076	acetolactate synthase, large subunit	1197706.3.peg.70,1197706.3.peg.2098	YP_830466.1	YP_946064.1	YP_002487158.1	YP_003915369.1	YP_004240317.1	YP_006660219.1,YP_006662049.1
group1077	metallo-beta-lactamase superfamily protein	1197706.3.peg.3388	YP_833314.1	YP_950099.1,YP_950335.1	YP_002486298.1	YP_003915357.1	YP_004242903.1	YP_006660378.1,YP_006664270.1
group1078	tyramine oxidase	1197706.3.peg.3300,1197706.3.peg.1528	YP_832977.1	YP_946385.1,YP_950245.1	YP_002489617.1	YP_003917790.1		YP_006660521.1,YP_006663674.1
group1079	integral membrane transporter	1197706.3.peg.221	YP_833137.1	YP_948839.1,YP_950137.1	YP_002486155.1	YP_003918379.1	YP_004242374.1	YP_006663205.1,YP_006664309.1
group1080	S-layer domain-containing protein	1197706.3.peg.223,1197706.3.peg.3773	YP_832663.1	YP_948832.1,YP_948842.1,YP_948844.1		YP_003917411.1		YP_006663207.1,YP_006663209.1
group1081	beta-galactosidase	1197706.3.peg.2315	YP_832800.1	YP_949006.1,YP_949750.1	YP_002489175.1		YP_004242497.1,YP_004242542.1	YP_006663365.1,YP_006664135.1
group1082	major facilitator transporter	1197706.3.peg.4063	YP_829866.1,YP_830813.1	YP_946204.1	YP_002486665.1	YP_003917891.1	YP_004239820.1,YP_004240639.1	YP_006660341.1
group1083	aldehyde dehydrogenase	1197706.3.peg.143	YP_832567.1	YP_947158.1,YP_948765.1,YP_950346.1	YP_002488842.1	YP_003915347.1	YP_004242165.1	YP_006663132.1
group1084	SOS mutagenesis protein UmuD	1197706.3.peg.2466	YP_833315.1	YP_947146.1	YP_002478424.1,YP_002486311.1	YP_003915180.1	YP_004239556.1	YP_006661260.1,YP_006666583.1
group1085	hypothetical protein AAur_pTC20270	1197706.3.peg.959	YP_829406.1,YP_829259.1	YP_950415.1,YP_949979.1	YP_002478479.1	YP_003915210.1	YP_004243328.1	YP_006664457.1
group1086	hypothetical protein AAur_pTC10237	1197706.3.peg.3384	YP_833307.1,YP_829771.1	YP_950106.1	YP_002486292.1	YP_003915353.1	YP_004242896.1	YP_006660371.1,YP_006664276.1
group1087	hypothetical protein AAur_0496	1197706.3.peg.2415	YP_829273.1,YP_832653.1	YP_946304.1	YP_002486646.1,YP_002489685.1		YP_004239801.1,YP_004242929.1	YP_006660439.1
group1088	alpha-amylase	1197706.3.peg.3149	YP_829913.1,YP_830241.1	YP_946708.1	YP_002486709.1	YP_003916491.1	YP_004239860.1,YP_004239653.1	YP_006660832.1
group1089	acetyltransferase, GNAT family protein	1197706.3.peg.4072	YP_830420.1	YP_946191.1	YP_002486905.1,YP_002487117.1	YP_003916752.1,YP_003915386.1	YP_004240069.1	YP_006660327.1
group1090	lipoprotein	1197706.3.peg.1934	YP_830543.1,YP_833495.1	YP_949558.1	YP_002487208.1,YP_002489853.1	YP_003915499.1	YP_004243066.1	YP_006663934.1
group1091	molybdenum cofactor biosynthesis protein A	1197706.3.peg.3795,1197706.3.peg.1095	YP_830934.1	YP_947341.1	YP_002487522.1	YP_003915668.1	YP_004240733.1	YP_006661440.1,YP_006666548.1
group1092	pyridoxal biosynthesis lyase PdxS	1197706.3.peg.2406	YP_831794.1,YP_831252.1	YP_948044.1,YP_946295.1	YP_002488103.1	YP_003916945.1	YP_004241333.1	YP_006662400.1
group1093	UDP-glucose 4-epimerase	1197706.3.peg.1734	YP_832289.1	YP_948505.1,YP_950379.1	YP_002488584.1,YP_002488964.1	YP_003916608.1	YP_004241926.1	YP_006662871.1
group1094	ferredoxin	1197706.3.peg.761	YP_832292.1,YP_830569.1	YP_948508.1,YP_946862.1	YP_002488587.1	YP_003917369.1	YP_004241929.1	YP_006660988.1
group1095	ABC-type proline/glycine betaine transport systems, ATPase component	1197706.3.peg.3657,1197706.3.peg.1762	YP_832321.1	YP_948527.1	YP_002488611.1	YP_003916264.1	YP_004241949.1	YP_006662895.1,YP_006663893.1
group1096	Flp pilus assembly protein	1197706.3.peg.3562	YP_832402.1,YP_832410.1	YP_948619.1	YP_002488691.1,YP_002488700.1		YP_004242028.1,YP_004242020.1	YP_006662983.1
group1097	type II secretion system protein F	1197706.3.peg.3558	YP_832414.1,YP_832406.1	YP_948623.1	YP_002488695.1,YP_002488704.1		YP_004242024.1,YP_004242032.1	YP_006662987.1
group1098	hypothetical protein AAur_3291	1197706.3.peg.2298	YP_833232.1,YP_832770.1	YP_948987.1	YP_002488933.1,YP_002489143.1	YP_003917984.1	YP_004242464.1	YP_006663349.1
group1099	CsbD-like family protein	1197706.3.peg.18	YP_832747.1,YP_833053.1	YP_945998.1	YP_002489116.1,YP_002489619.1		YP_004242372.1,YP_004239800.1	YP_006660150.1
group1100	transmembrane lipoprotein LplB	1197706.3.peg.2532	YP_832791.1,YP_829929.1	YP_946916.1,YP_947227.1	YP_002489163.1		YP_004242488.1	YP_006661039.1,YP_006661327.1
group1101	N-acetylglucosamine-6-phosphate deacetylase	1197706.3.peg.2936	YP_829682.1,YP_831207.1	YP_948310.1	YP_002489440.1,YP_002489472.1	YP_003916457.1	YP_004242796.1	YP_006662671.1
group1102	glyoxalase family protein	1197706.3.peg.315	YP_833091.1	YP_947513.1	YP_002489643.1	YP_003915526.1,YP_003915544.1,YP_003917385.1	YP_004240393.1	YP_006661607.1
group1103	trehalose/maltose hydrolase ( phosphorylase)	1197706.3.peg.134	YP_829809.1	YP_946125.1	YP_002478037.1,YP_002486619.1	YP_003915267.1	YP_004239784.1	YP_006660282.1
group1104	beta-ketoadipyl-CoA thiolase	1197706.3.peg.382	YP_833548.1	YP_949708.1	YP_002478520.1,YP_002489891.1	YP_003915648.1	YP_004243103.1	YP_006664092.1
group1105	hypothetical protein AAur_0124	1197706.3.peg.1345	YP_829847.1	YP_945953.1	YP_002486142.1,YP_002486648.1		YP_004239396.1,YP_004239803.1	YP_006660107.1
group1106	hypothetical protein AAur_0123	1197706.3.peg.1344	YP_829848.1	YP_945952.1	YP_002486143.1,YP_002486649.1		YP_004239397.1,YP_004239804.1	YP_006660106.1
group1107	phosphoenolpyruvate synthase		YP_829840.1,YP_831453.1	YP_947643.1	YP_002486213.1,YP_002488139.1		YP_004239496.1,YP_004241383.1	YP_006661969.1
group1108	tryptophan synthase subunit beta	1197706.3.peg.445	YP_831182.1	YP_947590.1	YP_002486232.1,YP_002487759.1	YP_003917136.1	YP_004240963.1	YP_006661687.1
group1109	molybdopterin oxidoreductase	1197706.3.peg.3406	YP_832882.1	YP_946323.1	YP_002486252.1,YP_002489238.1	YP_003916211.1	YP_004242566.1	YP_006660459.1
group1110	S-layer domain-containing protein	1197706.3.peg.2253,1197706.3.peg.2254,1197706.3.peg.3368		YP_948907.1,YP_948943.1	YP_002486465.1,YP_002489395.1			YP_006663304.1
group1111	polysaccharide deacetylase	1197706.3.peg.1979	YP_829842.1	YP_949624.1	YP_002486984.1,YP_002489457.1		YP_004242916.1,YP_004241371.1	YP_006663999.1
group1112	glutathione-independent formaldehyde dehydrogenase	1197706.3.peg.2399	YP_830059.1	YP_946288.1	YP_002487096.1,YP_002489735.1		YP_004240251.1,YP_004242686.1	YP_006660422.1
group1113	alpha glucosidase	1197706.3.peg.3463	YP_832517.1	YP_948717.1	YP_002488800.1,YP_002489648.1		YP_004242125.1,YP_004242722.1	YP_006663081.1
group1114	excisionase family protein		YP_829156.1,YP_829451.1	YP_948876.1	YP_002478562.1		YP_004243379.1,YP_004243480.1,YP_004243474.1	YP_006663244.1
group1115	dolichyl-phosphate-mannose-protein mannosyltransferase family protein	1197706.3.peg.1769	YP_829191.1,YP_830699.1	YP_947111.1	YP_002487355.1	YP_003915973.1	YP_004240545.1	YP_006661224.1
group1116	ATP/GTP-binding protein		YP_829252.1,YP_829437.1,YP_829295.1	YP_950408.1	YP_002478486.1	YP_003915202.1	YP_004243320.1,YP_004243426.1
group1117	putative integral membrane protein		YP_829253.1,YP_829436.1,YP_829296.1	YP_950409.1	YP_002478485.1	YP_003915203.1	YP_004243321.1,YP_004243425.1
group1118	malate:quinone oxidoreductase	1197706.3.peg.2766	YP_829476.1,YP_832028.1	YP_948241.1	YP_002488340.1	YP_003916540.1	YP_004241681.1	YP_006662602.1
group1119	subtilisin-like serine proteinase	1197706.3.peg.1464	YP_830043.1,YP_830047.1	YP_946443.1	YP_002486768.1	YP_003915559.1	YP_004239915.1	YP_006660576.1
group1120	MarR family transcriptional regulator	1197706.3.peg.4139	YP_830326.1,YP_831308.1	YP_947440.1	YP_002487029.1	YP_003916076.1	YP_004240201.1	YP_006661538.1
group1121	hypothetical protein AAur_1801	1197706.3.peg.2053	YP_831154.1,YP_833111.1	YP_947560.1	YP_002487729.1	YP_003917170.1	YP_004240936.1	YP_006661656.1
group1122	glucosamine--fructose-6-phosphate aminotransferase	1197706.3.peg.3247,1197706.3.peg.3572	YP_831299.1,YP_832391.1	YP_948609.1	YP_002488675.1	YP_003917500.1		YP_006662974.1
group1123	nicotinate phosphoribosyltransferase (pncB)	1197706.3.peg.3727	YP_832065.1,YP_832307.1	YP_948296.1	YP_002488372.1	YP_003916469.1	YP_004241712.1	YP_006662657.1
group1124	aspartate ammonia-lyase	1197706.3.peg.1890	YP_833019.1,YP_833451.1	YP_949474.1	YP_002489801.1	YP_003918029.1	YP_004243027.1	YP_006663838.1
group1125	hypothetical protein AAur_pTC20077		YP_829448.1,YP_829352.1	YP_950241.1	YP_002478557.1	YP_003915196.1,YP_003915873.1	YP_004243381.1,YP_004243477.1
group1126	-					YP_003915366.1,YP_003918371.1,YP_003918358.1,YP_003916670.1,YP_003916675.1,YP_003918363.1,YP_003918156.1,YP_003916201.1
group1127	-	1197706.3.peg.3852	YP_829347.1		YP_002478423.1	YP_003915450.1,YP_003918131.1	YP_004243364.1,YP_004243395.1	YP_006664334.1
group1128	ArsR family transcriptional regulator	1197706.3.peg.3404	YP_829459.1	YP_947143.1	YP_002489366.1	YP_003915868.1,YP_003918103.1	YP_004243300.1	YP_006664303.1
group1129	alanine racemase	1197706.3.peg.4179	YP_831069.2	YP_947475.1	YP_002487653.1	YP_003916974.1,YP_003916976.1	YP_004240860.1	YP_006661576.1
group1130	hypothetical protein AAur_3344	1197706.3.peg.2352	YP_832844.1	YP_949040.1	YP_002489208.1	YP_003917676.1,YP_003917681.1	YP_004242530.1	YP_006663400.1
group1131	DNA-binding protein HU	1197706.3.peg.2738	YP_833391.1	YP_949429.1	YP_002489762.1	YP_003917760.1,YP_003917761.1	YP_004242982.1	YP_006663792.1
group1132	sodium:solute symporter family protein	1197706.3.peg.739	YP_830344.1	YP_946842.1	YP_002487048.1	YP_003917875.1,YP_003918388.1	YP_004240209.1	YP_006660968.1
group1133	urocanate hydratase	1197706.3.peg.1842	YP_829875.1	YP_946211.1	YP_002486676.1	YP_003917927.1	YP_004239828.1	YP_006660349.1,YP_006663889.1
group1134	-	1197706.3.peg.2134,1197706.3.peg.1629	YP_832178.1		YP_002488484.1	YP_003917281.1	YP_004241827.1	YP_006660353.1,YP_006662765.1
group1135	hypothetical protein AAur_2465	1197706.3.peg.2817	YP_831975.1	YP_948191.1,YP_950186.1	YP_002489950.1		YP_004243174.1	YP_006662552.1,YP_006664284.1
group1136	Trk-type K+ transport system, membrane component	1197706.3.peg.2335	YP_832821.1	YP_949024.1	YP_002489194.1	YP_003917662.1	YP_004242516.1	YP_006663383.1,YP_006664297.1
group1137	signal transduction histidine kinase	1197706.3.peg.1224	YP_830153.1	YP_946601.1	YP_002486887.1	YP_003915686.1	YP_004240052.1,YP_004240970.1	YP_006660723.1
group1138	xylose isomerase	1197706.3.peg.2696	YP_831909.1	YP_949392.1	YP_002488232.1	YP_003915428.1	YP_004241027.1,YP_004241572.1	YP_006663755.1
group1139	-		YP_832935.1,YP_831615.1		YP_002487774.1	YP_003918067.1	YP_004241171.1,YP_004241377.1,YP_004242251.1	YP_006661894.1
group1140	cytochrome c oxidase, subunit I	1197706.3.peg.657	YP_831696.1	YP_947955.1	YP_002488016.1	YP_003916855.1	YP_004241234.1,YP_004242384.1	YP_006662308.1
group1141	partitioning protein parB family	1197706.3.peg.3758	YP_829350.1	YP_949996.1,YP_950233.1	YP_002478569.1		YP_004243373.1,YP_004243486.1	YP_006664346.1
group1142	citrate synthase	1197706.3.peg.4122	YP_831017.1	YP_947423.1,YP_950308.1	YP_002487600.1	YP_003916352.1	YP_004240808.1	YP_006661521.1
group1143	2-methylcitrate dehydratase	1197706.3.peg.4124	YP_831019.1	YP_947425.1,YP_950310.1	YP_002487602.1	YP_003916354.1	YP_004240810.1	YP_006661523.1
group1144	pyruvate carboxylase	1197706.3.peg.4148	YP_831040.1	YP_947447.1,YP_949947.1	YP_002487624.1	YP_003916379.1	YP_004240831.1	YP_006661546.1
group1145	thiamine biosynthesis protein ThiC	1197706.3.peg.2828	YP_831966.1	YP_948182.1,YP_950135.1	YP_002488281.1	YP_003917588.1	YP_004241624.1	YP_006662543.1
group1146	phenylacetaldehyde dehydrogenase	1197706.3.peg.3305	YP_832986.1	YP_949314.1,YP_950258.1,YP_950264.1	YP_002489661.1	YP_003917786.1		YP_006663677.1
group1147	FAD dependent oxidoreductase domain-containing protein	1197706.3.peg.3310	YP_829716.1	YP_949316.1,YP_950224.1	YP_002486315.1	YP_003918365.1	YP_004242337.1	YP_006663681.1
group1148	5-carboxymethyl-2-hydroxymuconate semialdehyde dehydrogenase	1197706.3.peg.1959	YP_832997.1	YP_949590.1,YP_950254.1	YP_002489655.1	YP_003916505.1	YP_004242736.1	YP_006663970.1
group1149	hypothetical protein AAur_3917	1197706.3.peg.1961	YP_832995.1	YP_949592.1,YP_950252.1	YP_002489653.1	YP_003916507.1	YP_004242734.1	YP_006663972.1
group1150	copper-translocating P-type ATPase	1197706.3.peg.1011	YP_829698.1	YP_950011.1,YP_950193.1	YP_002489080.1	YP_003915865.1	YP_004242394.1	YP_006664324.1
group1151	hypothetical protein AAur_pTC10098	1197706.3.peg.961	YP_829262.1	YP_949972.1,YP_945906.1	YP_002477980.1		YP_004241512.1	YP_006660058.1,YP_006664459.1
group1152	metal-dependent hydrolase	1197706.3.peg.2460	YP_830740.1	YP_947137.1	YP_002477994.1,YP_002487379.1	YP_003917110.1	YP_004240568.1	YP_006661252.1
group1153	hypothetical protein AAur_pTC20266		YP_829255.1,YP_829298.1,YP_829410.1	YP_950411.1	YP_002478483.1	YP_003915205.1	YP_004243423.1,YP_004243323.1
group1154	hypothetical protein AAur_0166	1197706.3.peg.7	YP_829668.1	YP_945988.1	YP_002478489.1,YP_002486420.1	YP_003915311.1	YP_004239669.1	YP_006660139.1
group1155	3-oxoadipate CoA-transferase subunit B	1197706.3.peg.384	YP_833546.1	YP_949706.1	YP_002478522.1,YP_002489889.1	YP_003915650.1	YP_004243101.1	YP_006664090.1
group1156	2-hydroxyhepta-2,4-diene-1,7-dioate isomerase	1197706.3.peg.388	YP_831531.1	YP_946147.1,YP_949702.1		YP_003917990.1	YP_004243205.1	YP_006666555.1,YP_006664086.1
group1157	fasciclin domain-containing protein	1197706.3.peg.2393	YP_832026.1	YP_946283.1	YP_002486251.1,YP_002488338.1	YP_003916214.1	YP_004241679.1	YP_006660417.1
group1158	ArsR family transcriptional regulator	1197706.3.peg.3315	YP_829712.1	YP_949322.1,YP_950220.1	YP_002486312.1	YP_003918368.1	YP_004242342.1	YP_006663687.1
group1159	arsenate reductase	1197706.3.peg.3312	YP_829714.1	YP_950222.1,YP_949318.1	YP_002486314.1	YP_003918366.1	YP_004242339.1	YP_006663683.1
group1160	riboflavin biosynthesis protein RibD	1197706.3.peg.2465	YP_830135.1	YP_947142.1	YP_002486466.1	YP_003916531.1	YP_004240313.1,YP_004241035.1	YP_006661257.1
group1161	TetR family transcriptional regulator	1197706.3.peg.1520	YP_830111.1,YP_830363.1	YP_946391.1	YP_002486562.1	YP_003915359.1	YP_004239737.1	YP_006660527.1
group1162	ANTAR domain-containing protein	1197706.3.peg.1329	YP_830012.1,YP_832938.1	YP_945937.1	YP_002486740.1		YP_004239891.1,YP_004242609.1	YP_006660091.1
group1163	3'',5''-cyclic-nucleotide phosphodiesterase	1197706.3.peg.1430	YP_830060.1	YP_946480.1	YP_002486784.1	YP_003918024.1	YP_004239933.1	YP_006660613.1,YP_006661871.1
group1164	integral mrmbrane protein	1197706.3.peg.1867	YP_830124.1	YP_949499.1	YP_002486838.1,YP_002487771.1		YP_004240003.1,YP_004242775.1	YP_006663864.1
group1165	lipoprotein	1197706.3.peg.2363	YP_830374.1	YP_946255.1	YP_002487070.1	YP_003917147.1	YP_004240229.1	YP_006663831.1,YP_006660389.1
group1166	hypothetical protein AAur_3788	1197706.3.peg.1896	YP_830375.1	YP_949468.1,YP_946254.1	YP_002487071.1	YP_003917148.1	YP_004240230.1	YP_006663832.1
group1167	aldo/keto reductase	1197706.3.peg.3193	YP_830407.1,YP_833245.1	YP_949239.1	YP_002487095.1	YP_003918510.1	YP_004242856.1	YP_006663589.1
group1168	extracellular sugar-binding protein	1197706.3.peg.903	YP_830620.1,YP_832804.1	YP_947027.1	YP_002487279.1,YP_002489181.1		YP_004242501.1	YP_006661137.1
group1169	molybdopterin cofactor synthesis protein moaD	1197706.3.peg.3796,1197706.3.peg.1096	YP_830933.1	YP_947340.1	YP_002487521.1	YP_003915662.1	YP_004240732.1	YP_006661439.1
group1170	molybdopterin cofactor synthesis protein moeA	1197706.3.peg.3794,1197706.3.peg.1091	YP_830938.1	YP_947345.1	YP_002487524.1	YP_003915661.1	YP_004240735.1	YP_006661444.1
group1171	molybdopterin converting factor, subunit 2	1197706.3.peg.1088	YP_830941.1	YP_947347.1	YP_002487527.1	YP_003915664.1	YP_004240738.1	YP_006661447.1,YP_006666549.1
group1172	GntR family transcriptional regulator	1197706.3.peg.4125	YP_831020.1	YP_950311.1,YP_947426.1	YP_002487603.1	YP_003916355.1	YP_004240811.1	YP_006661524.1
group1173	penicillin binding protein transpeptidase domain-containing protein	1197706.3.peg.4168	YP_831058.1	YP_947464.1	YP_002487642.1,YP_002488158.1	YP_003917271.1	YP_004240849.1	YP_006661565.1
group1174	polyphosphate glucokinase	1197706.3.peg.4191	YP_831082.1	YP_947487.1	YP_002487664.1,YP_002489649.1	YP_003917885.1	YP_004240871.1	YP_006661588.1
group1175	short chain dehydrogenase/reductase family oxidoreductase	1197706.3.peg.2052	YP_831153.1,YP_833112.1	YP_947559.1	YP_002487728.1	YP_003917171.1	YP_004240935.1	YP_006661655.1
group1176	KDP operon transcriptional regulatory	1197706.3.peg.3402,1197706.3.peg.3452	YP_832529.1,YP_831364.1	YP_948727.1	YP_002487781.1,YP_002487857.1			YP_006663092.1
group1177	superoxide dismutase	1197706.3.peg.1553	YP_831566.1	YP_947831.1	YP_002487892.1	YP_003917093.1	YP_004241095.1	YP_006666550.1,YP_006662184.1
group1178	cytochrome c oxidase subunit III	1197706.3.peg.665	YP_831689.1	YP_947948.1,YP_950051.1	YP_002488009.1	YP_003916849.1	YP_004241226.1	YP_006662301.1
group1179	nrdI protein	1197706.3.peg.3856	YP_831836.1	YP_948077.1	YP_002488175.1	YP_003916972.1,YP_003918166.1	YP_004241429.1	YP_006662434.1
group1180	aldose-1-epimerase	1197706.3.peg.2702	YP_831911.1	YP_949398.1,YP_946169.1	YP_002488239.1	YP_003918522.1	YP_004241579.1	YP_006663761.1
group1181	3-oxoacyl-ACP synthase	1197706.3.peg.2848	YP_831946.1	YP_948164.1	YP_002488263.1,YP_002488421.1	YP_003918025.1	YP_004241604.1	YP_006662523.1
group1182	signal peptidase I	1197706.3.peg.2837	YP_831957.1	YP_948927.1	YP_002488273.1	YP_003916705.1	YP_004241615.1	YP_006662534.1,YP_006663287.1
group1183	phosphoribosyl transferase domain-containing protein	1197706.3.peg.3695	YP_832937.1	YP_948264.1	YP_002488355.1	YP_003916503.1	YP_004241695.1,YP_004239427.1	YP_006662625.1
group1184	AraC family transcriptional regulator	1197706.3.peg.2904	YP_832110.1	YP_948340.1	YP_002488418.1	YP_003918192.1	YP_004241758.1	YP_006662703.1,YP_006661095.1
group1185	large conductance mechanosensitive channel protein	1197706.3.peg.410	YP_832394.1,YP_833524.1	YP_949685.1	YP_002488678.1	YP_003917498.1	YP_004242008.1	YP_006664063.1
group1186	hypothetical protein AAur_2909	1197706.3.peg.3563	YP_832409.1,YP_832401.1	YP_948618.1	YP_002488699.1		YP_004242027.1,YP_004242019.1	YP_006662982.1
group1187	hypothetical protein AAur_3062	1197706.3.peg.141	YP_832565.1	YP_948763.1,YP_947157.1	YP_002488840.1	YP_003915349.1	YP_004242163.1	YP_006663130.1
group1188	cell envelope-related transcriptional attenuator domain-containing protein		YP_832704.1	YP_948926.1	YP_002489084.1	YP_003916626.1,YP_003916634.1	YP_004242402.1,YP_004242401.1	YP_006663286.1
group1189	hypothetical protein AAur_3349	1197706.3.peg.3944,1197706.3.peg.2359	YP_003858709.1	YP_949045.1	YP_002489214.1		YP_004241395.1	YP_006663445.1,YP_006663406.1
group1190	ABC transporter ATP-binding protein	1197706.3.peg.2174	YP_832877.1,YP_832876.1	YP_949074.1	YP_002489232.1	YP_003917698.1	YP_004242560.1	YP_006663433.1
group1191	carbon-nitrogen family hydrolase	1197706.3.peg.1122	YP_833017.1,YP_830230.1	YP_946697.1	YP_002489292.1	YP_003918511.1	YP_004242621.1	YP_006660822.1
group1192	hypothetical protein AAur_3433	1197706.3.peg.3982	YP_833442.1,YP_833153.1	YP_949128.1	YP_002489458.1		YP_004242778.1,YP_004242777.1	YP_006663488.1
group1193	formyltetrahydrofolate deformylase	1197706.3.peg.1856	YP_833174.1	YP_949510.1	YP_002489635.1	YP_003917898.1,YP_003918390.1	YP_004239562.1	YP_006663877.1
group1194	ROK family transcriptional regulator	1197706.3.peg.3459,1197706.3.peg.3375	YP_832521.1	YP_948721.1	YP_002489644.1		YP_004242718.1,YP_004242126.1	YP_006663085.1
group1195	GntR family transcriptional regulator	1197706.3.peg.1960	YP_832996.1	YP_950253.1,YP_949591.1	YP_002489654.1	YP_003916506.1	YP_004242735.1	YP_006663971.1
group1196	putative 2,4-dihydroxyhept-2-ene-1,7-dioic acid aldolase (HpaI)	1197706.3.peg.1956	YP_833000.1	YP_950256.1,YP_949588.1	YP_002489658.1	YP_003915816.1	YP_004242739.1	YP_006663967.1
group1197	hypothetical protein AAur_3675	1197706.3.peg.2666	YP_833342.1	YP_949362.1	YP_002489698.1	YP_003917732.1,YP_003918303.1	YP_004242948.1	YP_006663727.1
group1198	aspartate 1-decarboxylase	1197706.3.peg.2708	YP_833362.1	YP_950285.1,YP_949406.1	YP_002489720.1	YP_003917932.1	YP_004242970.1	YP_006663769.1
group1199	ABC-type dipeptide/oligopeptide transport system, permease component	1197706.3.peg.1929	YP_833491.1,YP_832304.1	YP_949554.1	YP_002489849.1	YP_003916177.1	YP_004243061.1	YP_006663929.1
group1200	ABC-transporter, ATP-binding protein	1197706.3.peg.2211	YP_833515.1	YP_947662.1	YP_002489876.1	YP_003917770.1	YP_004243087.1,YP_004241002.1	YP_006661991.1
group1201	DoxX family protein	1197706.3.peg.319	YP_833582.1	YP_949771.1	YP_002489923.1	YP_003917626.1	YP_004243143.1,YP_004243202.1	YP_006664159.1
group1202	-				YP_002477733.1,YP_002477966.1,YP_002477965.1,YP_002477772.1,YP_002477962.1,YP_002477968.1,YP_002477973.1
group1203	amino acid permease, purative	1197706.3.peg.493,1197706.3.peg.501		YP_950365.1	YP_002486237.1,YP_002486245.1			YP_006661760.1,YP_006661769.1
group1204	LacI family transcriptional regulator	1197706.3.peg.2160	YP_832858.1	YP_949053.1	YP_002487823.1,YP_002489223.1		YP_004242546.1	YP_006663414.1
group1205	UTP-glucose-1-phosphate uridylyltransferase	1197706.3.peg.245	YP_832687.1	YP_950375.1	YP_002488960.1,YP_002489003.1	YP_003916633.1	YP_004242316.1
group1206	N,N-dimethylglycine oxidase	1197706.3.peg.2403	YP_833193.1	YP_946292.1	YP_002489508.1,YP_002489514.1		YP_004239581.1	YP_006660426.1
group1207	hypothetical protein AAur_4166	1197706.3.peg.293	YP_829174.1,YP_829460.1	YP_949833.1	YP_002489283.1		YP_004242615.1	YP_006664206.1
group1208	CHAP domain-contain protein		YP_829260.1,YP_829405.1,YP_829302.1	YP_950416.1	YP_002478478.1		YP_004243327.1,YP_004243419.1
group1209	phage integrase family protein	1197706.3.peg.3839	YP_829270.1,YP_830490.1	YP_950403.1,YP_947150.1		YP_003915613.1	YP_004241501.1
group1210	-		YP_829958.1,YP_831270.1			YP_003916000.1,YP_003918107.1	YP_004243281.1,YP_004243358.1	YP_006666537.1
group1211	hypothetical protein AAur_4097	1197706.3.peg.326	YP_830791.1,YP_833576.1	YP_949764.1	YP_002489917.1		YP_004243137.1	YP_006664152.1
group1212	alanine dehydrogenase	1197706.3.peg.1735	YP_831236.1,YP_833487.1	YP_949547.1	YP_002489845.1		YP_004243057.1	YP_006663922.1
group1213	C4-dicarboxylate transport protein	1197706.3.peg.2182	YP_832885.1,YP_833150.1	YP_949082.1	YP_002489469.1		YP_004242800.1	YP_006663440.1
group1214	L-asparagine permease	1197706.3.peg.1889	YP_833024.1,YP_833452.1	YP_949475.1	YP_002489802.1		YP_004243028.1	YP_006663839.1
group1215	-					YP_003915433.1,YP_003916642.1,YP_003916647.1,YP_003917471.1,YP_003916644.1	YP_004241469.1,YP_004241495.1
group1216	-					YP_003915434.1,YP_003916643.1,YP_003916648.1,YP_003917470.1,YP_003916645.1	YP_004241470.1,YP_004241496.1
group1217	-					YP_003915483.1,YP_003916512.1,YP_003916515.1,YP_003917057.1,YP_003917473.1,YP_003918385.1	YP_004243429.1
group1218	hypothetical protein AAur_3412	1197706.3.peg.3966	YP_833327.1	YP_949107.1	YP_002486673.1	YP_003915509.1,YP_003915667.1		YP_006663467.1
group1219	-	1197706.3.peg.2574	YP_830859.1		YP_002487461.1	YP_003917406.1,YP_003917833.1	YP_004240663.1	YP_006661370.1
group1220	ABC-type metal ion transport system	1197706.3.peg.2279	YP_832756.1	YP_948968.1		YP_003918160.1,YP_003918219.1	YP_004242445.1	YP_006663329.1
group1221	hypothetical protein AAur_pTC10227	1197706.3.peg.3389	YP_833304.1	YP_950096.1	YP_002486299.1		YP_004242904.1	YP_006660379.1,YP_006664269.1
group1222	L-serine ammonia-lyase	1197706.3.peg.1857	YP_833175.1	YP_949509.1	YP_002489636.1		YP_004239563.1	YP_006661908.1,YP_006663876.1
group1223	hypothetical protein AAur_3140	1197706.3.peg.222	YP_833138.1	YP_948840.1	YP_002486154.1		YP_004242373.1	YP_006663206.1,YP_006664308.1
group1224	hypothetical protein AAur_3700	1197706.3.peg.2690	YP_831903.1	YP_949386.1	YP_002488235.1		YP_004239463.1,YP_004241575.1	YP_006663750.1
group1225	-	1197706.3.peg.3628	YP_829349.1		YP_002478421.1	YP_003917213.1	YP_004243366.1,YP_004243393.1	YP_006664338.1
group1226	multicopper oxidase family protein		YP_829172.1	YP_947600.1,YP_950097.1,YP_950052.1	YP_002488917.1		YP_004242347.1	YP_006664278.1
group1227	cytochrome P450		YP_831221.1,YP_831459.1	YP_949940.1,YP_950359.1	YP_002486851.1			YP_006661831.1,YP_006661775.1
group1228	preprotein translocase subunit SecG	1197706.3.peg.1548	YP_831570.1	YP_947835.1	YP_002477721.1,YP_002487896.1	YP_003917089.1	YP_004241099.1
group1229	ABC transporter ATP-binding protein	1197706.3.peg.1290	YP_832948.1	YP_946345.1	YP_002477766.1,YP_002487873.1	YP_003917870.1		YP_006660481.1
group1230	hypothetical protein AAur_0967	1197706.3.peg.3099		YP_946757.1	YP_002477882.1,YP_002487966.1	YP_003918145.1	YP_004241170.1	YP_006660880.1
group1231	putative copper resistance protein (CopC)		YP_829193.1	YP_950212.1,YP_950068.1	YP_002478463.1	YP_003917758.1	YP_004243310.1	YP_006664286.1
group1232	sugar ABC transporter ATP-binding protein	1197706.3.peg.541	YP_831315.1,YP_831397.1	YP_947641.1	YP_002478535.1		YP_004240387.1	YP_006661967.1
group1233	hypothetical protein AAur_pTC20256	1197706.3.peg.949	YP_829189.1	YP_950402.1,YP_950404.1	YP_002478553.1	YP_003918146.1		YP_006663658.1
group1234	chromosomal replication initiator protein DnaA	1197706.3.peg.2952	YP_829502.1	YP_945834.1	YP_002486093.1	YP_003915221.1	YP_004239357.1	YP_006659989.1
group1235	DNA polymerase III, beta subunit	1197706.3.peg.2953	YP_829503.1	YP_945835.1	YP_002486094.1	YP_003915222.1	YP_004239358.1	YP_006659990.1
group1236	recombination protein F	1197706.3.peg.2955	YP_829505.1	YP_945837.1	YP_002486096.1	YP_003915223.1	YP_004239360.1	YP_006659992.1
group1237	DNA gyrase subunit B	1197706.3.peg.2957	YP_829507.1	YP_945839.1	YP_002486098.1	YP_003915225.1	YP_004239362.1	YP_006659993.1
group1238	DNA gyrase subunit A	1197706.3.peg.2958	YP_829508.1	YP_945840.1	YP_002486099.1	YP_003915226.1	YP_004239363.1	YP_006659994.1
group1239	integral membrane protein	1197706.3.peg.2959	YP_829509.1	YP_945841.1	YP_002486100.1	YP_003915227.1	YP_004239364.1	YP_006659995.1
group1240	integral membrane protein	1197706.3.peg.2961	YP_829510.1	YP_945843.1	YP_002486102.1	YP_003915230.1	YP_004239366.1	YP_006659996.1
group1241	peptidylprolyl cis-trans isomerase	1197706.3.peg.2964	YP_829513.1	YP_945846.1	YP_002486105.1	YP_003915232.1	YP_004239369.1	YP_006659999.1
group1242	rhomboid family membrane protein	1197706.3.peg.2965	YP_829514.1	YP_945847.1	YP_002486106.1	YP_003915233.1	YP_004239370.1	YP_006660000.1
group1243	DNA-3-methyladenine glycosylase I	1197706.3.peg.2967	YP_829515.1	YP_945850.1	YP_002486107.1	YP_003915796.1	YP_004239372.1	YP_006660003.1
group1244	hypothetical protein AAur_0024	1197706.3.peg.2972	YP_829517.1	YP_945855.1	YP_002486108.1	YP_003915237.1	YP_004239373.1	YP_006660008.1
group1245	sortase family protein	1197706.3.peg.2973	YP_829518.1	YP_945856.1	YP_002486109.1	YP_003915238.1	YP_004239374.1	YP_006660009.1
group1246	anthranilate synthase component II	1197706.3.peg.2975	YP_829520.1	YP_945858.1	YP_002486111.1	YP_003915240.1	YP_004239376.1	YP_006660010.1
group1247	serine/threonine protein kinase	1197706.3.peg.2976	YP_829521.2	YP_945859.1	YP_002486112.1	YP_003915246.1	YP_004239377.1	YP_006660011.1
group1248	serine/threonine kinase domain-containing protein	1197706.3.peg.2977	YP_829522.1	YP_945860.1	YP_002486113.1	YP_003915247.1	YP_004239378.1	YP_006660012.1
group1249	penicillin binding protein transpeptidase domain-containing protein	1197706.3.peg.2978	YP_829523.1	YP_945861.1	YP_002486114.1	YP_003915248.1	YP_004239379.1	YP_006660013.1
group1250	cell division protein FtsW	1197706.3.peg.2979	YP_829524.1	YP_945862.1	YP_002486115.1	YP_003915249.1	YP_004239380.1	YP_006660014.1
group1251	protein phosphatase 2C	1197706.3.peg.2980	YP_829525.1	YP_945863.1	YP_002486116.1	YP_003915250.1	YP_004239381.1	YP_006660015.1
group1252	FHA domain-containing protein	1197706.3.peg.2981	YP_829526.1	YP_945864.1	YP_002486117.1	YP_003915251.1	YP_004239382.1	YP_006660016.1
group1253	FHA domain-containing protein	1197706.3.peg.2982	YP_829527.1	YP_945865.1	YP_002486118.1	YP_003915252.1	YP_004239383.1	YP_006660017.1
group1254	ABC-type dipeptide/oligopeptide transport system	1197706.3.peg.2082		YP_947714.1	YP_002486120.1	YP_003918312.1,YP_003918349.1	YP_004242829.1	YP_006662064.1
group1255	TetR family tetracycline repressor protein	1197706.3.peg.2986	YP_829540.1	YP_945872.1	YP_002486131.1	YP_003917958.1	YP_004239386.1	YP_006660024.1
group1256	putrescine oxidase	1197706.3.peg.2987	YP_829541.1	YP_945873.1	YP_002486132.1	YP_003917957.1	YP_004239387.1	YP_006660025.1
group1257	general stress protein	1197706.3.peg.2855	YP_829544.1	YP_947766.1	YP_002486133.1	YP_003916663.1	YP_004239388.1	YP_006662116.1
group1258	glyoxalase family protein	1197706.3.peg.2991	YP_829547.1	YP_945877.1	YP_002486138.1	YP_003916040.1	YP_004239393.1	YP_006660029.1
group1259	LysR family transcriptional regulator	1197706.3.peg.2994	YP_829560.2	YP_945879.1	YP_002486140.1	YP_003915260.1	YP_004239395.1	YP_006660031.1
group1260	lipoprotein	1197706.3.peg.139	YP_829561.1	YP_946130.1	YP_002486146.1	YP_003917846.1	YP_004239403.1	YP_006660288.1
group1261	xylitol oxidase	1197706.3.peg.3000	YP_833485.1	YP_945885.1	YP_002486147.1	YP_003915426.1	YP_004239404.1	YP_006660037.1
group1262	GGDEF domain-containing protein	1197706.3.peg.3844,1197706.3.peg.1475	YP_829975.1	YP_946432.1	YP_002486157.1		YP_004239419.1	YP_006660566.1
group1263	hypothetical protein AAur_1199	1197706.3.peg.855	YP_830585.1	YP_946985.1	YP_002486197.1	YP_003917035.1	YP_004242118.1	YP_006661092.1
group1264	excinuclease ABC, A subunit	1197706.3.peg.4312	YP_831679.1	YP_947941.1	YP_002486200.1	YP_003916753.1	YP_004239448.1	YP_006662293.1
group1265	glyoxalase family protein	1197706.3.peg.129	YP_833378.1	YP_946121.1	YP_002486201.1	YP_003915315.1	YP_004239449.1	YP_006660277.1
group1266	AraC family transcriptional regulator	1197706.3.peg.130	YP_833377.1	YP_946122.1	YP_002486202.1	YP_003915316.1	YP_004239450.1	YP_006660278.1
group1267	hypothetical protein AAur_4056	1197706.3.peg.363	YP_833095.1	YP_949724.1	YP_002486203.1,YP_002486519.1		YP_004239492.1	YP_006664109.1
group1268	urea carboxylase	1197706.3.peg.2998	YP_829596.1	YP_945883.1	YP_002486266.1	YP_003915838.1	YP_004240012.1	YP_006660035.1
group1269	LamB/YcsF family protein	1197706.3.peg.2996	YP_829594.1	YP_945881.1	YP_002486268.1	YP_003915839.1	YP_004240013.1	YP_006660033.1
group1270	GntR family transcriptional regulator	1197706.3.peg.2995	YP_829593.1	YP_945880.1	YP_002486269.1	YP_003915836.1	YP_004240010.1	YP_006660032.1
group1271	RelA / SpoT family protein	1197706.3.peg.3004	YP_829606.1	YP_945889.1	YP_002486272.1	YP_003916777.1	YP_004239505.1	YP_006660041.1
group1272	LacI family transcriptional regulator	1197706.3.peg.3325	YP_829581.1	YP_949333.1	YP_002486274.1	YP_003915256.1	YP_004239506.1	YP_006663698.1
group1273	hypothetical protein AAur_0060	1197706.3.peg.3005	YP_829607.1	YP_945890.1	YP_002486288.1	YP_003915262.1	YP_004239512.1	YP_006660042.1
group1274	fructokinase	1197706.3.peg.3006	YP_829610.1	YP_945891.1	YP_002486289.1	YP_003915263.1	YP_004239513.1	YP_006660043.1
group1275	rhodanese-like domain-containing protein	1197706.3.peg.3385	YP_833308.1	YP_950105.1	YP_002486293.1	YP_003915356.1	YP_004242897.1	YP_006660372.1
group1276	rhodanese-like domain-containing protein	1197706.3.peg.3387	YP_833311.1	YP_950102.1	YP_002486296.1		YP_004242900.1	YP_006664272.1,YP_006660375.1
group1277	thioredoxin	1197706.3.peg.981	YP_833312.1	YP_950101.1	YP_002486297.1		YP_004242901.1	YP_006660376.1,YP_006664271.1
group1278	integral membrane protein	1197706.3.peg.2631	YP_830905.1	YP_947323.1	YP_002486301.1	YP_003916435.1	YP_004240708.1	YP_006661422.1
group1279	haloacid dehalogenase	1197706.3.peg.3008	YP_829612.1	YP_945893.1	YP_002486318.1	YP_003915264.1	YP_004239592.1	YP_006660045.1
group1280	glycerophosphoryl diester phosphodiesterase	1197706.3.peg.3012	YP_829613.1	YP_945897.1	YP_002486320.1	YP_003915265.1	YP_004239594.1	YP_006660049.1
group1281	glycerate kinase	1197706.3.peg.3156	YP_833167.1	YP_949202.1	YP_002489485.1	YP_003918469.1	YP_004242812.1	YP_006663552.1
group1282	hypothetical protein AAur_0287	1197706.3.peg.115	YP_829626.1	YP_946107.1	YP_002486332.1	YP_003917935.1	YP_004239606.1	YP_006660263.1
group1283	NADH-dependent dehydrogenase	1197706.3.peg.3051	YP_830072.1	YP_946519.1	YP_002486341.1	YP_003917924.1	YP_004239945.1	YP_006660651.1
group1284	sugar phosphate isomerase/epimerase	1197706.3.peg.3052	YP_830073.1	YP_946520.1	YP_002486342.1	YP_003917925.1	YP_004239946.1	YP_006660652.1
group1285	ROK family transcriptional regulator	1197706.3.peg.3053	YP_830079.1	YP_946521.1	YP_002486348.1	YP_003917926.1	YP_004239947.1	YP_006660653.1
group1286	uracil-xanthine permease	1197706.3.peg.1307	YP_829629.1	YP_945920.1	YP_002486354.1	YP_003915269.1	YP_004239612.1	YP_006660073.1
group1287	hypothetical protein AAur_0092	1197706.3.peg.1310	YP_829630.1	YP_945922.1	YP_002486355.1	YP_003915550.1	YP_004239613.1	YP_006660075.1
group1288	phosphoglucomutase	1197706.3.peg.1313	YP_829632.1	YP_945924.1	YP_002486356.1	YP_003915277.1	YP_004239615.1	YP_006660077.1
group1289	GntR family transcriptional regulator	1197706.3.peg.2329	YP_832817.1	YP_949019.1		YP_003917977.1	YP_004242321.1,YP_004242511.1	YP_006663378.1
group1290	CAIB/BAIF family acyl-CoA thioesterase	1197706.3.peg.1171	YP_831493.1	YP_949167.1	YP_002486363.1	YP_003915787.1	YP_004242692.1	YP_006663510.1
group1291	rhodanese-related sulfurtransferase	1197706.3.peg.1320	YP_829638.1	YP_945929.1	YP_002486370.1	YP_003915280.1	YP_004239623.1	YP_006660083.1
group1292	prephenate dehydratase	1197706.3.peg.1321	YP_829639.1	YP_945930.1	YP_002486371.1	YP_003915281.1	YP_004239624.1	YP_006660084.1
group1293	diacylglycerol kinase catalytic subunit	1197706.3.peg.1323	YP_829640.1	YP_945931.1	YP_002486373.1	YP_003915282.1	YP_004239626.1	YP_006660085.1
group1294	seryl-tRNA synthetase	1197706.3.peg.1324	YP_829641.1	YP_945932.1	YP_002486374.1	YP_003915283.1	YP_004239627.1	YP_006660086.1
group1295	hypothetical protein AAur_0104	1197706.3.peg.1325,1197706.3.peg.184	YP_832615.1	YP_945933.1	YP_002486375.1		YP_004239628.1	YP_006660087.1
group1296	haloacid dehalogenase	1197706.3.peg.1326	YP_829642.2	YP_945934.1	YP_002486388.1	YP_003915284.1	YP_004239629.1	YP_006660088.1
group1297	phosphoglycerate mutase family protein	1197706.3.peg.1985	YP_829570.1	YP_949630.1	YP_002486389.1	YP_003915533.1	YP_004239630.1	YP_006664006.1
group1298	hypothetical protein AAur_0125	1197706.3.peg.1346	YP_829643.1	YP_945954.1	YP_002486390.1	YP_003915285.1	YP_004239631.1	YP_006660108.1
group1299	D-alanyl-D-alanine carboxypeptidase/D-alanyl-D-alanine-endopeptidase	1197706.3.peg.1352	YP_829648.1	YP_945959.1	YP_002486396.1	YP_003915290.1	YP_004239636.1	YP_006660114.1
group1300	hypothetical protein AAur_0132	1197706.3.peg.1353	YP_829649.1	YP_945960.1	YP_002486398.1	YP_003915291.1	YP_004239637.1	YP_006660115.1
group1301	tRNA(Ile)-lysidine synthetase	1197706.3.peg.1354	YP_829650.1	YP_945961.1	YP_002486399.1	YP_003915292.1	YP_004239638.1	YP_006660116.1
group1302	hypoxanthine phosphoribosyltransferase	1197706.3.peg.1355	YP_829651.1	YP_945962.1	YP_002486400.1	YP_003915293.1	YP_004239639.1	YP_006660117.1
group1303	cell division protein (ftsH)	1197706.3.peg.1357	YP_829652.1	YP_945966.1	YP_002486403.1	YP_003915294.1	YP_004239641.1	YP_006660120.1
group1304	GTP cyclohydrolase I	1197706.3.peg.1358	YP_829653.1	YP_945967.1	YP_002486404.1	YP_003915295.1	YP_004239642.1	YP_006660121.1
group1305	dihydropteroate synthase	1197706.3.peg.1359	YP_829654.1	YP_945968.1	YP_002486405.1	YP_003915296.1	YP_004239643.1	YP_006660122.1
group1306	2-amino-4-hydroxy-6-hydroxymethyldihydropteridine pyrophosphokinase	1197706.3.peg.1361	YP_829656.1	YP_945970.1	YP_002486407.1	YP_003915297.1	YP_004239645.1	YP_006660124.1
group1307	integral membrane protein	1197706.3.peg.1362	YP_829657.1	YP_945971.1	YP_002486408.1	YP_003915298.1	YP_004239646.1	YP_006660125.1
group1308	integral membrane protein	1197706.3.peg.1363	YP_829658.1	YP_945972.1	YP_002486409.1	YP_003915299.1	YP_004239647.1	YP_006660126.1
group1309	hypothetical protein AAur_0145	1197706.3.peg.1364	YP_829659.1	YP_945973.1	YP_002486410.1	YP_003915300.1	YP_004239648.1	YP_006660127.1
group1310	NADP oxidoreductase coenzyme F420-dependent family protein	1197706.3.peg.1365	YP_829660.1	YP_945974.1	YP_002486411.1	YP_003915301.1	YP_004239649.1	YP_006660128.1
group1311	pantoate--beta-alanine ligase	1197706.3.peg.1366	YP_829661.1	YP_945975.1	YP_002486412.1	YP_003915302.1	YP_004239650.1	YP_006660129.1
group1312	PfpI family intracellular peptidase	1197706.3.peg.1269	YP_832963.1	YP_945912.1	YP_002486414.1	YP_003918357.1	YP_004239657.1	YP_006660064.1
group1313	lincomycin resistance protein	1197706.3.peg.1367	YP_829662.1	YP_945976.1	YP_002486415.1	YP_003915572.1	YP_004239658.1	YP_006660130.1
group1314	lysyl-tRNA synthetase	1197706.3.peg.5	YP_829666.1	YP_945986.1	YP_002486418.1	YP_003915309.1	YP_004239667.1	YP_006660138.1
group1315	prolyl oligopeptidase	1197706.3.peg.11	YP_829670.1	YP_945991.1	YP_002486422.1	YP_003918031.1	YP_004239671.1	YP_006660143.1
group1316	N-acetylglutamate synthase	1197706.3.peg.12	YP_829671.1	YP_945992.1	YP_002486423.1	YP_003915318.1	YP_004239672.1	YP_006660144.1
group1317	A/G-specific adenine glycosylase	1197706.3.peg.26	YP_829678.1	YP_946005.1	YP_002486430.1	YP_003915320.1	YP_004239679.1	YP_006660156.1
group1318	hypothetical protein AAur_0184	1197706.3.peg.27	YP_829679.1	YP_946006.1	YP_002486431.1	YP_003915321.1	YP_004239680.1	YP_006660157.1
group1319	DNA integrity scanning protein DisA	1197706.3.peg.29	YP_829691.1	YP_946007.1	YP_002486432.1	YP_003915322.1	YP_004239681.1	YP_006660158.1
group1320	DNA repair protein RadA	1197706.3.peg.31	YP_829701.1	YP_946015.1	YP_002486448.1	YP_003915323.1	YP_004239696.1	YP_006660166.1
group1321	hypothetical protein AAur_0194	1197706.3.peg.32	YP_829702.1	YP_946016.1	YP_002486449.1	YP_003915324.1	YP_004239697.1	YP_006660167.1
group1322	phosphate ABC transporter, phosphate-binding protein	1197706.3.peg.33	YP_829703.1	YP_946017.1	YP_002486450.1	YP_003915325.1	YP_004239698.1	YP_006660168.1
group1323	phosphate ABC transporter permease PstC	1197706.3.peg.34	YP_829704.1	YP_946018.1	YP_002486451.1	YP_003915326.1	YP_004239699.1	YP_006660169.1
group1324	phosphate ABC transporter permease PstA	1197706.3.peg.35	YP_829705.1	YP_946019.1	YP_002486452.1	YP_003915327.1	YP_004239700.1	YP_006660170.1
group1325	phosphate transporter ATP-binding protein	1197706.3.peg.36	YP_829706.1	YP_946020.1	YP_002486453.1	YP_003915328.1	YP_004239701.1	YP_006660171.1
group1326	hypothetical protein AAur_0298	1197706.3.peg.783,1197706.3.peg.125		YP_946118.1	YP_002486454.1		YP_004239703.1,YP_004242379.1	YP_006660273.1
group1327	phosphate transporter	1197706.3.peg.37	YP_829707.1	YP_946021.1	YP_002486455.1	YP_003915333.1	YP_004239704.1	YP_006660172.1
group1328	hypothetical protein AAur_0200	1197706.3.peg.38	YP_829708.1	YP_946022.1	YP_002486456.1	YP_003915334.1	YP_004239705.1	YP_006660173.1
group1329	hypothetical protein AAur_0202	1197706.3.peg.40	YP_829709.1	YP_946024.1	YP_002486457.1	YP_003915338.1	YP_004239706.1	YP_006660175.1
group1330	LacI family transcriptional regulator	1197706.3.peg.2698	YP_829720.1	YP_949394.1	YP_002486459.1	YP_003918529.1	YP_004239707.1	YP_006663757.1
group1331	L-ribulose-5-phosphate 4-epimerase	1197706.3.peg.2700	YP_829724.1	YP_949396.1	YP_002486468.1	YP_003918527.1	YP_004239714.1	YP_006663759.1
group1332	L-arabinose isomerase	1197706.3.peg.2701	YP_829725.1	YP_949397.1	YP_002486469.1	YP_003918526.1	YP_004239715.1	YP_006663760.1
group1333	ABC-type sugar transport system, permease component	1197706.3.peg.1295	YP_833369.1	YP_945917.1	YP_002486488.1	YP_003915696.1	YP_004239412.1	YP_006660070.1
group1334	arsenite efflux pump	1197706.3.peg.3002	YP_829603.1	YP_945887.1	YP_002486533.1	YP_003915229.1	YP_004240292.1	YP_006660039.1
group1335	gluconate 5-dehydrogenase (5-keto-D-gluconate 5-reductase)	1197706.3.peg.3934	YP_831931.1	YP_948151.1	YP_002486559.1	YP_003917976.1	YP_004241011.1	YP_006662510.1
group1336	sorbitol dehydrogenase (L-iditol 2-dehydrogenase)	1197706.3.peg.3933	YP_831930.1	YP_948150.1	YP_002486560.1	YP_003917975.1	YP_004241012.1	YP_006662509.1
group1337	integral membrane protein	1197706.3.peg.3754	YP_829762.1	YP_949664.1	YP_002486574.1	YP_003916741.1,YP_003918362.1	YP_004239748.1
group1338	amino acid decarboxylase, pyridoxal-dependent protein	1197706.3.peg.89	YP_829786.1	YP_946086.1	YP_002486600.1	YP_003916145.1	YP_004239766.1	YP_006660242.1
group1339	monooxygenase	1197706.3.peg.90	YP_829787.1	YP_946087.1	YP_002486601.1	YP_003916144.1	YP_004239767.1	YP_006660243.1
group1340	siderophore synthetase component	1197706.3.peg.91,1197706.3.peg.92	YP_829789.1	YP_946089.1	YP_002486603.1	YP_003916143.1	YP_004239769.1	YP_006660245.1
group1341	1-phosphofructokinase	1197706.3.peg.123	YP_829801.1	YP_946115.1	YP_002486614.1	YP_003915442.1	YP_004239779.1	YP_006660271.1
group1342	DeoR family transcriptional regulator	1197706.3.peg.124	YP_829802.1	YP_946116.1	YP_002486615.1	YP_003915443.1	YP_004239780.1	YP_006660272.1
group1343	transmembrane efflux protein (MFS)	1197706.3.peg.4086	YP_829811.1	YP_946178.1	YP_002486620.1	YP_003915439.1	YP_004239785.1	YP_006660313.1
group1344	hypothetical protein AAur_0363	1197706.3.peg.4084	YP_829813.1	YP_946179.1	YP_002486628.1	YP_003915373.1	YP_004239786.1	YP_006660314.1
group1345	lycerophosphoryl diester phosphodiesterase	1197706.3.peg.4079	YP_829821.1	YP_946185.1	YP_002486631.1	YP_003915379.1	YP_004239789.1	YP_006660320.1
group1346	azaleucine resistance protein AzlC	1197706.3.peg.4077	YP_829825.1	YP_946187.1	YP_002486634.1	YP_003915381.1	YP_004239791.1	YP_006660322.1
group1347	integral membrane protein	1197706.3.peg.4076	YP_829826.1	YP_946188.1	YP_002486635.1	YP_003915382.1	YP_004239792.1	YP_006660323.1
group1348	hypothetical protein AAur_0374	1197706.3.peg.4074	YP_829833.1	YP_946189.1	YP_002486640.1	YP_003915383.1	YP_004239797.1	YP_006660325.1
group1349	O-methyltransferase family protein	1197706.3.peg.4073	YP_829834.1	YP_946190.1	YP_002486641.1	YP_003915384.1	YP_004239798.1	YP_006660326.1
group1350	hypothetical protein AAur_3704	1197706.3.peg.2694	YP_829846.1	YP_949390.1	YP_002486647.1	YP_003916662.1	YP_004239802.1	YP_006663753.1
group1351	rfaE bifunctional protein	1197706.3.peg.1337	YP_829858.1	YP_945945.1	YP_002486659.1	YP_003916640.1	YP_004239814.1	YP_006660099.1
group1352	spermidine synthase	1197706.3.peg.4067	YP_829863.1	YP_946196.1	YP_002486663.1	YP_003915387.1	YP_004239818.1	YP_006660331.1
group1353	LysR family transcriptional regulator	1197706.3.peg.4064	YP_829865.1	YP_946203.1	YP_002486664.1	YP_003917889.1	YP_004239819.1	YP_006660340.1
group1354	D-beta-hydroxybutyrate dehydrogenase	1197706.3.peg.4062	YP_829867.1	YP_946205.1	YP_002486666.1	YP_003918003.1	YP_004239821.1	YP_006660342.1
group1355	permease	1197706.3.peg.4061	YP_829870.1	YP_946207.1	YP_002486671.1	YP_003915532.1	YP_004239825.1	YP_006660344.1
group1356	IclR family transcriptional regulator	1197706.3.peg.4059	YP_829874.1	YP_946209.1	YP_002486675.1	YP_003917921.1	YP_004239827.1	YP_006660347.1
group1357	histidine ammonia-lyase	1197706.3.peg.2131	YP_829876.1	YP_946212.1	YP_002486677.1	YP_003917931.1	YP_004239829.1	YP_006660350.1
group1358	universal stress family domain-containing protein	1197706.3.peg.1403	YP_830886.1	YP_946503.1	YP_002486681.1	YP_003916228.1	YP_004239833.1	YP_006660637.1
group1359	integral membrane protein	1197706.3.peg.1402	YP_830887.1	YP_946504.1	YP_002486682.1	YP_003916229.1	YP_004239834.1	YP_006660638.1
group1360	integral membrane protein	1197706.3.peg.1401	YP_830888.1	YP_946505.1	YP_002486683.1	YP_003916230.1	YP_004239835.1	YP_006660639.1
group1361	lipoprotein, ATP binding protein	1197706.3.peg.1400	YP_830889.1	YP_946506.1	YP_002486684.1	YP_003916231.1	YP_004239836.1	YP_006660640.1
group1362	two component sensor histidine kinase	1197706.3.peg.1398	YP_830890.1	YP_946507.1	YP_002486685.1	YP_003916232.1	YP_004239837.1	YP_006660641.1
group1363	two-component system response regulator	1197706.3.peg.1397	YP_830891.1	YP_946508.1	YP_002486686.1	YP_003916233.1	YP_004239838.1	YP_006660642.1
group1364	xanthine/uracil permease	1197706.3.peg.2137	YP_829881.1	YP_946217.1	YP_002486689.1	YP_003915389.1	YP_004239841.1	YP_006660355.1
group1365	universal stress family domain-containing protein	1197706.3.peg.2141	YP_829884.1	YP_946221.1	YP_002486692.1	YP_003915390.1	YP_004239844.1	YP_006660359.1
group1366	hypothetical protein AAur_0413	1197706.3.peg.2144	YP_829891.1	YP_946224.1	YP_002486698.1	YP_003915392.1	YP_004239850.1	YP_006660362.1
group1367	thioredoxin domain-containing protein		YP_829194.1	YP_950210.1	YP_002486700.1		YP_004239852.1,YP_004243308.1	YP_006664320.1,YP_006664288.1
group1368	ABC-type sugar transport system, permease component	1197706.3.peg.4035	YP_833160.1	YP_949192.1		YP_003915407.1	YP_004239501.1,YP_004242885.1	YP_006663533.1
group1369	hypothetical protein AAur_0462	1197706.3.peg.2380	YP_829919.1	YP_946271.1	YP_002486715.1	YP_003915393.1	YP_004239866.1	YP_006660405.1
group1370	exodeoxyribonuclease III	1197706.3.peg.2381	YP_829920.1	YP_946272.1	YP_002486716.1	YP_003915394.1	YP_004239867.1	YP_006660406.1
group1371	3-hydroxyisobutyryl-CoA hydrolase	1197706.3.peg.2419	YP_829922.1	YP_946308.1	YP_002486718.1	YP_003915395.1	YP_004239869.1	YP_006660443.1
group1372	3-hydroxyisobutyrate dehydrogenase	1197706.3.peg.2420	YP_829923.1	YP_946309.1	YP_002486719.1	YP_003915396.1	YP_004239870.1	YP_006660444.1
group1373	enoyl-CoA hydratase/isomerase family protein	1197706.3.peg.2421	YP_829924.1	YP_946310.1	YP_002486720.1	YP_003915261.1	YP_004239871.1	YP_006660445.1
group1374	pyridine nucleotide-disulphide oxidoreductase domain-containing protein	1197706.3.peg.4052	YP_831448.1	YP_946769.1	YP_002486721.1	YP_003916964.1	YP_004239872.1	YP_006660892.1
group1375	helix-turn-helix domain-containing protein	1197706.3.peg.4053	YP_831447.1	YP_946768.1	YP_002486722.1	YP_003916963.1	YP_004239873.1	YP_006660891.1
group1376	MarR family transcriptional regulator	1197706.3.peg.3752	YP_829933.1	YP_946316.1	YP_002486724.1	YP_003915397.1	YP_004239875.1	YP_006660452.1
group1377	MerR family transcriptional regulator	1197706.3.peg.2633	YP_832218.1	YP_946325.1	YP_002486726.1	YP_003917950.1	YP_004239878.1	YP_006660461.1
group1378	ankyrin repeat-containing protein	1197706.3.peg.2387	YP_829987.1	YP_946277.1	YP_002486732.1	YP_003915504.1	YP_004239884.1	YP_006660411.1
group1379	3-oxoadipate CoA-transferase subunit B	1197706.3.peg.2389	YP_829989.1	YP_946279.1	YP_002486734.1	YP_003918020.1	YP_004239886.1	YP_006660413.1
group1380	3-oxoadipate CoA-transferase subunit A	1197706.3.peg.2390	YP_829990.1	YP_946280.1	YP_002486736.1	YP_003918019.1	YP_004239887.1	YP_006660414.1
group1381	IclR family transcriptional regulator	1197706.3.peg.2391	YP_829991.1	YP_946281.1	YP_002486737.1	YP_003918017.1	YP_004239888.1	YP_006660415.1
group1382	NAD synthetase	1197706.3.peg.2635	YP_829993.1	YP_946327.1	YP_002486738.1	YP_003915401.1	YP_004239889.1	YP_006660463.1
group1383	orotate phosphoribosyltransferase	1197706.3.peg.2651	YP_830011.1	YP_946343.1	YP_002486739.1	YP_003915403.1	YP_004239890.1	YP_006660479.1
group1384	HAD family sugar phosphatase	1197706.3.peg.2654	YP_830014.1	YP_946359.1	YP_002486743.1	YP_003915411.1	YP_004239894.1	YP_006660493.1
group1385	TrmH family RNA methyltransferase	1197706.3.peg.2657	YP_830016.1	YP_946361.1	YP_002486744.1	YP_003915412.1	YP_004239895.1	YP_006660495.1
group1386	fructose-bisphosphate aldolase	1197706.3.peg.2658	YP_830017.1	YP_946363.1	YP_002486745.1	YP_003915414.1	YP_004239896.1	YP_006660497.1
group1387	hypothetical protein AAur_0556	1197706.3.peg.2659	YP_830018.1	YP_946364.1	YP_002486746.1	YP_003915415.1	YP_004239897.1	YP_006660498.1
group1388	adenylosuccinate synthetase	1197706.3.peg.1543	YP_830021.1	YP_946370.1	YP_002486753.1	YP_003915431.1	YP_004239900.1	YP_006660504.1
group1389	hypothetical protein AAur_0610	1197706.3.peg.1489	YP_830034.1	YP_946416.1	YP_002486759.1	YP_003915480.1	YP_004239906.1	YP_006660551.1
group1390	antibiotic biosynthesis monooxygenase domain-containing protein	1197706.3.peg.1484	YP_830037.1	YP_946421.1	YP_002486761.1	YP_003915481.1	YP_004239908.1	YP_006660556.1
group1391	phosphoribosylformylglycinamidine synthase II	1197706.3.peg.1472	YP_830039.1	YP_946435.1	YP_002486764.1	YP_003915500.1	YP_004239911.1	YP_006660569.1
group1392	phosphoribosylformylglycinamidine synthase I	1197706.3.peg.1471	YP_830040.1	YP_946436.1	YP_002486765.1	YP_003915501.1	YP_004239912.1	YP_006660570.1
group1393	phosphoribosylformylglycinamidine synthase, purS protein	1197706.3.peg.1470	YP_830041.1	YP_946437.1	YP_002486766.1	YP_003915502.1	YP_004239913.1	YP_006660571.1
group1394	hypothetical protein AAur_0638	1197706.3.peg.1463	YP_830044.1	YP_946444.1	YP_002486769.1	YP_003915507.1	YP_004239916.1	YP_006660577.1
group1395	hypothetical protein AAur_0639	1197706.3.peg.1462	YP_830045.1	YP_946445.1	YP_002486770.1	YP_003915508.1	YP_004239917.1	YP_006660578.1
group1396	MarR family transcriptional regulator	1197706.3.peg.1460	YP_830048.1	YP_946447.1	YP_002486772.1	YP_003918541.1	YP_004239919.1	YP_006660579.1
group1397	aspartate kinase	1197706.3.peg.1452	YP_830051.1	YP_946465.1	YP_002486775.1	YP_003915517.1	YP_004239922.1	YP_006660598.1
group1398	recombination protein RecR	1197706.3.peg.1448	YP_830053.1	YP_946469.1	YP_002486779.1	YP_003915522.1	YP_004239926.1	YP_006660602.1
group1399	hypothetical protein AAur_0677	1197706.3.peg.1429	YP_830061.1	YP_946481.1	YP_002486785.1	YP_003916650.1	YP_004239934.1	YP_006660614.1
group1400	hypothetical protein AAur_0681	1197706.3.peg.1427	YP_830063.1	YP_946484.1	YP_002486787.1	YP_003915528.1	YP_004239936.1	YP_006660617.1
group1401	hypothetical protein AAur_0682	1197706.3.peg.1426	YP_830064.1	YP_946485.1	YP_002486788.1	YP_003915529.1	YP_004239937.1	YP_006660618.1
group1402	DSBA-like thioredoxin domain-containing protein	1197706.3.peg.1416	YP_830066.1	YP_946492.1	YP_002486790.1	YP_003915530.1	YP_004239939.1	YP_006660625.1
group1403	D-isomer specific 2-hydroxyacid dehydrogenase family protein	1197706.3.peg.3014	YP_831490.1	YP_945899.1	YP_002486794.1	YP_003915634.1	YP_004239948.1	YP_006660051.1
group1404	isocitrate lyase	1197706.3.peg.3056	YP_830082.1	YP_946524.1	YP_002486797.1	YP_003915536.1	YP_004239951.1	YP_006660656.1
group1405	helix-turn-helix domain-containing protein	1197706.3.peg.3057	YP_830083.1	YP_946525.1	YP_002486798.1	YP_003915540.1	YP_004239952.1	YP_006660657.1
group1406	signal transduction histidine kinase	1197706.3.peg.3063	YP_830085.1	YP_946530.1	YP_002486800.1	YP_003916810.1	YP_004239954.1	YP_006660663.1
group1407	two-component system response regulator	1197706.3.peg.3064	YP_830086.1	YP_946531.1	YP_002486801.1	YP_003916809.1	YP_004239955.1	YP_006660664.1
group1408	phosphomethylpyrimidine kinase	1197706.3.peg.3061	YP_830092.1	YP_946528.1	YP_002486807.1	YP_003915562.1	YP_004239958.1	YP_006660661.1
group1409	NAD dependent epimerase/dehydratase family protein	1197706.3.peg.3068	YP_830093.1	YP_946534.1	YP_002486809.1	YP_003916988.1	YP_004239960.1	YP_006660667.1
group1410	TetR family transcriptional regulator	1197706.3.peg.3069	YP_830094.1	YP_946535.1	YP_002486810.1	YP_003915564.1	YP_004239961.1	YP_006660668.1
group1411	integral membrane protein	1197706.3.peg.3070	YP_830095.1	YP_946536.1	YP_002486811.1	YP_003915565.1	YP_004239962.1	YP_006660669.1
group1412	queuine tRNA-ribosyltransferase	1197706.3.peg.3071	YP_830098.1	YP_946537.1	YP_002486813.1	YP_003915569.1	YP_004239964.1	YP_006660670.1
group1413	hypothetical protein AAur_0739	1197706.3.peg.3074	YP_830101.1	YP_946540.1	YP_002486816.1	YP_003915571.1	YP_004239967.1	YP_006660673.1
group1414	hypothetical protein AAur_0750	1197706.3.peg.3076	YP_830103.1	YP_946551.1	YP_002486818.1	YP_003915854.1	YP_004239969.1	YP_006660675.1
group1415	alpha-1,6-mannanase	1197706.3.peg.3077	YP_830107.1	YP_946555.1	YP_002486823.1	YP_003916294.1	YP_004239974.1	YP_006660679.1
group1416	3-hydroxyacyl-CoA dehydrogenase	1197706.3.peg.3078	YP_830108.1	YP_946556.1	YP_002486824.1	YP_003915573.1	YP_004239975.1	YP_006660680.1
group1417	RNA pseudouridine synthase	1197706.3.peg.1259	YP_830116.1	YP_946570.1	YP_002486831.1	YP_003915625.1	YP_004239997.1	YP_006660693.1
group1418	formamidopyrimidine-DNA glycosylase	1197706.3.peg.1248	YP_830121.1	YP_946580.1	YP_002486836.1	YP_003915627.1	YP_004240000.1	YP_006660704.1
group1419	ATP dependent DNA helicase	1197706.3.peg.1247	YP_830122.1	YP_946581.1	YP_002486837.1	YP_003915628.1	YP_004240001.1	YP_006660705.1
group1420	ferredoxin reductase	1197706.3.peg.1654	YP_832207.1	YP_948426.1	YP_002486849.1	YP_003917894.1	YP_004243256.1	YP_006662791.1
group1421	LacI family transcriptional regulator	1197706.3.peg.2636	YP_829994.1	YP_946328.1	YP_002486861.1	YP_003917939.1	YP_004240017.1	YP_006660464.1
group1422	ABC-type dipeptide/oligopeptide transport system, ATPase component	1197706.3.peg.1201	YP_829687.1	YP_946625.1	YP_002486866.1,YP_002489435.1		YP_004240022.1	YP_006660748.1
group1423	cytidine/deoxycytidylate deaminase	1197706.3.peg.1230	YP_830144.1	YP_946593.1	YP_002486882.1	YP_003915684.1	YP_004240046.1	YP_006660715.1
group1424	PAP2 superfamily domain-containing protein	1197706.3.peg.3168	YP_830145.1	YP_949214.1	YP_002486883.1	YP_003915633.1	YP_004240047.1	YP_006663564.1
group1425	uracil phosphoribosyltransferase	1197706.3.peg.1229	YP_830146.1	YP_946594.1	YP_002486884.1	YP_003915685.1	YP_004240048.1	YP_006660716.1
group1426	two-component system response regulator	1197706.3.peg.1223	YP_830154.1	YP_946602.1	YP_002486888.1	YP_003915687.1	YP_004240971.1	YP_006660724.1
group1427	transcriptional regulatory protein	1197706.3.peg.1222	YP_830156.1	YP_946603.1	YP_002486889.1	YP_003915688.1	YP_004240054.1	YP_006660725.1
group1428	phosphohistidine phosphatase SixA	1197706.3.peg.1221	YP_830158.1	YP_946604.1	YP_002486890.1	YP_003915689.1	YP_004240055.1	YP_006660726.1
group1429	TetR family transcriptional regulator	1197706.3.peg.1209	YP_830161.1	YP_950262.1	YP_002486894.1	YP_003915692.1	YP_004240057.1	YP_006660739.1
group1430	ABC-2 type transporter	1197706.3.peg.1208	YP_830162.1	YP_946617.1	YP_002486895.1	YP_003915693.1	YP_004240058.1	YP_006660740.1
group1431	hypothetical protein AAur_0820	1197706.3.peg.1207	YP_830163.1	YP_946618.1	YP_002486896.1	YP_003915694.1	YP_004240059.1	YP_006660741.1
group1432	phosphoenolpyruvate carboxykinase	1197706.3.peg.1197	YP_830166.1	YP_946629.1	YP_002486898.1	YP_003915701.1	YP_004240061.1	YP_006660752.1
group1433	flavohemoprotein	1197706.3.peg.1196	YP_830167.1	YP_946630.1	YP_002486899.1	YP_003915704.1	YP_004240062.1	YP_006660753.1
group1434	transcriptional regulator	1197706.3.peg.1195	YP_830168.1	YP_946631.1	YP_002486900.1	YP_003915705.1	YP_004240063.1	YP_006660754.1
group1435	hypothetical protein AAur_0835	1197706.3.peg.1194	YP_830169.1	YP_946632.1	YP_002486901.1	YP_003915706.1	YP_004240064.1	YP_006660755.1
group1436	phosphomannomutase	1197706.3.peg.1192	YP_830170.1	YP_946633.1	YP_002486902.1	YP_003915707.1	YP_004240065.1	YP_006660756.1
group1437	ATP-dependent DNA helicase	1197706.3.peg.1191	YP_830171.1	YP_946634.1	YP_002486903.1	YP_003915708.1	YP_004240066.1	YP_006660757.1
group1438	prolyl oligopeptidase	1197706.3.peg.1189	YP_830174.1	YP_946636.1	YP_002486906.1	YP_003915710.1	YP_004240070.1	YP_006660759.1
group1439	hypothetical protein AAur_0841	1197706.3.peg.1188	YP_830175.1	YP_946637.1	YP_002486907.1	YP_003915711.1	YP_004240071.1	YP_006660760.1
group1440	5'-nucleotidase	1197706.3.peg.1187	YP_830176.1	YP_946639.1	YP_002486909.1	YP_003915695.1	YP_004240074.1	YP_006660762.1
group1441	quinone oxidoreductase	1197706.3.peg.1185	YP_830178.1	YP_946641.1	YP_002486911.1	YP_003915712.1	YP_004240075.1	YP_006660764.1
group1442	PadR family transcriptional regulator	1197706.3.peg.1184	YP_830179.1	YP_946642.1	YP_002486912.1	YP_003915832.1	YP_004240076.1	YP_006660765.1
group1443	hypothetical protein AAur_0849	1197706.3.peg.1182	YP_830181.1	YP_946644.1	YP_002486916.1	YP_003915713.1	YP_004240079.1	YP_006660767.1
group1444	hypothetical protein AAur_0851	1197706.3.peg.1179	YP_830183.1	YP_946646.1	YP_002486918.1	YP_003915714.1	YP_004240081.1	YP_006660769.1
group1445	2,5-diketo-D-gluconic acid reductase	1197706.3.peg.1178	YP_830184.1	YP_946647.1	YP_002486919.1	YP_003915715.1	YP_004240082.1	YP_006660770.1
group1446	proteinase	1197706.3.peg.1140	YP_830213.1	YP_946680.1	YP_002486925.1	YP_003915716.1	YP_004240091.1	YP_006660805.1
group1447	DNA polymerase III subunit delta'	1197706.3.peg.1139	YP_830214.1	YP_946681.1	YP_002486926.1	YP_003915717.1	YP_004240092.1	YP_006660806.1
group1448	thymidylate kinase	1197706.3.peg.1138	YP_830215.1	YP_946682.1	YP_002486927.1	YP_003915718.1	YP_004240093.1	YP_006660807.1
group1449	cystathionine gamma-synthase	1197706.3.peg.1137	YP_830216.1	YP_946683.1	YP_002486928.1	YP_003915719.1	YP_004240094.1	YP_006660808.1
group1450	integral membrane protein	1197706.3.peg.1136	YP_830217.1	YP_946684.1	YP_002486929.1	YP_003915720.1	YP_004240095.1	YP_006660809.1
group1451	phosphoglyceromutase	1197706.3.peg.1134	YP_830219.1	YP_946686.1	YP_002486931.1	YP_003915721.1	YP_004240097.1	YP_006660811.1
group1452	phosphate transport system regulatory protein PhoU	1197706.3.peg.1133	YP_830220.1	YP_946687.1	YP_002486932.1	YP_003915723.1	YP_004240098.1	YP_006660812.1
group1453	signal transduction histidine kinase	1197706.3.peg.1132	YP_830221.1	YP_946688.1	YP_002486933.1	YP_003915724.1	YP_004240099.1	YP_006660813.1
group1454	two-component system response regulator	1197706.3.peg.1131	YP_830222.1	YP_946689.1	YP_002486934.1	YP_003915725.1	YP_004240100.1	YP_006660814.1
group1455	lipoprotein	1197706.3.peg.1130	YP_830223.1	YP_946690.1	YP_002486935.1	YP_003915726.1	YP_004240101.1	YP_006660815.1
group1456	CarD-like transcriptional regulator	1197706.3.peg.1129	YP_830224.1	YP_946691.1	YP_002486936.1	YP_003915727.1	YP_004240102.1	YP_006660816.1
group1457	2-C-methyl-D-erythritol 2,4-cyclodiphosphate synthase	1197706.3.peg.1127	YP_830226.1	YP_946693.1	YP_002486938.1	YP_003915728.1	YP_004240104.1	YP_006660818.1
group1458	cysteinyl-tRNA synthetase	1197706.3.peg.1125	YP_830228.1	YP_946695.1	YP_002486939.1	YP_003915729.1	YP_004240105.1	YP_006660820.1
group1459	TrmH family RNA methyltransferase , group 3	1197706.3.peg.1124	YP_830229.1	YP_946696.1	YP_002486940.1	YP_003915730.1	YP_004240106.1	YP_006660821.1
group1460	alpha-glucan phosphorylase	1197706.3.peg.1118	YP_830234.1	YP_946701.1	YP_002486944.1	YP_003917085.1	YP_004240111.1	YP_006660826.1
group1461	glycogen branching enzyme	1197706.3.peg.1115	YP_830237.1	YP_946704.2	YP_002486947.1	YP_003917086.1	YP_004240114.1	YP_006660829.1
group1462	glycolate oxidase, subunit GlcD	1197706.3.peg.3144	YP_830246.1	YP_946713.1	YP_002486949.1	YP_003915732.1	YP_004240116.1	YP_006660837.1
group1463	sugar ABC transportor, ATP-binding protein	1197706.3.peg.3137	YP_830248.1	YP_946720.1	YP_002486951.1	YP_003915738.1	YP_004240118.1	YP_006660844.1
group1464	trehalose-phosphatase	1197706.3.peg.3136	YP_830249.1	YP_946721.1	YP_002486952.1	YP_003915739.1	YP_004240119.1	YP_006660845.1
group1465	alpha,alpha-trehalose-phosphate synthase	1197706.3.peg.3135	YP_830250.1	YP_946722.1	YP_002486953.1	YP_003915740.1	YP_004240120.1	YP_006660846.1
group1466	DSBA-like thioredoxin domain-containing protein	1197706.3.peg.3134	YP_830251.1	YP_946723.1	YP_002486954.1	YP_003915741.1	YP_004240121.1	YP_006660847.1
group1467	hypothetical protein AAur_0972	1197706.3.peg.3095	YP_830255.1	YP_946762.1	YP_002486960.1	YP_003917827.1	YP_004240127.1	YP_006660885.1
group1468	drug resistance transporter	1197706.3.peg.4048	YP_830260.1	YP_946775.1	YP_002486963.1	YP_003917853.1	YP_004240130.1	YP_006660897.1
group1469	TetR family transcriptional regulator	1197706.3.peg.4047	YP_830261.1	YP_946776.1	YP_002486964.1	YP_003917852.1	YP_004240131.1	YP_006660898.1
group1470	hypothetical protein AAur_0995	1197706.3.peg.677	YP_830270.1	YP_946785.1	YP_002486971.1	YP_003915747.1	YP_004240140.1	YP_006660907.1
group1471	iron-chelator utilization protein	1197706.3.peg.678	YP_830271.1	YP_946786.1	YP_002486972.1	YP_003915794.1	YP_004240141.1	YP_006660908.1
group1472	uracil-DNA glycosylase	1197706.3.peg.679	YP_830272.1	YP_946787.1	YP_002486973.1	YP_003915748.1	YP_004240142.1	YP_006660909.1
group1473	hypothetical protein AAur_0998	1197706.3.peg.680	YP_830273.1	YP_946788.1	YP_002486974.1	YP_003915749.1	YP_004240143.1	YP_006660910.1
group1474	hypothetical protein AAur_0999	1197706.3.peg.681	YP_830274.1	YP_946789.1	YP_002486975.1	YP_003915750.1	YP_004240144.1	YP_006660911.1
group1475	RNase H	1197706.3.peg.684	YP_830279.1	YP_946792.1	YP_002486980.1	YP_003917810.1	YP_004240149.1	YP_006660914.1
group1476	hypothetical protein AAur_1003	1197706.3.peg.685	YP_830280.1	YP_946793.1	YP_002486981.1	YP_003915753.1	YP_004240150.1	YP_006660915.1
group1477	response regulator of two-component system	1197706.3.peg.687	YP_830282.1	YP_946794.1	YP_002486983.1	YP_003915755.1	YP_004240152.1	YP_006660917.1
group1478	hypothetical protein AAur_1014	1197706.3.peg.698	YP_830289.1	YP_946803.1	YP_002486993.1	YP_003915758.1	YP_004240158.1	YP_006660926.1
group1479	phosphoserine aminotransferase	1197706.3.peg.700	YP_830291.1	YP_946805.1	YP_002486994.1	YP_003915759.1	YP_004240159.1	YP_006660928.1
group1480	iron-dependent repressor	1197706.3.peg.701	YP_830292.1	YP_946806.1	YP_002486995.1	YP_003915760.1	YP_004240160.1	YP_006660930.1
group1481	M23 peptidase domain-containing protein	1197706.3.peg.702	YP_830293.1	YP_946807.1	YP_002486996.1	YP_003915761.1	YP_004240161.1	YP_006660931.1
group1482	molybdopterin-guanine dinucleotide biosynthesis protein (mobA)	1197706.3.peg.706	YP_830297.1	YP_946810.1	YP_002487000.1	YP_003915672.1	YP_004240165.1	YP_006660935.1
group1483	formate dehydrogenase family accessory protein FdhD	1197706.3.peg.709	YP_830300.1	YP_946813.1	YP_002487003.1	YP_003918060.1	YP_004240168.1	YP_006660938.1
group1484	alpha-mannosidase	1197706.3.peg.710	YP_830301.1	YP_946814.1	YP_002487004.1	YP_003915822.1	YP_004240169.1	YP_006660939.1
group1485	ABC transporter ATP-binding protein	1197706.3.peg.718	YP_830304.1	YP_946822.1	YP_002487007.1	YP_003916500.1	YP_004240172.1	YP_006660947.1
group1486	ABC transporter ATP-binding protein	1197706.3.peg.719	YP_830305.1	YP_946823.1	YP_002487008.1	YP_003918508.1	YP_004240173.1	YP_006660948.1
group1487	MutT/nudix family protein	1197706.3.peg.720	YP_830306.1	YP_946824.1	YP_002487009.1	YP_003915764.1	YP_004240174.1	YP_006660949.1
group1488	hypothetical protein AAur_1039	1197706.3.peg.724	YP_830309.1	YP_946827.1	YP_002487012.1	YP_003915766.1	YP_004240177.1	YP_006660952.1
group1489	ATP-dependent DNA helicase PcrA	1197706.3.peg.726	YP_830311.1	YP_946829.1	YP_002487014.1	YP_003915767.1	YP_004240179.1	YP_006660954.1
group1490	succinyl-CoA synthetase subunit beta	1197706.3.peg.729	YP_830313.1	YP_946832.1	YP_002487016.1	YP_003915768.1	YP_004240183.1	YP_006660957.1
group1491	succinyl-CoA synthetase subunit alpha	1197706.3.peg.730	YP_830314.1	YP_946833.1	YP_002487017.1	YP_003915769.1	YP_004240184.1	YP_006660958.1
group1492	hypothetical protein AAur_1048	1197706.3.peg.733	YP_830340.1	YP_946836.1	YP_002487044.1	YP_003915774.1	YP_004240206.1	YP_006660961.1
group1493	helix-turn-helix domain-containing protein	1197706.3.peg.740	YP_830345.1	YP_946843.1	YP_002487049.1	YP_003915778.1	YP_004240210.1	YP_006660969.1
group1494	agmatinase (speB)	1197706.3.peg.742	YP_830349.1	YP_946846.1	YP_002487051.1	YP_003915780.1	YP_004240211.1	YP_006660972.1
group1495	acetolactate synthase, large subunit	1197706.3.peg.743	YP_830350.1	YP_946847.1	YP_002487052.1	YP_003915781.1	YP_004240212.1	YP_006660973.1
group1496	MarR family transcriptional regulator	1197706.3.peg.747	YP_830351.1	YP_946848.1	YP_002487053.1	YP_003915784.1	YP_004240213.1	YP_006660974.1
group1497	EmrB/QacA family drug resistance transporter	1197706.3.peg.748	YP_830352.1	YP_946849.1	YP_002487054.1	YP_003915785.1	YP_004240214.1	YP_006660975.1
group1498	hypothetical protein AAur_1064	1197706.3.peg.751	YP_830357.2	YP_946852.1	YP_002487057.1	YP_003915793.1	YP_004240217.1	YP_006660978.1
group1499	integral membrane protein	1197706.3.peg.758	YP_830358.1	YP_946859.1	YP_002487058.1	YP_003917721.1	YP_004240218.1	YP_006660985.1
group1500	hypothetical protein AAur_pTC20233	1197706.3.peg.770	YP_830368.1	YP_950381.1,YP_946871.1	YP_002487063.1		YP_004240223.1	YP_006660997.1
group1501	DNA mismatch endonuclease (vsr)	1197706.3.peg.772	YP_830370.1	YP_946873.1	YP_002487065.1	YP_003918310.1	YP_004240224.1	YP_006660998.1
group1502	biotin synthase	1197706.3.peg.777	YP_830373.1	YP_946879.1	YP_002487068.1	YP_003916140.1	YP_004240227.1	YP_006661003.1
group1503	oxidoreductase, FAD/FMN-binding family protein	1197706.3.peg.786	YP_830379.1	YP_946887.1	YP_002487072.1	YP_003918334.1	YP_004240231.1	YP_006661011.1
group1504	transcriptional accessory protein	1197706.3.peg.800	YP_830393.1	YP_946901.1	YP_002487074.1	YP_003917845.1	YP_004240233.1	YP_006661024.1
group1505	NAD dependent epimerase/dehydratase-related protein	1197706.3.peg.3010	YP_830399.1	YP_945895.1	YP_002487076.1	YP_003915554.1	YP_004240238.1	YP_006660047.1
group1506	adenosine deaminase	1197706.3.peg.804	YP_830404.1	YP_946905.1	YP_002487080.1	YP_003915835.1	YP_004240243.1	YP_006661028.1
group1507	hypothetical protein AAur_1108	1197706.3.peg.796	YP_830388.1	YP_946897.1	YP_002487083.1	YP_003915806.1	YP_004240246.1	YP_006661020.1
group1508	membrane protein, tellurium resistance	1197706.3.peg.828	YP_830416.1	YP_946939.1	YP_002487091.1	YP_003917712.1	YP_004240247.1	YP_006661061.1
group1509	transmembrane efflux protein (MFS)	1197706.3.peg.699	YP_830290.1	YP_946804.1	YP_002487113.1	YP_003917752.1	YP_004240271.1	YP_006660927.1
group1510	hypothetical protein AAur_3124	1197706.3.peg.2130,1197706.3.peg.204	YP_833607.1	YP_948824.1	YP_002487141.1		YP_004242723.1	YP_006663192.1
group1511	oxidoreductase	1197706.3.peg.1537,1197706.3.peg.825	YP_829567.1	YP_946936.1	YP_002487150.1		YP_004240316.1	YP_006661058.1
group1512	cold shock protein	1197706.3.peg.837	YP_830549.1	YP_946960.1	YP_002487211.1	YP_003916965.1	YP_004240415.1	YP_006661068.1
group1513	gluconate transporter	1197706.3.peg.359	YP_833004.1	YP_949727.1	YP_002487216.1	YP_003916743.1	YP_004240419.1	YP_006664112.1
group1514	oxidoreductase, short chain dehydrogenase/reductase family protein	1197706.3.peg.835	YP_830561.1	YP_946954.1	YP_002487217.1	YP_003917762.1	YP_004240422.1	YP_006661065.1
group1515	glycosyl transferase, group 1 family protein	1197706.3.peg.843	YP_830564.1	YP_946969.1	YP_002487240.1	YP_003915228.1	YP_004240438.1	YP_006661077.1
group1516	hypothetical protein AAur_3970	1197706.3.peg.1996		YP_949642.1	YP_002487241.1	YP_003918352.1	YP_004240439.1,YP_004242343.1	YP_006664020.1
group1517	integral membrane protein	1197706.3.peg.847	YP_830580.1	YP_946977.1	YP_002487242.1	YP_003915817.1	YP_004240441.1	YP_006661084.1
group1518	phosphoribosylglycinamide formyltransferase	1197706.3.peg.849	YP_830582.1	YP_946979.1	YP_002487244.1	YP_003915820.1	YP_004240443.1	YP_006661086.1
group1519	transmembrane efflux protein (MFS)	1197706.3.peg.850	YP_830583.1	YP_946980.1	YP_002487246.1	YP_003915825.1	YP_004240445.1	YP_006661087.1
group1520	bifunctional phosphoribosylaminoimidazolecarboxamide formyltransferase/IMP cyclohydrolase	1197706.3.peg.854	YP_830584.1	YP_946984.1	YP_002487247.1	YP_003915827.1	YP_004240446.1	YP_006661091.1
group1521	isocitrate dehydrogenase, NADP-dependent	1197706.3.peg.856	YP_830586.1	YP_946987.1	YP_002487250.1	YP_003915844.1	YP_004240448.1	YP_006661096.1
group1522	oxidoreductase family protein	1197706.3.peg.865	YP_830593.1	YP_945913.1	YP_002487255.1		YP_004240454.1	YP_006661105.1,YP_006660066.1
group1523	amino acid permease	1197706.3.peg.883	YP_830603.1	YP_947005.1	YP_002487265.1	YP_003915364.1	YP_004240461.1	YP_006661115.1
group1524	hexapeptide repeat-containing transferase	1197706.3.peg.885	YP_830605.1	YP_947009.1	YP_002487267.1	YP_003915895.1	YP_004240463.1	YP_006661119.1
group1525	formyltetrahydrofolate deformylase	1197706.3.peg.887	YP_830608.1	YP_947011.1	YP_002487268.1	YP_003915897.1	YP_004240464.1	YP_006661121.1
group1526	tetrahydrofolate dehydrogenase/cyclohydrolase	1197706.3.peg.889	YP_830610.1	YP_947013.1	YP_002487270.1	YP_003915898.1	YP_004240466.1	YP_006661123.1
group1527	hypothetical protein AAur_1235	1197706.3.peg.896	YP_830614.1	YP_947020.1	YP_002487274.1	YP_003915905.1	YP_004240470.1	YP_006661130.1
group1528	exodeoxyribonuclease III	1197706.3.peg.897	YP_830615.1	YP_947021.1	YP_002487275.1	YP_003915906.1	YP_004240471.1	YP_006661131.1
group1529	tryptophanyl-tRNA synthetase	1197706.3.peg.898	YP_830616.1	YP_947022.1	YP_002487276.1	YP_003915907.1	YP_004240472.1	YP_006661132.1
group1530	2'-5' RNA ligase	1197706.3.peg.899	YP_830617.2	YP_947023.1	YP_002487277.1	YP_003915908.1	YP_004240473.1	YP_006661133.1
group1531	succinate dehydrogenase iron-sulfur subunit	1197706.3.peg.905	YP_830622.1	YP_947028.1	YP_002487281.1	YP_003915914.1	YP_004240476.1	YP_006661139.1
group1532	succinate dehydrogenase flavoprotein subunit	1197706.3.peg.906	YP_830623.1	YP_947029.1	YP_002487282.1	YP_003915915.1	YP_004240477.1	YP_006661140.1
group1533	succinate dehydrogenase, membrane subunit (sdhD)	1197706.3.peg.907	YP_830624.1	YP_947030.1	YP_002487283.1	YP_003915916.1	YP_004240478.1	YP_006661141.1
group1534	succinate dehydrogenase, cytochrome b556 subunit	1197706.3.peg.908	YP_830625.1	YP_947031.1	YP_002487284.1	YP_003915917.1	YP_004240479.1	YP_006661142.1
group1535	mannose-1-phosphate guanylyltransferase	1197706.3.peg.909	YP_830626.1	YP_947032.1	YP_002487285.1	YP_003915918.1	YP_004240480.1	YP_006661143.1
group1536	metal-dependent amidase/aminoacylase/carboxypeptidase	1197706.3.peg.910	YP_830627.1	YP_947033.1	YP_002487286.1	YP_003915922.1	YP_004240481.1	YP_006661144.1
group1537	organic hydroperoxide resistance protein	1197706.3.peg.912	YP_830629.1	YP_947035.1	YP_002487288.1	YP_003915360.1	YP_004240483.1	YP_006661146.1
group1538	quinone oxidoreductase	1197706.3.peg.913	YP_830630.1	YP_947036.1	YP_002487289.1	YP_003916750.1	YP_004240484.1	YP_006661147.1
group1539	basic membrane lipoprotein	1197706.3.peg.914	YP_830631.1	YP_947037.1	YP_002487290.1	YP_003915923.1	YP_004240485.1	YP_006661148.1
group1540	sugar ABC transporter ATP-binding protein	1197706.3.peg.1841	YP_830632.1	YP_947038.1	YP_002487291.1	YP_003915924.1	YP_004240486.1	YP_006661149.1
group1541	sugar ABC transporter permease	1197706.3.peg.1840	YP_830633.1	YP_947039.1	YP_002487292.1	YP_003915925.1	YP_004240487.1	YP_006661150.1
group1542	sugar ABC transporter permease	1197706.3.peg.1839	YP_830634.1	YP_947040.1	YP_002487293.1	YP_003915926.1	YP_004240488.1	YP_006661151.1
group1543	cytidine deaminase	1197706.3.peg.1838	YP_830635.1	YP_947041.1	YP_002487294.1	YP_003915927.1	YP_004240489.1	YP_006661152.1
group1544	DedA family membrane protein	1197706.3.peg.1835	YP_830638.1	YP_947044.1	YP_002487297.1	YP_003915929.1	YP_004240491.1	YP_006661155.1
group1545	adenosine deaminase	1197706.3.peg.1834	YP_830639.1	YP_947045.1	YP_002487298.1	YP_003915930.1	YP_004240492.1	YP_006661156.1
group1546	MazG family protein	1197706.3.peg.1833	YP_830640.2	YP_947046.1	YP_002487299.1	YP_003915932.1	YP_004240493.1	YP_006661157.1
group1547	phosphopyruvate hydratase	1197706.3.peg.1832	YP_830641.1	YP_947047.1	YP_002487300.1	YP_003915933.1	YP_004240494.1	YP_006661158.1
group1548	hypothetical protein AAur_1264	1197706.3.peg.1831	YP_830642.1	YP_947048.1	YP_002487301.1	YP_003915934.1	YP_004240495.1	YP_006661159.1
group1549	hypothetical protein AAur_1265	1197706.3.peg.1830	YP_830643.1	YP_947049.1	YP_002487302.1	YP_003915935.1	YP_004240496.1	YP_006661160.1
group1550	exopolyphosphatase (ppx)	1197706.3.peg.1829	YP_830644.1	YP_947050.1	YP_002487303.1	YP_003915936.1	YP_004240497.1	YP_006661161.1
group1551	subtilase family protein	1197706.3.peg.1828	YP_830645.1	YP_947051.1	YP_002487304.1	YP_003915937.1	YP_004240498.1	YP_006661162.1
group1552	NADH dehydrogenase	1197706.3.peg.1827	YP_830646.1	YP_947052.1	YP_002487305.1	YP_003915938.1	YP_004240499.1	YP_006661163.1
group1553	acetyltransferase, GNAT family protein	1197706.3.peg.1826	YP_830647.1	YP_947053.1	YP_002487306.1	YP_003916529.1	YP_004240500.1	YP_006661164.1
group1554	integral membrane protein	1197706.3.peg.1819	YP_830653.1	YP_947060.1	YP_002487312.1	YP_003915939.1	YP_004240506.1	YP_006661171.1
group1555	galactokinase	1197706.3.peg.1817	YP_830655.1	YP_947062.1	YP_002487313.1	YP_003918514.1	YP_004240507.1	YP_006661173.1
group1556	galactose-1-phosphate uridylyltransferase	1197706.3.peg.1816	YP_830656.1	YP_947063.1	YP_002487314.1	YP_003918515.1	YP_004240508.1	YP_006661174.1
group1557	permease	1197706.3.peg.1814	YP_830658.1	YP_947065.1	YP_002487316.1	YP_003915941.1	YP_004240510.1	YP_006661176.1
group1558	threonine dehydratase	1197706.3.peg.1813	YP_830659.1	YP_947066.1	YP_002487317.1	YP_003915942.1	YP_004240511.1	YP_006661177.1
group1559	transcription elongation factor GreA	1197706.3.peg.1811	YP_830661.1	YP_947068.1	YP_002487319.1	YP_003915943.1	YP_004240513.1	YP_006661179.1
group1560	hypothetical protein AAur_1286	1197706.3.peg.1810	YP_830662.1	YP_947069.1	YP_002487320.1	YP_003915944.1	YP_004240514.1	YP_006661180.1
group1561	hypothetical protein AAur_1287	1197706.3.peg.1809	YP_830663.1	YP_947070.1	YP_002487321.1	YP_003915945.1	YP_004240515.1	YP_006661181.1
group1562	membrane protein, hemolysin III-like protein	1197706.3.peg.1806	YP_830666.1	YP_947073.1	YP_002487323.1	YP_003916739.1	YP_004240517.1	YP_006661184.1
group1563	undecaprenyl diphosphate synthase	1197706.3.peg.1805	YP_830667.1	YP_947074.1	YP_002487324.1	YP_003915948.1	YP_004240518.1	YP_006661185.1
group1564	ATPase	1197706.3.peg.1804	YP_830668.1	YP_947075.1	YP_002487325.1	YP_003915949.1	YP_004240519.1	YP_006661186.1
group1565	hypothetical protein AAur_1294	1197706.3.peg.1802	YP_830670.1	YP_947077.1	YP_002487327.1	YP_003915950.1	YP_004240521.1	YP_006661188.1
group1566	type IV leader peptidase family protein	1197706.3.peg.1801	YP_830671.1	YP_947078.1	YP_002487328.1	YP_003915951.1	YP_004240522.1	YP_006661189.1
group1567	fumarate hydratase	1197706.3.peg.1795	YP_830675.1	YP_947081.1	YP_002487332.1	YP_003915953.1	YP_004240523.1	YP_006661194.1
group1568	carbonic anhydrase (carbonate dehydratase)	1197706.3.peg.1794	YP_830676.1	YP_947082.1	YP_002487333.1	YP_003915954.1	YP_004240524.1	YP_006661195.1
group1569	hypothetical protein AAur_1301	1197706.3.peg.1793	YP_830677.1	YP_947083.1	YP_002487334.1	YP_003915956.1	YP_004240525.1	YP_006661196.1
group1570	fructose 1,6-bisphosphatase II	1197706.3.peg.1792	YP_830678.1	YP_947084.1	YP_002487335.1	YP_003915957.1	YP_004240526.1	YP_006661197.1
group1571	mannose-6-phosphate isomerase	1197706.3.peg.1789	YP_830680.1	YP_947086.1	YP_002487337.1	YP_003915958.1	YP_004240528.1	YP_006661199.1
group1572	cell envelope-related transcriptional attenuator domain-containing protein	1197706.3.peg.1788	YP_830681.1	YP_947087.1	YP_002487338.1	YP_003915959.1	YP_004240529.1	YP_006661200.1
group1573	phosphoribosylaminoimidazole carboxylase, ATPase subunit	1197706.3.peg.1786,1197706.3.peg.1787	YP_830683.1	YP_947089.1	YP_002487340.1	YP_003915961.1	YP_004240531.1	YP_006661202.1
group1574	GtrA-like family protein	1197706.3.peg.1785	YP_830684.1	YP_947090.1	YP_002487341.1	YP_003915962.1	YP_004240532.1	YP_006661203.1
group1575	hypothetical protein AAur_1309	1197706.3.peg.1784	YP_830685.1	YP_947091.1	YP_002487342.1	YP_003915963.1	YP_004240533.1	YP_006661204.1
group1576	WhiB family transcription factor	1197706.3.peg.1783	YP_830686.1	YP_947092.1	YP_002487343.1	YP_003915964.1	YP_004240534.1	YP_006661205.1
group1577	hypothetical protein AAur_1312	1197706.3.peg.1781	YP_830688.1	YP_947094.1	YP_002487345.1	YP_003915966.1	YP_004240535.1	YP_006661207.1
group1578	hypothetical protein AAur_1313	1197706.3.peg.1780	YP_830689.2	YP_947095.1	YP_002487346.1	YP_003915968.1	YP_004240536.1	YP_006661208.1
group1579	lipoprotein	1197706.3.peg.1775	YP_830693.1,YP_830694.1	YP_947099.1	YP_002487350.1		YP_004240540.1	YP_006661212.1
group1580	integral membrane protein	1197706.3.peg.1771	YP_830697.1	YP_947104.1	YP_002487353.1	YP_003915971.1	YP_004240543.1	YP_006661218.1
group1581	long-chain-fatty-acid-CoA ligase	1197706.3.peg.1770	YP_830698.1	YP_947110.1	YP_002487354.1	YP_003915972.1	YP_004240544.1	YP_006661223.1
group1582	tetrapyrrole methylase family protein	1197706.3.peg.1767	YP_830700.1	YP_947112.1	YP_002487356.1	YP_003915974.1	YP_004240546.1	YP_006661225.1
group1583	protease, transglutaminase-like	1197706.3.peg.2435	YP_830702.1	YP_947114.1	YP_002487358.1	YP_003915976.1	YP_004240548.1	YP_006661227.1
group1584	hypothetical protein AAur_1333	1197706.3.peg.2436	YP_830703.1	YP_947115.1	YP_002487359.1	YP_003915977.1	YP_004240549.1	YP_006661228.1
group1585	methanol dehydrogenase regulatory protein	1197706.3.peg.2437	YP_830704.1	YP_947116.1	YP_002487360.1	YP_003915978.1	YP_004240550.1	YP_006661229.1
group1586	TatD family hydrolase	1197706.3.peg.2438	YP_830705.1	YP_947117.1	YP_002487361.1	YP_003915979.1	YP_004240551.1	YP_006661230.1
group1587	secreted protein	1197706.3.peg.2440	YP_830706.1	YP_947118.1	YP_002487362.1	YP_003915980.1	YP_004240552.1	YP_006661231.1
group1588	dimethyladenosine transferase	1197706.3.peg.2441	YP_830707.1	YP_947119.1	YP_002487363.1	YP_003915981.1	YP_004240553.1	YP_006661232.1
group1589	4-diphosphocytidyl-2-C-methyl-D-erythritol kinase	1197706.3.peg.2442	YP_830708.1	YP_947120.1	YP_002487364.1	YP_003915982.1	YP_004240554.1	YP_006661233.1
group1590	ABC transporter ATP-binding protein	1197706.3.peg.2443	YP_830709.1	YP_947121.1	YP_002487365.1	YP_003915987.1	YP_004240555.1	YP_006661234.1
group1591	bifunctional N-acetylglucosamine-1-phosphate uridyltransferase/glucosamine-1-phosphate acetyltransferase	1197706.3.peg.2446	YP_830711.1	YP_947123.1	YP_002487367.1	YP_003915988.1	YP_004240557.1	YP_006661237.1
group1592	ribose-phosphate pyrophosphokinase	1197706.3.peg.2447	YP_830712.1	YP_947124.1	YP_002487368.1	YP_003915989.1	YP_004240558.1	YP_006661238.1
group1593	ribosomal 5S rRNA E-loop binding protein Ctc/L25/TL5	1197706.3.peg.2448	YP_830713.1	YP_947125.1	YP_002487369.1	YP_003916008.1	YP_004240559.1	YP_006661240.1
group1594	peptidyl-tRNA hydrolase	1197706.3.peg.2449	YP_830714.1	YP_947126.1	YP_002487370.1	YP_003916009.1	YP_004240560.1	YP_006661241.1
group1595	LuxR family transcriptional regulator	1197706.3.peg.2451	YP_830716.1	YP_947128.1	YP_002487372.1	YP_003916563.1	YP_004240562.1	YP_006661243.1
group1596	cysteine desulfurase	1197706.3.peg.2453	YP_830729.1	YP_947130.1	YP_002487373.1	YP_003916010.1	YP_004240563.1	YP_006661245.1
group1597	SUF system FeS assembly protein	1197706.3.peg.2454	YP_830730.1	YP_947131.1	YP_002487374.1	YP_003916011.1	YP_004240564.1	YP_006661246.1
group1598	hypothetical protein AAur_1354	1197706.3.peg.2457	YP_830735.1	YP_947134.1	YP_002487376.1	YP_003916013.1	YP_004240566.1	YP_006661249.1
group1599	transcription-repair coupling factor	1197706.3.peg.2459	YP_830739.1	YP_947136.1	YP_002487378.1	YP_003916014.1	YP_004240567.1	YP_006661251.1
group1600	hypothetical protein AAur_1358	1197706.3.peg.2462	YP_830741.1	YP_947138.1	YP_002487380.1	YP_003916019.1	YP_004240569.1	YP_006661253.1
group1601	deoxyribose-phosphate aldolase	1197706.3.peg.2463	YP_830742.1	YP_947139.1	YP_002487381.1	YP_003916020.1	YP_004240570.1	YP_006661254.1
group1602	bifunctional uroporphyrinogen-III synthetase/response regulator domain protein	1197706.3.peg.2478	YP_830750.1	YP_947170.1	YP_002487383.1	YP_003917919.1	YP_004240572.1	YP_006661268.1
group1603	uroporphyrin-III C-methyltransferase	1197706.3.peg.2479	YP_830751.1	YP_947171.1	YP_002487384.1	YP_003917918.1	YP_004240573.1	YP_006661269.1
group1604	nitrite reductase [NAD(P)H], large subunit	1197706.3.peg.2480	YP_830752.1	YP_947172.1	YP_002487385.1	YP_003918056.1	YP_004240574.1	YP_006661270.1
group1605	nitrite reductase [NAD(P)H], small subunit	1197706.3.peg.2481	YP_830753.1	YP_947173.1	YP_002487386.1	YP_003918055.1	YP_004240575.1	YP_006661271.1
group1606	phosphomannomutase	1197706.3.peg.2482	YP_830754.1	YP_947174.1	YP_002487387.1	YP_003916021.1	YP_004240576.1	YP_006661272.1
group1607	purine nucleoside phosphorylase	1197706.3.peg.2485	YP_830756.1	YP_947177.1	YP_002487388.1	YP_003916022.1	YP_004240577.1	YP_006661275.1
group1608	flavoprotein disulfide reductase	1197706.3.peg.2486	YP_830757.1	YP_947178.1	YP_002487389.1	YP_003916023.1	YP_004240578.1	YP_006661277.1
group1609	assimilatory nitrate reductase electron transfer subunit	1197706.3.peg.2487	YP_830760.1	YP_947180.1	YP_002487391.1	YP_003918052.1	YP_004240587.1	YP_006661279.1
group1610	assimilatory nitrate reductase catalytic subunit	1197706.3.peg.2488	YP_830761.1	YP_947181.1	YP_002487392.1	YP_003918051.1	YP_004240588.1	YP_006661280.1
group1611	nitrite extrusion protein	1197706.3.peg.2489	YP_830762.1	YP_947182.1	YP_002487393.1	YP_003918050.1	YP_004240589.1	YP_006661281.1
group1612	major facilitator transporter	1197706.3.peg.2490	YP_830763.1	YP_947183.1	YP_002487394.1	YP_003916025.1	YP_004240590.1	YP_006661282.1
group1613	maf protein	1197706.3.peg.2492	YP_830766.1	YP_947185.1	YP_002487397.1	YP_003916032.1	YP_004240594.1	YP_006661284.1
group1614	MMPL family protein	1197706.3.peg.2493	YP_830769.1	YP_947186.1	YP_002487398.1	YP_003916033.1	YP_004240595.1	YP_006661285.1
group1615	TetR family transcriptional regulator	1197706.3.peg.2494	YP_830770.1	YP_947187.1	YP_002487399.1	YP_003916034.1	YP_004240596.1	YP_006661286.1
group1616	hypothetical protein AAur_1416	1197706.3.peg.2497	YP_830773.1	YP_947190.1	YP_002487402.1	YP_003916041.1	YP_004240599.1	YP_006661289.1
group1617	propionyl-CoA carboxylase subunit beta	1197706.3.peg.2499	YP_830775.1	YP_947192.1	YP_002487404.1	YP_003916051.1	YP_004240601.1	YP_006661291.1
group1618	short chain dehydrogenase	1197706.3.peg.2500	YP_830776.1	YP_947193.1	YP_002487405.1	YP_003916052.1	YP_004240602.1	YP_006661292.1
group1619	biotin--acetyl-CoA-carboxylase ligase	1197706.3.peg.2501	YP_830777.1	YP_947194.1	YP_002487406.1	YP_003916053.1	YP_004240603.1	YP_006661293.1
group1620	hypothetical protein AAur_1421	1197706.3.peg.2502	YP_830778.1	YP_947195.1	YP_002487407.1	YP_003916054.1	YP_004240604.1	YP_006661294.1
group1621	adenylate cyclase	1197706.3.peg.2503	YP_830779.1	YP_947196.1	YP_002487408.1	YP_003916055.1	YP_004240605.1	YP_006661295.1
group1622	methanol dehydrogenase regulatory protein	1197706.3.peg.2506	YP_830782.1	YP_947199.1	YP_002487411.1	YP_003916043.1	YP_004240607.1	YP_006661297.1
group1623	hypothetical protein AAur_1426	1197706.3.peg.2507	YP_830783.1	YP_947200.1	YP_002487412.1	YP_003916044.1	YP_004240608.1	YP_006661298.1
group1624	transRDD family protein	1197706.3.peg.2509	YP_830785.1	YP_947202.1	YP_002487414.1	YP_003916045.1	YP_004240610.1	YP_006661300.1
group1625	protein phosphatase	1197706.3.peg.2510	YP_830786.1	YP_947203.1	YP_002487415.1	YP_003916046.1	YP_004240611.1	YP_006661301.1
group1626	hypothetical protein AAur_1430	1197706.3.peg.2511	YP_830787.1	YP_947204.1	YP_002487416.1	YP_003916047.1	YP_004240612.1	YP_006661302.1
group1627	serine/threonine protein kinase	1197706.3.peg.2512	YP_830788.1	YP_947205.1	YP_002487417.1	YP_003916048.1	YP_004240613.1	YP_006661303.1
group1628	hypothetical protein AAur_1432	1197706.3.peg.2513	YP_830789.1	YP_947206.1	YP_002487418.1	YP_003916049.1	YP_004240614.1	YP_006661304.1
group1629	DNA ligase, NAD-dependent	1197706.3.peg.2517	YP_830792.1	YP_947208.1	YP_002487421.1	YP_003916057.1	YP_004240617.1	YP_006661306.1
group1630	inositol-1-monophosphotase	1197706.3.peg.2518	YP_830793.1	YP_947209.1	YP_002487422.1	YP_003916058.1	YP_004240618.1	YP_006661307.1
group1631	acetyltransferase, GNAT family protein	1197706.3.peg.2522	YP_830795.1	YP_947216.1	YP_002487423.1	YP_003916063.1	YP_004240619.1	YP_006661314.1
group1632	two-component system response regulator	1197706.3.peg.2524	YP_830797.1	YP_947218.1	YP_002487425.1	YP_003915514.1	YP_004240621.1	YP_006661316.1
group1633	citrate transporter	1197706.3.peg.2526	YP_830799.1	YP_947220.1	YP_002487427.1	YP_003915513.1	YP_004240623.1	YP_006661318.1
group1634	aspartyl/glutamyl-tRNA amidotransferase subunit C	1197706.3.peg.2527	YP_830800.1	YP_947222.1	YP_002487428.1	YP_003916067.1	YP_004240624.1	YP_006661322.1
group1635	aspartyl/glutamyl-tRNA amidotransferase subunit A	1197706.3.peg.2528	YP_830801.1	YP_947223.1	YP_002487429.1	YP_003916068.1	YP_004240625.1	YP_006661323.1
group1636	aspartyl/glutamyl-tRNA amidotransferase subunit B	1197706.3.peg.2529	YP_830802.1	YP_947224.1	YP_002487430.1	YP_003916069.1	YP_004240626.1	YP_006661324.1
group1637	LysR family transcriptional regulator	1197706.3.peg.2537	YP_830803.1	YP_947232.1	YP_002487431.1	YP_003916092.1	YP_004240628.1	YP_006661332.1
group1638	L-threonine 3-dehydrogenase	1197706.3.peg.2538	YP_830804.1	YP_947233.1	YP_002487432.1	YP_003916093.1	YP_004240629.1	YP_006661333.1
group1639	2-amino-3-ketobutyrate CoA ligase	1197706.3.peg.2539	YP_830805.1	YP_947234.1	YP_002487433.1	YP_003916094.1	YP_004240630.1	YP_006661334.1
group1640	imidazolonepropionase	1197706.3.peg.2541	YP_830807.1	YP_947238.1	YP_002487435.1	YP_003916099.1	YP_004240632.1	YP_006661336.1
group1641	CAAX amino terminal protease family protein	1197706.3.peg.2548	YP_830809.1	YP_947246.1	YP_002487437.1	YP_003916105.1	YP_004240634.1	YP_006661344.1
group1642	hypothetical protein AAur_1473	1197706.3.peg.2549	YP_830810.1	YP_947247.1	YP_002487438.1	YP_003916107.1	YP_004240636.1	YP_006661345.1
group1643	O-acetylhomoserine sulfhydrylase	1197706.3.peg.2550	YP_830811.1	YP_947248.1	YP_002487439.1	YP_003916108.1	YP_004240637.1	YP_006661346.1
group1644	homoserine O-acetyltransferase	1197706.3.peg.2551	YP_830812.1	YP_947249.1	YP_002487440.1	YP_003916109.1	YP_004240638.1	YP_006661347.1
group1645	GDSL-like lipase/acylhydrolase domain-containing protein	1197706.3.peg.2554	YP_830820.1	YP_947252.1	YP_002487442.1	YP_003916110.1	YP_004240645.1	YP_006661350.1
group1646	phospholipase/carboxylesterase family protein	1197706.3.peg.2555	YP_830821.1	YP_947253.1	YP_002487443.1	YP_003916114.1	YP_004240646.1	YP_006661351.1
group1647	S4 domain-containing protein	1197706.3.peg.2556	YP_830822.1	YP_947254.1	YP_002487444.1	YP_003916115.1	YP_004240647.1	YP_006661352.1
group1648	hypothetical protein AAur_1481	1197706.3.peg.2557	YP_830823.1	YP_947255.1	YP_002487445.1	YP_003916118.1	YP_004240648.1	YP_006661353.1
group1649	glycyl-tRNA synthetase	1197706.3.peg.2558	YP_830824.1	YP_947256.1	YP_002487446.1	YP_003916116.1	YP_004240649.1	YP_006661354.1
group1650	hypothetical protein AAur_1483	1197706.3.peg.2559	YP_830825.1	YP_947257.1	YP_002487447.1	YP_003916117.1	YP_004240650.1	YP_006661355.1
group1651	hypothetical protein AAur_1485	1197706.3.peg.2560	YP_830829.1	YP_947258.1	YP_002487450.1	YP_003917797.1	YP_004240652.1	YP_006661357.1
group1652	IMP dehydrogenase/GMP reductase domain-containing protein	1197706.3.peg.2561	YP_830830.1	YP_947259.1	YP_002487451.1	YP_003916122.1	YP_004240653.1	YP_006661358.1
group1653	deoxyguanosinetriphosphate triphosphohydrolase	1197706.3.peg.2562	YP_830831.1	YP_947260.1	YP_002487452.1	YP_003916123.1	YP_004240654.1	YP_006661359.1
group1654	DNA primase	1197706.3.peg.2563	YP_830832.1	YP_947261.1	YP_002487453.1	YP_003916124.1	YP_004240655.1	YP_006661360.1
group1655	hypothetical protein AAur_1496	1197706.3.peg.2569	YP_830836.1	YP_947267.1	YP_002487457.1	YP_003916148.1	YP_004240659.1	YP_006661365.1
group1656	CDP-diacylglycerol--glycerol-3-phosphate 3-phosphatidyltransferase	1197706.3.peg.2570	YP_830837.1	YP_947268.1	YP_002487458.1	YP_003917400.1	YP_004240660.1	YP_006661366.1
group1657	integral membrane protein	1197706.3.peg.2571	YP_830838.1	YP_947269.1	YP_002487459.1	YP_003916149.1	YP_004240661.1	YP_006661367.1
group1658	glycosyl transferase, group 1 family protein	1197706.3.peg.2572	YP_830839.1	YP_947270.1	YP_002487460.1	YP_003916150.1	YP_004240662.1	YP_006661368.1
group1659	ribosomal protein S2	1197706.3.peg.2576	YP_830861.1	YP_004770518.1	YP_002487463.1	YP_003916152.1	YP_004240665.1	YP_006661371.1
group1660	elongation factor Ts	1197706.3.peg.2577	YP_830862.1	YP_947272.1	YP_002487464.1	YP_003916153.1	YP_004240666.1	YP_006661372.1
group1661	uridylate kinase	1197706.3.peg.2578	YP_830863.1	YP_947273.1	YP_002487465.1	YP_003916154.1	YP_004240667.1	YP_006661373.1
group1662	ribosome recycling factor	1197706.3.peg.2579	YP_830864.1	YP_947274.1	YP_002487466.1	YP_003916155.1	YP_004240668.1	YP_006661374.1
group1663	phosphatidate cytidylyltransferase	1197706.3.peg.2580	YP_830865.1	YP_947275.1	YP_002487467.1	YP_003916156.1	YP_004240669.1	YP_006661375.1
group1664	hypothetical protein AAur_1508	1197706.3.peg.2581	YP_830866.1	YP_947276.1	YP_002487468.1	YP_003916157.1	YP_004240670.1	YP_006661376.1
group1665	sodium:solute symporter family protein	1197706.3.peg.2583	YP_830867.1	YP_947278.1	YP_002487470.1	YP_003916160.1	YP_004240672.1	YP_006661378.1
group1666	integral membrane protein	1197706.3.peg.2584	YP_830868.1	YP_947279.1	YP_002487471.1	YP_003916161.1	YP_004240673.1	YP_006661379.1
group1667	two-component system regulatory protein	1197706.3.peg.2585	YP_830869.1	YP_947280.1	YP_002487472.1	YP_003916162.1	YP_004240674.1	YP_006661380.1
group1668	signal transduction histidine kinase	1197706.3.peg.2586	YP_830870.1	YP_947281.1	YP_002487473.1	YP_003916163.1	YP_004240675.1	YP_006661381.1
group1669	hypothetical protein AAur_1514	1197706.3.peg.2587	YP_830871.1	YP_947282.1	YP_002487474.1	YP_003916164.1	YP_004240676.1	YP_006661382.1
group1670	sodium:solute symporter family protein	1197706.3.peg.2588	YP_830872.1	YP_947283.1	YP_002487475.1	YP_003916165.1	YP_004240677.1	YP_006661383.1
group1671	AsnC family transcriptional regulator	1197706.3.peg.2593	YP_830874.1	YP_947288.1	YP_002487477.1	YP_003916166.1	YP_004240679.1	YP_006661388.1
group1672	pyruvate dehydrogenase E1 component, alpha subunit	1197706.3.peg.2594	YP_830875.1	YP_947289.1	YP_002487478.1	YP_003916167.1	YP_004240680.1	YP_006661389.1
group1673	pyruvate dehydrogenase E1 component, beta subunit	1197706.3.peg.2595	YP_830876.1	YP_947290.1	YP_002487479.1	YP_003916168.1	YP_004240681.1	YP_006661390.1
group1674	pyruvate dehydrogenase E2 (dihydrolipoamide acetyltransferase)	1197706.3.peg.2596	YP_830877.1	YP_947291.1	YP_002487480.1	YP_003916169.1	YP_004240682.1	YP_006661391.1
group1675	acetyl/propionyl CoA carboxylase, beta subunit	1197706.3.peg.2601	YP_830879.1	YP_947295.1	YP_002487482.1	YP_003918424.1	YP_004240684.1	YP_006661395.1
group1676	Acetyl-CoA carboxylase alpha chain	1197706.3.peg.2602	YP_830880.1	YP_947296.1	YP_002487483.1	YP_003918425.1	YP_004240685.1	YP_006661396.1
group1677	acyl-CoA dehydrogenase	1197706.3.peg.2603	YP_830881.1	YP_947297.1	YP_002487484.1	YP_003916183.1	YP_004240686.1	YP_006661397.1
group1678	MaoC-like domain-containing protein	1197706.3.peg.2606	YP_830884.1	YP_947300.1	YP_002487487.1	YP_003918426.1	YP_004240689.1	YP_006661400.1
group1679	citrate lyase beta-subunit	1197706.3.peg.2607	YP_830885.1	YP_947301.1	YP_002487488.1	YP_003918427.1	YP_004240690.1	YP_006661401.1
group1680	1-deoxy-D-xylulose 5-phosphate reductoisomerase	1197706.3.peg.2618	YP_830893.1	YP_947310.1	YP_002487490.1	YP_003916184.1	YP_004240694.1	YP_006661410.1
group1681	zinc metalloprotease	1197706.3.peg.2619	YP_830894.1	YP_947311.1	YP_002487491.1	YP_003916185.1	YP_004240695.1	YP_006661411.1
group1682	hypothetical protein AAur_1545	1197706.3.peg.2620	YP_830897.1	YP_947312.1	YP_002487494.1	YP_003916186.1	YP_004240698.1	YP_006661412.1
group1683	4-hydroxy-3-methylbut-2-en-1-yl diphosphate synthase	1197706.3.peg.2622	YP_830898.1	YP_947313.1	YP_002487495.1	YP_003916189.1	YP_004240699.1	YP_006661413.1
group1684	acetyltransferase, GNAT family protein	1197706.3.peg.2623	YP_830899.1	YP_947314.1	YP_002487496.1	YP_003916190.1	YP_004240700.1	YP_006661414.1
group1685	prolyl-tRNA synthetase	1197706.3.peg.2628	YP_830901.1	YP_947320.1	YP_002487498.1	YP_003916199.1	YP_004240704.1	YP_006661419.1
group1686	integral membrane protein	1197706.3.peg.2629	YP_830902.1	YP_947321.1	YP_002487499.1	YP_003916200.1	YP_004240705.1	YP_006661420.1
group1687	uncharacterized Bcr YhbC family protein	1197706.3.peg.1112	YP_830907.1	YP_947325.1	YP_002487503.1	YP_003916204.1	YP_004240710.1	YP_006661424.1
group1688	transcription termination factor NusA	1197706.3.peg.1111	YP_830908.1	YP_947326.1	YP_002487504.1	YP_003916205.1	YP_004240711.1	YP_006661425.1
group1689	ribosome-binding factor A	1197706.3.peg.1107	YP_830911.1	YP_947329.1	YP_002487506.1	YP_003916208.1	YP_004240714.1	YP_006661428.1
group1690	tRNA pseudouridine synthase B	1197706.3.peg.1104	YP_830918.1	YP_947332.1	YP_002487511.1	YP_003916215.1	YP_004240719.1	YP_006661431.1
group1691	integral membrane protein	1197706.3.peg.1103	YP_830919.1	YP_947333.1	YP_002487512.1	YP_003916216.1	YP_004240720.1	YP_006661432.1
group1692	integral membrane protein	1197706.3.peg.1102	YP_830920.1	YP_947334.1	YP_002487513.1	YP_003916217.1	YP_004240721.1	YP_006661433.1
group1693	riboflavin biosynthesis protein RibF	1197706.3.peg.1101	YP_830924.1	YP_947335.1	YP_002487514.1	YP_003916218.1	YP_004240724.1	YP_006661434.1
group1694	tryptophan 2,3-dioxygenase	1197706.3.peg.2885	YP_830925.1	YP_947802.1	YP_002487515.1	YP_003915813.1	YP_004240725.1	YP_006662154.1
group1695	kynureninase	1197706.3.peg.2884	YP_830926.1	YP_947801.1	YP_002487516.1	YP_003915422.1	YP_004240726.1	YP_006662153.1
group1696	30S ribosomal protein S15	1197706.3.peg.1100	YP_830927.1	YP_947336.1	YP_002487517.1	YP_003916220.1	YP_004240727.1	YP_006661435.1
group1697	polynucleotide phosphorylase	1197706.3.peg.1099	YP_830928.1	YP_947337.1	YP_002487518.1	YP_003916250.1	YP_004240728.1	YP_006661436.1
group1698	Zn-dependent peptidase	1197706.3.peg.1098	YP_830929.1	YP_947338.1	YP_002487519.1	YP_003916255.1	YP_004240729.1	YP_006661437.1
group1699	molybdenum cofactor biosynthesis protein MoaC	1197706.3.peg.1090	YP_830939.1	YP_947346.1	YP_002487525.1	YP_003915660.1	YP_004240736.1	YP_006661445.1
group1700	dihydrodipicolinate reductase	1197706.3.peg.1087	YP_830942.1	YP_947348.1	YP_002487528.1	YP_003916258.1	YP_004240739.1	YP_006661448.1
group1701	TPR repeat-containing protein	1197706.3.peg.1086	YP_830943.1	YP_947349.1	YP_002487529.1	YP_003916259.1	YP_004240740.1	YP_006661449.1
group1702	integral membrane protein	1197706.3.peg.1085	YP_830944.1	YP_947350.1	YP_002487530.1	YP_003916260.1	YP_004240741.1	YP_006661450.1
group1703	dihydrodipicolinate synthase	1197706.3.peg.1083	YP_830946.1	YP_947352.1	YP_002487532.1	YP_003916261.1	YP_004240743.1	YP_006661452.1
group1704	metallo-beta-lactamase family protein	1197706.3.peg.1082	YP_830947.1	YP_947353.1	YP_002487533.1	YP_003916262.1	YP_004240744.1	YP_006661453.1
group1705	FtsK/SpoIIIE family protein	1197706.3.peg.1081	YP_830948.1	YP_947354.1	YP_002487534.1	YP_003916277.1	YP_004240745.1	YP_006661454.1
group1706	CDP-diacylglycerol--glycerol-3-phosphate 3-phosphatidyltransferase	1197706.3.peg.1080	YP_830949.1	YP_947355.1	YP_002487535.1	YP_003916278.1	YP_004240746.1	YP_006661455.1
group1707	competence/damage-inducible protein CinA	1197706.3.peg.1079	YP_830950.1	YP_947356.1	YP_002487536.1	YP_003916279.1	YP_004240747.1	YP_006661456.1
group1708	helix-turn-helix domain-containing protein	1197706.3.peg.1078	YP_830951.1	YP_947357.1	YP_002487537.1	YP_003916280.1	YP_004240748.1	YP_006661457.1
group1709	MarR family transcriptional regulator	1197706.3.peg.1077	YP_830952.1	YP_947358.1	YP_002487538.1	YP_003917972.1	YP_004240749.1	YP_006661458.1
group1710	hypothetical protein AAur_1593	1197706.3.peg.1076	YP_830953.1	YP_947359.1	YP_002487539.1	YP_003916281.1	YP_004240750.1	YP_006661459.1
group1711	recombinase A	1197706.3.peg.1075	YP_830954.1	YP_947360.1	YP_002487540.1	YP_003916282.1	YP_004240751.1	YP_006661460.1
group1712	regulatory protein RecX	1197706.3.peg.1074	YP_830955.1	YP_947361.1	YP_002487541.1	YP_003916283.1	YP_004240752.1	YP_006661461.1
group1713	(dimethylallyl)adenosine tRNA methylthiotransferase	1197706.3.peg.1073	YP_830956.1	YP_947362.1	YP_002487542.1	YP_003916284.1	YP_004240753.1	YP_006661462.1
group1714	tRNA delta(2)-isopentenylpyrophosphate transferase	1197706.3.peg.1072	YP_830957.1	YP_947363.1	YP_002487543.1	YP_003916285.1	YP_004240754.1	YP_006661463.1
group1715	diaminopimelate epimerase	1197706.3.peg.1071	YP_830958.1	YP_947364.1	YP_002487544.1	YP_003916286.1	YP_004240755.1	YP_006661464.1
group1716	methyltransferase small subunit	1197706.3.peg.1070	YP_830959.1	YP_947365.1	YP_002487545.1	YP_003916291.1	YP_004240756.1	YP_006661465.1
group1717	GTP-binding protein	1197706.3.peg.1068	YP_830960.1	YP_947366.1	YP_002487546.1	YP_003916292.1	YP_004240757.1	YP_006661466.1
group1718	ATP-dependent helicase,-like protein	1197706.3.peg.1067	YP_830961.1	YP_947367.1	YP_002487547.1	YP_003916293.1	YP_004240758.1	YP_006661467.1
group1719	LexA repressor	1197706.3.peg.1066	YP_830962.1	YP_947368.1	YP_002487548.1	YP_003916295.1	YP_004240759.1	YP_006661468.1
group1720	LysM domain-containing protein	1197706.3.peg.1065	YP_830963.1	YP_947369.1	YP_002487549.1	YP_003916296.1	YP_004240760.1	YP_006661469.1
group1721	histidinol-phosphate aminotransferase	1197706.3.peg.1064	YP_830964.1	YP_947370.1	YP_002487550.1	YP_003916297.1	YP_004240761.1	YP_006661470.1
group1722	imidazoleglycerol-phosphate dehydratase	1197706.3.peg.1063	YP_830965.1	YP_947371.1	YP_002487551.1	YP_003916298.1	YP_004240762.1	YP_006661471.1
group1723	imidazole glycerol phosphate synthase subunit HisH	1197706.3.peg.1062	YP_830966.1	YP_947372.1	YP_002487552.1	YP_003916299.1	YP_004240763.1	YP_006661472.1
group1724	phosphoribosyl isomerase A	1197706.3.peg.1060	YP_830967.1	YP_947374.1	YP_002487554.1	YP_003916301.1	YP_004240765.1	YP_006661473.1
group1725	hypothetical protein AAur_1609	1197706.3.peg.1059	YP_830968.1	YP_947375.1	YP_002487555.1	YP_003916302.1	YP_004240766.1	YP_006661474.1
group1726	major facilitator transporter	1197706.3.peg.1058	YP_830969.1	YP_947376.1	YP_002487556.1	YP_003916303.1	YP_004240767.1	YP_006661475.1
group1727	hypothetical protein AAur_1611	1197706.3.peg.1057	YP_830970.1	YP_947377.1	YP_002487557.1	YP_003916305.1	YP_004240768.1	YP_006661476.1
group1728	translation initiation factor IF-3	1197706.3.peg.1055	YP_830971.1	YP_947378.1	YP_002487558.1	YP_003916306.1	YP_004240769.1	YP_006661477.1
group1729	50S ribosomal protein L35	1197706.3.peg.1054	YP_830972.1	YP_947379.1	YP_002487559.1	YP_003916307.1	YP_004240770.1	YP_006661478.1
group1730	ribosomal protein L20	1197706.3.peg.1053	YP_830973.1	YP_947380.1	YP_002487560.1	YP_003916308.1	YP_004240771.1	YP_006661479.1
group1731	23S rRNA methyltransferase	1197706.3.peg.1052	YP_830974.1	YP_947381.1	YP_002487561.1	YP_003916309.1	YP_004240772.1	YP_006661480.1
group1732	major facilitator transporter	1197706.3.peg.1051	YP_830977.1	YP_947383.1	YP_002487563.1	YP_003917915.1	YP_004240774.1	YP_006661482.1
group1733	MutT/nudix family protein	1197706.3.peg.1050	YP_830978.2	YP_947384.1	YP_002487564.1	YP_003916310.1	YP_004240775.1	YP_006661483.1
group1734	phenylalanyl-tRNA synthetase subunit alpha	1197706.3.peg.1044	YP_830983.1	YP_947389.1	YP_002487568.1	YP_003916312.1	YP_004240778.1	YP_006661488.1
group1735	phenylalanyl-tRNA synthetase subunit beta	1197706.3.peg.1043	YP_830984.1	YP_947390.1	YP_002487569.1	YP_003916313.1	YP_004240779.1	YP_006661489.1
group1736	quinone oxidoreductase	1197706.3.peg.1038	YP_830988.1	YP_947395.1	YP_002487573.1	YP_003916325.1	YP_004240780.1	YP_006661494.1
group1737	N-acetyl-gamma-glutamyl-phosphate reductase	1197706.3.peg.1036	YP_830990.1	YP_947397.1	YP_002487574.1	YP_003916326.1	YP_004240781.1	YP_006661496.1
group1738	bifunctional ornithine acetyltransferase/N-acetylglutamate synthase	1197706.3.peg.1035	YP_830991.1	YP_947398.1	YP_002487575.1	YP_003916327.1	YP_004240782.1	YP_006661497.1
group1739	acetylglutamate kinase	1197706.3.peg.1034	YP_830992.1	YP_947399.1	YP_002487576.1	YP_003916328.1	YP_004240783.1	YP_006661498.1
group1740	acetylornithine aminotransferase	1197706.3.peg.1033	YP_830993.1	YP_947400.1	YP_002487577.1	YP_003916329.1	YP_004240784.1	YP_006661499.1
group1741	ornithine carbamoyltransferase	1197706.3.peg.1032	YP_830994.1	YP_947401.1	YP_002487578.1	YP_003916330.1	YP_004240785.1	YP_006661500.1
group1742	arginine repressor	1197706.3.peg.1031	YP_830995.1	YP_947402.1	YP_002487579.1	YP_003916331.1	YP_004240786.1	YP_006661501.1
group1743	argininosuccinate synthase	1197706.3.peg.1030	YP_830996.1	YP_947403.1	YP_002487580.1	YP_003917181.1	YP_004240787.1	YP_006661502.1
group1744	argininosuccinate lyase	1197706.3.peg.1029	YP_830997.1	YP_947404.1	YP_002487581.1	YP_003916334.1	YP_004240788.1	YP_006661503.1
group1745	hypothetical protein AAur_1639	1197706.3.peg.1028	YP_830999.1	YP_947405.1	YP_002487583.1	YP_003916335.1	YP_004240790.1	YP_006661504.1
group1746	DNA methylation and regulatory protein (ADA)	1197706.3.peg.1027	YP_831001.1	YP_947406.1	YP_002487585.1	YP_003915795.1	YP_004240792.1	YP_006661505.1
group1747	3-methyladenine DNA glycosylase	1197706.3.peg.1026	YP_831002.1	YP_947407.1	YP_002487586.1	YP_003916659.1	YP_004240793.1	YP_006661506.1
group1748	DNA or RNA helicase superfamily protein I	1197706.3.peg.1025	YP_831005.1	YP_947408.1	YP_002487587.1	YP_003916337.1	YP_004240794.1	YP_006661507.1
group1749	tyrosyl-tRNA synthetase	1197706.3.peg.1024	YP_831006.1	YP_947409.1	YP_002487588.1	YP_003916338.1	YP_004240795.1	YP_006661508.1
group1750	hypothetical protein AAur_1649	1197706.3.peg.4111	YP_831007.1	YP_947412.1	YP_002487589.1	YP_003916340.1	YP_004240798.1	YP_006661510.1
group1751	haloacid dehalogenase	1197706.3.peg.4112	YP_831008.1	YP_947413.1	YP_002487590.1	YP_003916341.1	YP_004240799.1	YP_006661511.1
group1752	hemolysin A	1197706.3.peg.4114	YP_831010.1	YP_947415.1	YP_002487592.1	YP_003916343.1	YP_004240801.1	YP_006661513.1
group1753	inorganic polyphosphate/ATP-NAD kinase	1197706.3.peg.4115	YP_831011.1	YP_947416.1	YP_002487593.1	YP_003916344.1	YP_004240802.1	YP_006661514.1
group1754	DNA repair protein RecN	1197706.3.peg.4116	YP_831012.1	YP_947417.1	YP_002487594.1	YP_003916345.1	YP_004240803.1	YP_006661515.1
group1755	CTP synthetase	1197706.3.peg.4117	YP_831013.1	YP_947418.1	YP_002487595.1	YP_003916346.1	YP_004240804.1	YP_006661516.1
group1756	mutT/nudix family protein	1197706.3.peg.4118	YP_831014.1	YP_947419.1	YP_002487596.1	YP_003916347.1	YP_004240805.1	YP_006661517.1
group1757	tyrosine recombinase XerD	1197706.3.peg.4119	YP_831015.1	YP_947420.1	YP_002487597.1	YP_003916348.1	YP_004240806.1	YP_006661518.1
group1758	mutT/nudix family protein	1197706.3.peg.4121	YP_831016.1	YP_947422.1	YP_002487599.1	YP_003916349.1	YP_004240807.1	YP_006661520.1
group1759	methylisocitrate lyase	1197706.3.peg.4123	YP_831018.1	YP_947424.1	YP_002487601.1	YP_003916353.1	YP_004240809.1	YP_006661522.1
group1760	two-component response regulator	1197706.3.peg.4128	YP_831022.1	YP_947429.1	YP_002487605.1	YP_003916357.1	YP_004240813.1	YP_006661527.1
group1761	signal transduction histidine kinase	1197706.3.peg.4129	YP_831023.1	YP_947430.1	YP_002487606.1	YP_003916358.1	YP_004240814.1	YP_006661528.1
group1762	sodium:dicarboxylate symporter family protein	1197706.3.peg.4130	YP_831024.1	YP_947431.1	YP_002487607.1	YP_003916359.1	YP_004240815.1	YP_006661529.1
group1763	ParA-family protein	1197706.3.peg.4131	YP_831025.1	YP_947432.1	YP_002487608.1	YP_003916363.1	YP_004240816.1	YP_006661530.1
group1764	segregation and condensation protein A	1197706.3.peg.4132	YP_831026.1	YP_947433.1	YP_002487609.1	YP_003916364.1	YP_004240817.1	YP_006661531.1
group1765	segregation and condensation protein B	1197706.3.peg.4133	YP_831027.1	YP_947434.1	YP_002487610.1	YP_003916365.1	YP_004240818.1	YP_006661532.1
group1766	RNA pseudouridine synthase	1197706.3.peg.4134	YP_831028.1	YP_947435.1	YP_002487611.1	YP_003916366.1	YP_004240819.1	YP_006661533.1
group1767	prephenate dehydrogenase	1197706.3.peg.4135	YP_831029.1	YP_947436.1	YP_002487612.1	YP_003916367.1	YP_004240820.1	YP_006661534.1
group1768	cytidylate kinase	1197706.3.peg.4136	YP_831030.1	YP_947437.1	YP_002487613.1	YP_003916368.1	YP_004240821.1	YP_006661535.1
group1769	GTP-binding protein EngA	1197706.3.peg.4138	YP_831032.1	YP_947439.1	YP_002487615.1	YP_003916369.1	YP_004240823.1	YP_006661537.1
group1770	FHA domain-containing protein	1197706.3.peg.4143	YP_831035.1	YP_947442.1	YP_002487619.1	YP_003916374.1	YP_004240826.1	YP_006661541.1
group1771	MerR family transcriptional regulator	1197706.3.peg.4144	YP_831036.1	YP_947443.1	YP_002487620.1	YP_003916375.1	YP_004240827.1	YP_006661542.1
group1772	hypothetical protein AAur_1683	1197706.3.peg.4145	YP_831037.1	YP_947444.1	YP_002487621.1	YP_003916376.1	YP_004240828.1	YP_006661543.1
group1773	hypothetical protein AAur_1684	1197706.3.peg.4146	YP_831038.1	YP_947445.1	YP_002487622.1	YP_003916377.1	YP_004240829.1	YP_006661544.1
group1774	ParA-family protein	1197706.3.peg.4147	YP_831039.1	YP_947446.1	YP_002487623.1	YP_003916378.1	YP_004240830.1	YP_006661545.1
group1775	long-chain-fatty-acid-CoA ligase	1197706.3.peg.4149	YP_831041.1	YP_947448.1	YP_002487625.1	YP_003916381.1	YP_004240832.1	YP_006661547.1
group1776	hypothetical protein AAur_1689	1197706.3.peg.4151	YP_831043.1	YP_947450.1	YP_002487627.1	YP_003916382.1	YP_004240834.1	YP_006661549.1
group1777	1-acylglycerol-3-phosphate O-acyltransferase	1197706.3.peg.4154	YP_831046.1	YP_947452.1	YP_002487630.1	YP_003916384.1	YP_004240837.1	YP_006661552.1
group1778	3-deoxy-7-phosphoheptulonate synthase	1197706.3.peg.4155	YP_831047.1	YP_947453.1	YP_002487631.1	YP_003916385.1	YP_004240838.1	YP_006661553.1
group1779	Serine/threonine-protein kinase	1197706.3.peg.4156	YP_831048.1	YP_947454.1	YP_002487632.1	YP_003916386.1	YP_004240839.1	YP_006661554.1
group1780	LysM domain-containing protein	1197706.3.peg.4157	YP_831049.1	YP_947455.1	YP_002487633.1	YP_003917279.1	YP_004240840.1	YP_006661555.1
group1781	hypothetical protein AAur_1696	1197706.3.peg.4158	YP_831050.1	YP_947456.1	YP_002487634.1	YP_003917278.1	YP_004240841.1	YP_006661557.1
group1782	polyprenyl synthetase	1197706.3.peg.4159	YP_831051.1	YP_947457.1	YP_002487635.1	YP_003917277.1	YP_004240842.1	YP_006661558.1
group1783	DNA polymerase IV	1197706.3.peg.4163	YP_831053.1	YP_947459.1	YP_002487637.1	YP_003917276.1	YP_004240844.1	YP_006661560.1
group1784	hypothetical protein AAur_1700	1197706.3.peg.4164	YP_831054.1	YP_947460.1	YP_002487638.1	YP_003917275.1	YP_004240845.1	YP_006661561.1
group1785	cell division protein MraZ	1197706.3.peg.4165	YP_831055.1	YP_947461.1	YP_002487639.1	YP_003917274.1	YP_004240846.1	YP_006661562.1
group1786	S-adenosyl-methyltransferase MraW	1197706.3.peg.4166	YP_831056.1	YP_947462.1	YP_002487640.1	YP_003917273.1	YP_004240847.1	YP_006661563.1
group1787	hypothetical protein AAur_1703	1197706.3.peg.4167	YP_831057.1	YP_947463.1	YP_002487641.1	YP_003917272.1	YP_004240848.1	YP_006661564.1
group1788	UDP-N-acetylmuramyl-tripeptide synthetase	1197706.3.peg.4169	YP_831059.1	YP_947465.1	YP_002487643.1	YP_003917270.1	YP_004240850.1	YP_006661566.1
group1789	UDP-N-acetylmuramoyl-tripeptide--D-alanyl-D-alanine ligase	1197706.3.peg.4170	YP_831060.1	YP_947466.1	YP_002487644.1	YP_003917269.1	YP_004240851.1	YP_006661567.1
group1790	phospho-N-acetylmuramoyl-pentapeptide-transferase	1197706.3.peg.4171	YP_831061.1	YP_947467.1	YP_002487645.1	YP_003917268.1	YP_004240852.1	YP_006661568.1
group1791	UDP-N-acetylmuramoylalanine--D-glutamate ligase	1197706.3.peg.4172	YP_831062.1	YP_947468.1	YP_002487646.1	YP_003917267.1	YP_004240853.1	YP_006661569.1
group1792	cell division protein FtsW	1197706.3.peg.4173	YP_831063.1	YP_947469.1	YP_002487647.1	YP_003917266.1	YP_004240854.1	YP_006661570.1
group1793	undecaprenyldiphospho-muramoylpentapeptide beta-N- acetylglucosaminyltransferase	1197706.3.peg.4174	YP_831064.1	YP_947470.1	YP_002487648.1	YP_003917265.1	YP_004240855.1	YP_006661571.1
group1794	UDP-N-acetylmuramate--L-alanine ligase	1197706.3.peg.4175	YP_831065.1	YP_947471.1	YP_002487649.1	YP_003917264.1	YP_004240856.1	YP_006661572.1
group1795	cell division protein FtsQ	1197706.3.peg.4176	YP_831066.1	YP_947472.1	YP_002487650.1	YP_003917263.1	YP_004240857.1	YP_006661573.1
group1796	cell division protein FtsZ	1197706.3.peg.4177	YP_831067.1	YP_947473.1	YP_002487651.1	YP_003917262.1	YP_004240858.1	YP_006661574.1
group1797	hypothetical protein AAur_1714	1197706.3.peg.4178	YP_831068.1	YP_947474.1	YP_002487652.1	YP_003917261.1	YP_004240859.1	YP_006661575.1
group1798	hypothetical protein AAur_1716	1197706.3.peg.4180	YP_831070.1	YP_947476.1	YP_002487654.1	YP_003917260.1	YP_004240861.1	YP_006661577.1
group1799	integral membrane protein	1197706.3.peg.4181	YP_831071.1	YP_947477.1	YP_002487655.1	YP_003917259.1	YP_004240862.1	YP_006661578.1
group1800	cell division protein DivIVA family	1197706.3.peg.4182	YP_831072.1	YP_947478.1	YP_002487656.1	YP_003917258.1	YP_004240863.1	YP_006661579.1
group1801	lipoprotein signal peptidase	1197706.3.peg.4183	YP_831073.1	YP_947479.1	YP_002487657.1	YP_003917257.1	YP_004240864.1	YP_006661580.1
group1802	RNA RluA family pseudouridine synthase	1197706.3.peg.4184	YP_831074.1	YP_947480.1	YP_002487658.1	YP_003917256.1	YP_004240865.1	YP_006661581.1
group1803	DNA polymerase III subunit alpha	1197706.3.peg.4185	YP_831075.1	YP_947481.1	YP_002487659.1	YP_003917255.1	YP_004240866.1	YP_006661582.1
group1804	histidinol dehydrogenase	1197706.3.peg.4188	YP_831079.1	YP_947484.1	YP_002487662.1	YP_003917254.1	YP_004240869.1	YP_006661585.1
group1805	NrdR family transcriptional regulator	1197706.3.peg.4189	YP_831080.1	YP_947485.1	YP_002487663.1	YP_003917253.1	YP_004240870.1	YP_006661586.1
group1806	methionine aminopeptidase, type I	1197706.3.peg.4192	YP_831083.1	YP_947488.1	YP_002487665.1	YP_003917252.1	YP_004240872.1	YP_006661589.1
group1807	hypothetical protein AAur_1729	1197706.3.peg.4193	YP_831084.1	YP_947489.1	YP_002487666.1	YP_003917251.1	YP_004240873.1	YP_006661590.1
group1808	3-methyl-2-oxobutanoate hydroxymethyltransferase	1197706.3.peg.4194	YP_831085.1	YP_947490.1	YP_002487667.1	YP_003917250.1	YP_004240874.1	YP_006661591.1
group1809	glutamine synthetase	1197706.3.peg.4195	YP_831086.1	YP_947491.1	YP_002487668.1	YP_003917249.1	YP_004240875.1	YP_006661592.1
group1810	bifunctional glutamine-synthetase adenylyltransferase/deadenyltransferase	1197706.3.peg.4196	YP_831087.1	YP_947492.1	YP_002487669.1	YP_003917248.1	YP_004240876.1	YP_006661593.1
group1811	glutamine synthetase	1197706.3.peg.4199	YP_831094.1	YP_947504.1	YP_002487671.1	YP_003917225.1	YP_004240879.1	YP_006661598.1
group1812	transRDD family protein	1197706.3.peg.4200	YP_831095.1	YP_947505.1	YP_002487672.1	YP_003917224.1	YP_004240880.1	YP_006661599.1
group1813	integral membrane protein	1197706.3.peg.1895	YP_831096.1	YP_949469.1	YP_002487673.1	YP_003916842.1	YP_004240881.1	YP_006663833.1
group1814	hypothetical protein AAur_1746	1197706.3.peg.4201	YP_831097.1	YP_947506.1	YP_002487674.1	YP_003917223.1	YP_004240882.1	YP_006661600.1
group1815	lipoate-protein ligase B	1197706.3.peg.4203	YP_831099.1	YP_947508.1	YP_002487676.1	YP_003917221.1	YP_004240884.1	YP_006661602.1
group1816	NAD dependent epimerase/dehydratase family protein	1197706.3.peg.4205	YP_831101.1	YP_947510.1	YP_002487678.1	YP_003915510.1	YP_004240886.1	YP_006661604.1
group1817	integral membrane protein	1197706.3.peg.2004	YP_831104.1	YP_947514.1	YP_002487681.1	YP_003917219.1	YP_004240889.1	YP_006661608.1
group1818	2-oxoglutarate dehydrogenase, E2 component, dihydrolipoamide succinyltransferase	1197706.3.peg.2005	YP_831105.1	YP_947515.1	YP_002487682.1	YP_003917218.1	YP_004240890.1	YP_006661609.1
group1819	dihydrolipoamide dehydrogenase	1197706.3.peg.2006	YP_831106.1	YP_947516.1	YP_002487683.1	YP_003917217.1	YP_004240891.1	YP_006661610.1
group1820	cytosol aminopeptidase	1197706.3.peg.2007	YP_831107.1	YP_947517.1	YP_002487684.1	YP_003917216.1	YP_004240892.1	YP_006661611.1
group1821	hypothetical protein AAur_1758	1197706.3.peg.2008	YP_831108.1	YP_947518.1	YP_002487685.1	YP_003917215.1	YP_004240893.1	YP_006661612.1
group1822	major facilitator transporter	1197706.3.peg.2009	YP_831109.1	YP_947519.1	YP_002487686.1	YP_003917214.1	YP_004240894.1	YP_006661613.1
group1823	RNA polymerase sigma (70) factor RpoD	1197706.3.peg.2011	YP_831111.1	YP_947521.1	YP_002487688.1	YP_003917212.1	YP_004240896.1	YP_006661615.1
group1824	hypothetical protein AAur_1762	1197706.3.peg.2012	YP_831112.1	YP_947522.1	YP_002487689.1	YP_003917211.1	YP_004240897.1	YP_006661616.1
group1825	DNA topoisomerase IV subunit B	1197706.3.peg.2013	YP_831113.1	YP_947523.1	YP_002487690.1	YP_003917210.1	YP_004240898.1	YP_006661617.1
group1826	M48 family peptidase	1197706.3.peg.2016	YP_831114.1	YP_947526.1	YP_002487691.1	YP_003917209.1	YP_004240899.1	YP_006661620.1
group1827	BlaI/MecI/CopY family transcriptional regulator	1197706.3.peg.2017	YP_831115.1	YP_947527.1	YP_002487692.1	YP_003917208.1	YP_004240900.1	YP_006661621.1
group1828	cytochrome d ubiquinol oxidase subunit I (CydA)	1197706.3.peg.2018	YP_831116.1	YP_947528.1	YP_002487693.1	YP_003917207.1	YP_004240901.1	YP_006661622.1
group1829	cytochrome d ubiquinol oxidase, subunit II	1197706.3.peg.2019	YP_831117.1	YP_947529.1	YP_002487694.1	YP_003917206.1	YP_004240902.1	YP_006661623.1
group1830	hypothetical protein AAur_1772	1197706.3.peg.2022	YP_831120.1	YP_947531.1	YP_002487696.1	YP_003915819.1	YP_004240904.1	YP_006661626.1
group1831	DNA topoisomerase IV subunit A	1197706.3.peg.2024	YP_831121.1	YP_947533.1	YP_002487698.1	YP_003917204.1	YP_004240905.1	YP_006661628.1
group1832	GNAT family acetyltransferase	1197706.3.peg.2025	YP_831122.1	YP_947534.1	YP_002487699.1	YP_003917203.1	YP_004240906.1	YP_006661629.1
group1833	hypothetical protein AAur_1776	1197706.3.peg.2026	YP_831123.1	YP_947535.1	YP_002487700.1	YP_003917202.1	YP_004240907.1	YP_006661630.1
group1834	Type I phosphodiesterase / nucleotide pyrophosphatase superfamily protein	1197706.3.peg.2027	YP_831124.1	YP_947536.1	YP_002487701.1	YP_003917201.1	YP_004240908.1	YP_006661631.1
group1835	thymidine kinase	1197706.3.peg.2028	YP_831125.1	YP_947537.1	YP_002487702.1	YP_003915424.1	YP_004240909.1	YP_006661632.1
group1836	hypothetical protein AAur_1779	1197706.3.peg.2029	YP_831127.1	YP_947538.1	YP_002487704.1	YP_003917200.1	YP_004240910.1	YP_006661633.1
group1837	hypothetical protein AAur_1781	1197706.3.peg.2031	YP_831129.1	YP_947540.1	YP_002487705.1	YP_003917198.1	YP_004240912.1	YP_006661635.1
group1838	deoxyuridine 5'-triphosphate nucleotidohydrolase (dut)	1197706.3.peg.2032	YP_831130.1	YP_947541.1	YP_002487706.1	YP_003917197.1	YP_004240913.1	YP_006661636.1
group1839	hypothetical protein AAur_1783	1197706.3.peg.2033	YP_831131.1	YP_947542.1	YP_002487707.1	YP_003917196.1	YP_004240914.1	YP_006661637.1
group1840	integral membrane protein	1197706.3.peg.2035	YP_831133.1	YP_947543.1	YP_002487709.1	YP_003917194.1	YP_004240916.1	YP_006661639.1
group1841	Trk-type K+ transport system, NAD-binding component	1197706.3.peg.2036	YP_831134.1	YP_947544.1	YP_002487710.1	YP_003917193.1	YP_004240917.1	YP_006661640.1
group1842	Trk-type K+ transport system, NAD-binding component	1197706.3.peg.2037	YP_831135.1	YP_947545.1	YP_002487711.1	YP_003917192.1	YP_004240918.1	YP_006661641.1
group1843	integral membrane protein	1197706.3.peg.2038	YP_831136.1	YP_947546.1	YP_002487712.1	YP_003917191.1	YP_004240919.1	YP_006661642.1
group1844	tRNA (Uracil-5-)-methyltransferase	1197706.3.peg.2039	YP_831137.1	YP_947547.1	YP_002487713.1	YP_003917190.1	YP_004240920.1	YP_006661643.1
group1845	1-deoxy-D-xylulose-5-phosphate synthase	1197706.3.peg.2041	YP_831139.1	YP_947549.1	YP_002487714.1	YP_003917186.1	YP_004240922.1	YP_006661645.1
group1846	hypothetical protein AAur_1791	1197706.3.peg.2042	YP_831140.1	YP_947550.1	YP_002487715.1	YP_003917185.1	YP_004240923.1	YP_006661646.1
group1847	hypothetical protein AAur_1792	1197706.3.peg.2043	YP_831141.1	YP_947551.1	YP_002487716.1	YP_003917184.1	YP_004240924.1	YP_006661647.1
group1848	aldo/keto reductase	1197706.3.peg.2045	YP_831143.1	YP_947553.1	YP_002487717.1	YP_003917180.1	YP_004240925.1	YP_006661649.1
group1849	fatty acid oxidation complex alpha-subunit	1197706.3.peg.2046	YP_831148.1	YP_947554.1	YP_002487723.1	YP_003917176.1	YP_004240930.1	YP_006661650.1
group1850	acetyl-coa acetyltransferase (thiolase)	1197706.3.peg.2047	YP_831149.1	YP_947555.1	YP_002487724.1	YP_003917175.1	YP_004240931.1	YP_006661651.1
group1851	ribonuclease D	1197706.3.peg.2048	YP_831150.1	YP_947556.1	YP_002487725.1	YP_003917174.1	YP_004240932.1	YP_006661652.1
group1852	hypothetical protein AAur_1798	1197706.3.peg.2049	YP_831151.2	YP_947557.1	YP_002487726.1	YP_003917173.1	YP_004240933.1	YP_006661653.1
group1853	low-specificity L-threonine aldolase	1197706.3.peg.2050	YP_831152.2	YP_947558.1	YP_002487727.1	YP_003917172.1	YP_004240934.1	YP_006661654.1
group1854	methionine-R-sulfoxide reductase	1197706.3.peg.2054	YP_831155.1	YP_947561.1	YP_002487730.1	YP_003917169.1	YP_004240937.1	YP_006661657.1
group1855	hypothetical protein AAur_1804	1197706.3.peg.2056	YP_831157.1	YP_947563.1	YP_002487732.1	YP_003917168.1	YP_004240939.1	YP_006661659.1
group1856	ybaK/ebsC protein	1197706.3.peg.2057	YP_831158.1	YP_947564.1	YP_002487733.1	YP_003917166.1	YP_004240940.1	YP_006661660.1
group1857	sufE protein	1197706.3.peg.2058	YP_831159.1	YP_947565.1	YP_002487734.1	YP_003917165.1	YP_004240941.1	YP_006661661.1
group1858	thiosulfate sulfurtransferase	1197706.3.peg.2059	YP_831160.1	YP_947566.1	YP_002487735.1	YP_003917164.1	YP_004240942.1	YP_006661662.1
group1859	ATPase, AFG1 family protein	1197706.3.peg.2060	YP_831161.1	YP_947567.1	YP_002487736.1	YP_003917163.1	YP_004240943.1	YP_006661663.1
group1860	hypothetical protein AAur_1810	1197706.3.peg.2062	YP_831162.1	YP_947569.1	YP_002487738.1	YP_003917162.1	YP_004240944.1	YP_006661665.1
group1861	hypothetical protein AAur_1820	1197706.3.peg.423	YP_831163.1	YP_947572.1	YP_002487739.1	YP_003917161.1	YP_004240945.1	YP_006661667.1
group1862	peptide deformylase	1197706.3.peg.424	YP_831164.1	YP_947573.1	YP_002487740.1	YP_003917160.1	YP_004240946.1	YP_006661668.1
group1863	methionyl-tRNA formyltransferase	1197706.3.peg.425	YP_831165.1	YP_947574.1	YP_002487741.1	YP_003917159.1	YP_004240947.1	YP_006661669.1
group1864	ribosomal RNA small subunit methyltransferase B	1197706.3.peg.426	YP_831166.1	YP_947575.1	YP_002487742.1	YP_003917158.1	YP_004240948.1	YP_006661670.1
group1865	ribulose-phosphate 3-epimerase	1197706.3.peg.428	YP_831167.1	YP_947576.1	YP_002487743.1	YP_003917157.1	YP_004240949.1	YP_006661671.1
group1866	nicotinamide mononucleotide transporter PnuC	1197706.3.peg.429	YP_830192.1	YP_947577.1	YP_002487744.1,YP_002488622.1	YP_003917156.1		YP_006661672.1
group1867	riboflavin biosynthesis protein RibD	1197706.3.peg.430	YP_831168.2	YP_947578.1	YP_002487745.1	YP_003917155.1	YP_004240950.1	YP_006661673.1
group1868	riboflavin synthase subunit alpha	1197706.3.peg.431	YP_831169.1	YP_947579.1	YP_002487746.1	YP_003917154.1	YP_004240951.1	YP_006661674.1
group1869	6,7-dimethyl-8-ribityllumazine synthase	1197706.3.peg.434	YP_831172.1	YP_947580.1	YP_002487749.1	YP_003917152.1	YP_004240954.1	YP_006661677.1
group1870	phosphoribosyl-ATP pyrophosphatase	1197706.3.peg.435	YP_831173.1	YP_947581.1	YP_002487750.1	YP_003917151.1	YP_004240955.1	YP_006661678.1
group1871	ATP phosphoribosyltransferase	1197706.3.peg.436	YP_831174.1	YP_947582.1	YP_002487751.1	YP_003917150.1	YP_004240956.1	YP_006661679.1
group1872	imidazole glycerol phosphate synthase subunit HisF	1197706.3.peg.437	YP_831175.1	YP_947583.1	YP_002487752.1	YP_003917149.1	YP_004240957.1	YP_006661680.1
group1873	phosphoribosyl-AMP cyclohydrolase	1197706.3.peg.440	YP_831177.1	YP_947585.1	YP_002487754.1	YP_003917141.1	YP_004240958.1	YP_006661682.1
group1874	anthranilate synthase component I	1197706.3.peg.441	YP_831178.1	YP_947586.1	YP_002487755.1	YP_003917140.1	YP_004240959.1	YP_006661683.1
group1875	hypothetical protein AAur_1836	1197706.3.peg.442	YP_831179.1	YP_947587.1	YP_002487756.1	YP_003917139.1	YP_004240960.1	YP_006661684.1
group1876	integral membrane protein	1197706.3.peg.443	YP_831180.1	YP_947588.1	YP_002487757.1	YP_003917138.1	YP_004240961.1	YP_006661685.1
group1877	indole-3-glycerol-phosphate synthase	1197706.3.peg.444	YP_831181.1	YP_947589.1	YP_002487758.1	YP_003917137.1	YP_004240962.1	YP_006661686.1
group1878	tryptophan synthase subunit alpha	1197706.3.peg.446	YP_831183.1	YP_947591.1	YP_002487760.1	YP_003917135.1	YP_004240964.1	YP_006661688.1
group1879	prolipoprotein diacylglyceryl transferase	1197706.3.peg.447	YP_831184.1	YP_947592.1	YP_002487761.1	YP_003917134.1	YP_004240965.1	YP_006661689.1
group1880	glutamate synthase large subunit	1197706.3.peg.448	YP_831185.1	YP_947593.1	YP_002487762.1	YP_003917133.1	YP_004240966.1	YP_006661690.1
group1881	glutamate synthase subunit beta	1197706.3.peg.449	YP_831186.1	YP_947594.1	YP_002487763.1	YP_003917132.1	YP_004240967.1	YP_006661691.1
group1882	pyruvate kinase	1197706.3.peg.450	YP_831187.1	YP_947595.1	YP_002487764.1	YP_003917131.1	YP_004240968.1	YP_006661692.1
group1883	two-component system response regulator	1197706.3.peg.451	YP_831188.1	YP_947596.1	YP_002487765.1	YP_003917130.1	YP_004240969.1	YP_006661693.1
group1884	short chain dehydrogenase/reductase family oxidoreductase	1197706.3.peg.1315	YP_831766.1	YP_945925.1	YP_002487835.1	YP_003918335.1	YP_004241464.1	YP_006660078.1
group1885	pterin-4-alpha-carbinolamine dehydratase	1197706.3.peg.1701	YP_832257.1	YP_948473.1	YP_002487794.1	YP_003918290.1	YP_004241895.1	YP_006662838.1
group1886	5-methyltetrahydropteroyltriglutamate--homocysteine S-methyltransferase	1197706.3.peg.508	YP_831845.1	YP_947605.1	YP_002487796.1	YP_003915890.1	YP_004241436.1	YP_006661934.1
group1887	catalase	1197706.3.peg.516	YP_830588.1	YP_947613.1	YP_002487803.1	YP_003916661.1	YP_004240449.1	YP_006661941.1
group1888	oxidoreductase, FAD-binding	1197706.3.peg.3185	YP_833225.1	YP_949230.1	YP_002487830.1		YP_004241030.1	YP_006661356.1,YP_006663580.1
group1889	ATP-dependent helicase HrpB	1197706.3.peg.2868	YP_831506.1	YP_947786.1	YP_002487852.1	YP_003917834.1	YP_004241059.1	YP_006662136.1
group1890	dienelactone hydrolase family protein	1197706.3.peg.2874	YP_831509.1	YP_947791.1	YP_002487853.1	YP_003915541.1	YP_004241061.1	YP_006662142.1
group1891	glyoxalase family protein	1197706.3.peg.2433	YP_831523.1	YP_947943.1	YP_002487858.1	YP_003917914.1	YP_004241064.1	YP_006662295.1
group1892	phosphate transporter family protein	1197706.3.peg.2887	YP_831537.1	YP_947804.1	YP_002487863.1	YP_003917129.1	YP_004241066.1	YP_006662156.1
group1893	hypothetical protein AAur_2061	1197706.3.peg.2888	YP_831538.1	YP_947805.1	YP_002487864.1	YP_003917128.1	YP_004241067.1	YP_006662157.1
group1894	RibD C-terminal domain-containing protein	1197706.3.peg.2890	YP_831541.1	YP_947807.1	YP_002487865.1	YP_003917127.1	YP_004241068.1	YP_006662159.1
group1895	thioesterase family protein	1197706.3.peg.2891	YP_831542.2	YP_947808.1	YP_002487866.1	YP_003917126.1	YP_004241069.1	YP_006662160.1
group1896	DNA polymerase I	1197706.3.peg.2892	YP_831543.1	YP_947809.1	YP_002487867.1	YP_003917125.1	YP_004241070.1	YP_006662161.1
group1897	hypothetical protein AAur_2066	1197706.3.peg.2893	YP_831544.1	YP_947810.1	YP_002487868.1	YP_003917123.1	YP_004241072.1	YP_006662162.1
group1898	30S ribosomal protein S1	1197706.3.peg.2896	YP_831545.1	YP_947812.1	YP_002487869.1	YP_003917122.1	YP_004241073.1	YP_006662165.1
group1899	hypothetical protein AAur_2069	1197706.3.peg.2897	YP_831548.1	YP_947813.1	YP_002487871.1	YP_003917118.1	YP_004241075.1	YP_006662166.1
group1900	dephospho-CoA kinase/protein folding accessory domain-containing protein	1197706.3.peg.2898	YP_831549.1	YP_947814.1	YP_002487874.1	YP_003917117.1	YP_004241077.1	YP_006662167.1
group1901	excinuclease ABC subunit B	1197706.3.peg.2899	YP_831550.1	YP_947815.1	YP_002487875.1	YP_003917115.1	YP_004241078.1	YP_006662168.1
group1902	membrane protein, tellurium resistance	1197706.3.peg.2900	YP_831551.1	YP_947816.1	YP_002487876.1	YP_003917114.1	YP_004241079.1	YP_006662169.1
group1903	major facilitator transporter	1197706.3.peg.980	YP_833254.1	YP_947817.1	YP_002487877.1	YP_003916969.1	YP_004241080.1	YP_006662170.1
group1904	proline iminopeptidase	1197706.3.peg.1567	YP_831552.1	YP_947818.1	YP_002487878.1	YP_003917112.1	YP_004241081.1	YP_006662171.1
group1905	acetyltransferase, GNAT family protein	1197706.3.peg.1566	YP_831553.1	YP_947819.1	YP_002487879.1	YP_003917111.1	YP_004241082.1	YP_006662172.1
group1906	DNA or RNA helicase superfamily protein II	1197706.3.peg.1564	YP_831554.1	YP_947821.1	YP_002487880.1	YP_003917104.1	YP_004241083.1	YP_006662173.1
group1907	trans-aconitate 2-methyltransferase	1197706.3.peg.1563	YP_831555.1	YP_947822.1	YP_002487881.1	YP_003917103.1	YP_004241084.1	YP_006662174.1
group1908	GntR family transcriptional regulator	1197706.3.peg.1561	YP_831558.1	YP_947823.1	YP_002487884.1	YP_003917101.1	YP_004241087.1	YP_006662176.1
group1909	excinuclease ABC subunit A	1197706.3.peg.1560	YP_831559.1	YP_947824.1	YP_002487885.1	YP_003917100.1	YP_004241088.1	YP_006662177.1
group1910	HAD family phosphatase	1197706.3.peg.1559	YP_831560.2	YP_947825.1	YP_002487886.1	YP_003917099.1	YP_004241089.1	YP_006662178.1
group1911	1-acylglycerol-3-phosphate O-acyltransferase	1197706.3.peg.1558	YP_831561.1	YP_947826.1	YP_002487887.1	YP_003917098.1	YP_004241090.1	YP_006662179.1
group1912	excinuclease ABC subunit C	1197706.3.peg.1557	YP_831562.1	YP_947827.1	YP_002487888.1	YP_003917097.1	YP_004241091.1	YP_006662180.1
group1913	hypothetical protein AAur_2084	1197706.3.peg.1556	YP_831563.1	YP_947828.1	YP_002487889.1	YP_003917096.1	YP_004241092.1	YP_006662181.1
group1914	hypothetical protein AAur_2085	1197706.3.peg.1555	YP_831564.1	YP_947829.1	YP_002487890.1	YP_003917095.1	YP_004241093.1	YP_006662182.1
group1915	hypothetical protein AAur_2086	1197706.3.peg.1554	YP_831565.1	YP_947830.1	YP_002487891.1	YP_003917094.1	YP_004241094.1	YP_006662183.1
group1916	glyceraldehyde-3-phosphate dehydrogenase, type I	1197706.3.peg.1551	YP_831567.1	YP_947832.1	YP_002487893.1	YP_003917092.1	YP_004241096.1	YP_006662185.1
group1917	phosphoglycerate kinase	1197706.3.peg.1550	YP_831568.1	YP_947833.1	YP_002487894.1	YP_003917091.1	YP_004241097.1	YP_006662186.1
group1918	triosephosphate isomerase	1197706.3.peg.1549	YP_831569.1	YP_947834.1	YP_002487895.1	YP_003917090.1	YP_004241098.1	YP_006662187.1
group1919	6-phosphogluconolactonase	1197706.3.peg.1546	YP_831572.1	YP_947836.1	YP_002487898.1	YP_003917083.1	YP_004241101.1	YP_006662188.1
group1920	opcA protein	1197706.3.peg.2186	YP_831573.1	YP_947837.1	YP_002487899.1	YP_003917082.1	YP_004241102.1	YP_006662189.1
group1921	glucose-6-phosphate 1-dehydrogenase	1197706.3.peg.3757	YP_831574.1	YP_947838.1	YP_002487900.1	YP_003917081.1	YP_004241103.1	YP_006662190.1
group1922	glucose-6-phosphate isomerase	1197706.3.peg.4207	YP_831575.1	YP_947839.1	YP_002487901.1	YP_003917080.1	YP_004241104.1	YP_006662191.1
group1923	transaldolase	1197706.3.peg.4208	YP_831576.1	YP_947840.1	YP_002487902.1	YP_003917079.1	YP_004241105.1	YP_006662192.1
group1924	transketolase	1197706.3.peg.4209	YP_831577.1	YP_947841.1	YP_002487903.1	YP_003917078.1	YP_004241106.1	YP_006662193.1
group1925	protoheme IX farnesyltransferase	1197706.3.peg.4210	YP_831578.1	YP_947842.1	YP_002487904.1	YP_003917077.1	YP_004241107.1	YP_006662194.1
group1926	cytochrome oxidase assembly protein	1197706.3.peg.4212	YP_831579.1	YP_947844.1	YP_002487906.1	YP_003917074.1	YP_004241108.1	YP_006662196.1
group1927	ABC transporter protein	1197706.3.peg.4213	YP_831580.1	YP_947845.1	YP_002487907.1	YP_003917073.1	YP_004241109.1	YP_006662197.1
group1928	ABC transporter ATP-binding protein	1197706.3.peg.4214	YP_831581.1	YP_947846.1	YP_002487908.1	YP_003917072.1	YP_004241110.1	YP_006662198.1
group1929	DNA-binding transcriptional regulator	1197706.3.peg.4215	YP_831582.1	YP_947847.1	YP_002487909.1	YP_003917071.1	YP_004241111.1	YP_006662199.1
group1930	FeS assembly protein SufB	1197706.3.peg.4216	YP_831583.1	YP_947848.1	YP_002487910.1	YP_003917070.1	YP_004241112.1	YP_006662200.1
group1931	FeS assembly protein SufD	1197706.3.peg.4217	YP_831584.1	YP_947849.1	YP_002487911.1	YP_003917069.1	YP_004241113.1	YP_006662201.1
group1932	FeS assembly ATPase SufC	1197706.3.peg.4219	YP_831586.1	YP_947851.1	YP_002487913.1	YP_003917068.1	YP_004241115.1	YP_006662203.1
group1933	hypothetical protein AAur_2108	1197706.3.peg.4220	YP_831587.1	YP_947852.1	YP_002487914.1	YP_003917067.1	YP_004241116.1	YP_006662204.1
group1934	AMP-binding protein	1197706.3.peg.4222	YP_831589.1	YP_947854.1	YP_002487916.1	YP_003917065.1	YP_004241118.1	YP_006662206.1
group1935	beta-ketoadipyl-CoA thiolase	1197706.3.peg.4223	YP_831590.1	YP_947855.1	YP_002487917.1	YP_003917066.1	YP_004241119.1	YP_006662207.1
group1936	cobalt transport protein	1197706.3.peg.4224	YP_831591.1	YP_947856.1	YP_002487918.1	YP_003917063.1	YP_004241120.1	YP_006662208.1
group1937	ABC transporter ATP-binding protein	1197706.3.peg.4225	YP_831592.1	YP_947857.1	YP_002487919.1	YP_003917062.1	YP_004241121.1	YP_006662209.1
group1938	BioY family protein	1197706.3.peg.4226	YP_831593.1	YP_947858.1	YP_002487920.1	YP_003917064.1	YP_004241122.1	YP_006662210.1
group1939	ABC transporter ATP-binding protein	1197706.3.peg.4227	YP_831594.1	YP_947859.1	YP_002487923.1	YP_003916778.1	YP_004241131.1	YP_006662211.1
group1940	lipoprotein	1197706.3.peg.4229	YP_831596.1	YP_947861.1	YP_002487933.1	YP_003916780.1	YP_004241133.1	YP_006662213.1
group1941	hypothetical protein AAur_2118	1197706.3.peg.4230	YP_831597.1	YP_947862.1	YP_002487934.1	YP_003916781.1	YP_004241134.1	YP_006662214.1
group1942	hypothetical protein AAur_2119	1197706.3.peg.4231	YP_831598.1	YP_947863.1	YP_002487935.1	YP_003916782.1	YP_004241135.1	YP_006662215.1
group1943	3-oxoacyl-ACP reductase	1197706.3.peg.4232	YP_831599.1	YP_947864.1	YP_002487936.1	YP_003916783.1	YP_004241136.1	YP_006662216.1
group1944	short chain dehydrogenase	1197706.3.peg.4233	YP_831602.1	YP_947865.1	YP_002487937.1	YP_003916784.1	YP_004241137.1	YP_006662217.1
group1945	phosphoserine phosphatase SerB	1197706.3.peg.4236	YP_831603.1	YP_947868.1	YP_002487938.1	YP_003916787.1	YP_004241138.1	YP_006662220.1
group1946	ABC transporter ATP-binding protein	1197706.3.peg.4237	YP_831604.1	YP_947869.1	YP_002487939.1	YP_003916788.1	YP_004241140.1	YP_006662221.1
group1947	integral membrane protein	1197706.3.peg.4238	YP_831605.1	YP_947870.1	YP_002487940.1	YP_003916789.1	YP_004241141.1	YP_006662222.1
group1948	TrmH family RNA methyltransferase	1197706.3.peg.4239	YP_831606.1	YP_947871.1	YP_002487941.1	YP_003916790.1	YP_004241142.1	YP_006662223.1
group1949	ribosomal protein L31	1197706.3.peg.4240	YP_831607.1	YP_947872.1	YP_002487942.1	YP_003916791.1	YP_004241143.1	YP_006662224.1
group1950	lipoate-protein ligase	1197706.3.peg.4241	YP_831608.1	YP_947873.1	YP_002487943.1	YP_003916792.1	YP_004241144.1	YP_006662225.1
group1951	integral membrane protein	1197706.3.peg.4243	YP_831610.1	YP_947875.1	YP_002487945.1	YP_003918002.1	YP_004241146.1	YP_006662227.1
group1952	hypothetical protein AAur_0924	1197706.3.peg.3142	YP_831614.1	YP_946715.1	YP_002487949.1		YP_004241150.1	YP_006660839.1,YP_006661895.1
group1953	oxidoreductase	1197706.3.peg.4247	YP_831619.1	YP_947879.1	YP_002487950.1	YP_003915821.1	YP_004241151.1	YP_006662231.1
group1954	glucose-1-phosphate adenylyltransferase	1197706.3.peg.4248	YP_831620.1	YP_947880.1	YP_002487951.1	YP_003917087.1	YP_004241152.1	YP_006662232.1
group1955	acyl-CoA oxidase	1197706.3.peg.4250	YP_831622.1	YP_947882.1	YP_002487953.1	YP_003916799.1	YP_004241154.1	YP_006662234.1
group1956	acetyl-CoA acetyltransferase	1197706.3.peg.4253	YP_831624.1	YP_947883.1	YP_002487955.1	YP_003916801.1	YP_004241156.1	YP_006662236.1
group1957	3-ketoacyl-ACP reductase	1197706.3.peg.4254	YP_831625.1	YP_947884.1	YP_002487956.1	YP_003916802.1	YP_004241157.1	YP_006662237.1
group1958	MaoC-like domain-containing protein	1197706.3.peg.4255	YP_831626.1	YP_947885.1	YP_002487957.1	YP_003916803.1	YP_004241158.1	YP_006662238.1
group1959	glutathione s-transferase	1197706.3.peg.3007	YP_831629.1	YP_945892.1	YP_002487960.1	YP_003917812.1	YP_004241161.1	YP_006660044.1
group1960	integral membrane protein	1197706.3.peg.2872	YP_831630.1	YP_947789.1	YP_002487961.1	YP_003915808.1	YP_004241162.1	YP_006662140.1
group1961	excinuclease ABC, A subunit	1197706.3.peg.3046	YP_830403.1	YP_947756.1	YP_002487968.1	YP_003917933.1	YP_004240242.1	YP_006662106.1
group1962	hypothetical protein AAur_2144	1197706.3.peg.4256	YP_831642.1	YP_947886.1	YP_002487969.1	YP_003916811.1	YP_004241176.1	YP_006662239.1
group1963	acyl-CoA dehydrogenase	1197706.3.peg.4257	YP_831643.1	YP_947887.1	YP_002487970.1	YP_003916812.1	YP_004241177.1	YP_006662240.1
group1964	hypothetical protein AAur_2146	1197706.3.peg.4258	YP_831644.1	YP_947888.1	YP_002487971.1	YP_003916813.1	YP_004241178.1	YP_006662241.1
group1965	hypothetical protein AAur_2147	1197706.3.peg.4259	YP_831645.1	YP_947889.1	YP_002487972.1	YP_003916814.1	YP_004241179.1	YP_006662242.1
group1966	undecaprenyl pyrophosphate phosphatase	1197706.3.peg.4281	YP_831647.1	YP_947910.1	YP_002487974.1	YP_003916815.1	YP_004241181.1	YP_006662262.1
group1967	cysteinyl-tRNA synthetase	1197706.3.peg.4282	YP_831648.1	YP_947911.1	YP_002487975.1	YP_003916816.1	YP_004241182.1	YP_006662263.1
group1968	hypothetical protein AAur_2170	1197706.3.peg.4283	YP_831649.1	YP_947912.1	YP_002487976.1	YP_003916817.1	YP_004241183.1	YP_006662264.1
group1969	haloacid dehalogenase	1197706.3.peg.4284	YP_831650.1	YP_947913.1	YP_002487977.1	YP_003916818.1	YP_004241184.1	YP_006662265.1
group1970	zinc metallopeptidase family protein	1197706.3.peg.4285	YP_831651.1	YP_947914.1	YP_002487978.1	YP_003916819.1	YP_004241185.1	YP_006662266.1
group1971	hypothetical protein AAur_2173	1197706.3.peg.4286	YP_831652.1	YP_947915.1	YP_002487979.1	YP_003916820.1	YP_004241186.1	YP_006662267.1
group1972	ATPase	1197706.3.peg.4287	YP_831653.1	YP_947916.1	YP_002487980.1	YP_003916821.1	YP_004241187.1	YP_006662268.1
group1973	proteasome component	1197706.3.peg.4288	YP_831654.2	YP_947917.1	YP_002487981.1	YP_003916822.1	YP_004241188.1	YP_006662269.1
group1974	proteasome component	1197706.3.peg.4292	YP_831658.1	YP_947921.1	YP_002487985.1	YP_003916824.1	YP_004241192.1	YP_006662273.1
group1975	peptidyl-prolyl cis-trans isomerase, FKBP-type	1197706.3.peg.4293	YP_831659.1	YP_947922.1	YP_002487986.1	YP_003916825.1	YP_004241193.1	YP_006662274.1
group1976	peptidyl-prolyl cis-trans isomerase, FKBP-type	1197706.3.peg.4294	YP_831660.1	YP_947923.1	YP_002487987.1	YP_003916826.1	YP_004241194.1	YP_006662275.1
group1977	hypothetical protein AAur_2182	1197706.3.peg.4295	YP_831661.1	YP_947924.1	YP_002487988.1	YP_003916827.1	YP_004241195.1	YP_006662276.1
group1978	hypothetical protein AAur_2183	1197706.3.peg.4296	YP_831662.1	YP_947925.1	YP_002487989.1	YP_003916828.1	YP_004241196.1	YP_006662277.1
group1979	twin-arginine translocation protein, TatA/E	1197706.3.peg.4297	YP_831663.1	YP_947926.1	YP_002487990.1	YP_003916829.1	YP_004241197.1	YP_006662278.1
group1980	Sec-independent protein translocase TatC	1197706.3.peg.4298	YP_831664.1	YP_947927.1	YP_002487991.1	YP_003916830.1	YP_004241198.1	YP_006662279.1
group1981	ATP-dependent RNA helicase	1197706.3.peg.4299	YP_831665.1	YP_947928.1	YP_002487992.1	YP_003916831.1	YP_004241199.1	YP_006662280.1
group1982	amidohydrolase	1197706.3.peg.4300	YP_831666.1	YP_947929.1	YP_002487993.1	YP_003916832.1	YP_004241200.1	YP_006662281.1
group1983	glycosyl transferase, group 2 family protein	1197706.3.peg.4301	YP_831667.1	YP_947930.1	YP_002487994.1	YP_003916833.1	YP_004241201.1	YP_006662282.1
group1984	hypothetical protein AAur_2189	1197706.3.peg.4302	YP_831668.1	YP_947931.1	YP_002487995.1	YP_003916834.1	YP_004241202.1	YP_006662283.1
group1985	SPFH domain-containing protein	1197706.3.peg.4303	YP_831669.1	YP_947932.1	YP_002487996.1	YP_003916835.1	YP_004241203.1	YP_006662284.1
group1986	integral membrane protein	1197706.3.peg.4304	YP_831670.1	YP_947933.1	YP_002487997.1	YP_003916836.1	YP_004241204.1	YP_006662285.1
group1987	rRNA methyltransferase	1197706.3.peg.4305	YP_831671.1	YP_947934.1	YP_002487998.1	YP_003916837.1	YP_004241205.1	YP_006662286.1
group1988	peptide deformylase	1197706.3.peg.4307	YP_831673.1	YP_947936.1	YP_002487999.1	YP_003916838.1	YP_004241206.1	YP_006662288.1
group1989	monooxygenase	1197706.3.peg.4309	YP_831676.1	YP_947938.1	YP_002488001.1	YP_003918238.1	YP_004241208.1	YP_006662290.1
group1990	chalcone synthase (naringenin-chalcone synthase)	1197706.3.peg.4311	YP_831678.1	YP_947940.1	YP_002488003.1	YP_003918240.1	YP_004241210.1	YP_006662292.1
group1991	hypothetical protein AAur_2204	1197706.3.peg.669	YP_831686.1	YP_947945.1	YP_002488006.1	YP_003916844.1	YP_004241223.1	YP_006662298.1
group1992	transcriptional regulator	1197706.3.peg.668	YP_831687.1	YP_947946.1	YP_002488007.1	YP_003916847.1	YP_004241224.1	YP_006662299.1
group1993	anthranilate phosphoribosyltransferase	1197706.3.peg.667	YP_831688.1	YP_947947.1	YP_002488008.1	YP_003916848.1	YP_004241225.1	YP_006662300.1
group1994	cytochrome C heme-binding subunit	1197706.3.peg.664	YP_831690.1	YP_947949.1	YP_002488010.1	YP_003916850.1	YP_004241227.1	YP_006662302.1
group1995	ubiquinol-cytochrome C reductase iron-sulfur subunit	1197706.3.peg.662	YP_831691.1	YP_947950.1	YP_002488011.1	YP_003916851.1	YP_004241228.1	YP_006662303.1
group1996	ubiquinol-cytochrome c reductase cytochrome b subunit	1197706.3.peg.661	YP_831692.1	YP_947951.1	YP_002488012.1	YP_003916852.1	YP_004241229.1	YP_006662304.1
group1997	GntR family transcriptional regulator	1197706.3.peg.660	YP_831693.1	YP_947952.1	YP_002488013.1	YP_003916853.1	YP_004241230.1	YP_006662305.1
group1998	integral membrane protein	1197706.3.peg.658	YP_831695.1	YP_947954.1	YP_002488015.1	YP_003916854.1	YP_004241233.1	YP_006662307.1
group1999	cytochrome C oxidase subunit II	1197706.3.peg.656	YP_831697.1	YP_947956.1	YP_002488017.1	YP_003916856.1	YP_004241235.1	YP_006662309.1
group2000	Iron-sulfur cluster assembly accessory protein	1197706.3.peg.655	YP_831698.1	YP_947957.1	YP_002488018.1	YP_003916857.1	YP_004241236.1	YP_006662310.1
group2001	M20/M25/M40 family peptidase	1197706.3.peg.654	YP_831699.1	YP_947958.1	YP_002488019.1	YP_003916858.1	YP_004241237.1	YP_006662311.1
group2002	hypothetical protein AAur_2218	1197706.3.peg.653	YP_831700.1	YP_947959.1	YP_002488020.1	YP_003916859.1	YP_004241238.1	YP_006662312.1
group2003	dihydroorotate dehydrogenase 2	1197706.3.peg.652	YP_831701.1	YP_947960.1	YP_002488021.1	YP_003916860.1	YP_004241239.1	YP_006662313.1
group2004	hydrolase alpha/beta fold family protein	1197706.3.peg.651	YP_831702.1	YP_947962.1	YP_002488022.1	YP_003916861.1	YP_004241240.1	YP_006662315.1
group2005	undecaprenyl diphosphate synthase	1197706.3.peg.649	YP_831704.1	YP_947964.1	YP_002488024.1	YP_003916862.1	YP_004241242.1	YP_006662317.1
group2006	DNA repair protein RecO	1197706.3.peg.648	YP_831705.1	YP_947965.1	YP_002488025.1	YP_003916863.1	YP_004241243.1	YP_006662318.1
group2007	2-isopropylmalate synthase	1197706.3.peg.647	YP_831706.1	YP_947966.1	YP_002488026.1	YP_003916864.1	YP_004241244.1	YP_006662319.1
group2008	zinc metalloproteinase	1197706.3.peg.646	YP_831707.1	YP_947967.1	YP_002488027.1	YP_003915308.1	YP_004241245.1	YP_006662320.1
group2009	GTP-binding protein Era	1197706.3.peg.644	YP_831709.1	YP_947969.1	YP_002488029.1	YP_003916866.1	YP_004241247.1	YP_006662322.1
group2010	integral membrane transporter	1197706.3.peg.643	YP_831710.1	YP_947970.1	YP_002488030.1	YP_003916867.1	YP_004241248.1	YP_006662323.1
group2011	metalloprotease	1197706.3.peg.642	YP_831711.1	YP_947971.1	YP_002488031.1	YP_003916868.1	YP_004241249.1	YP_006662324.1
group2012	ATPase	1197706.3.peg.641	YP_831712.1	YP_947972.1	YP_002488032.1	YP_003916869.1	YP_004241250.1	YP_006662325.1
group2013	hypothetical protein AAur_2232	1197706.3.peg.640	YP_831713.1	YP_947973.1	YP_002488033.1	YP_003916870.1	YP_004241251.1	YP_006662326.1
group2014	16S ribosomal RNA methyltransferase RsmE	1197706.3.peg.639	YP_831714.1	YP_947974.1	YP_002488034.1	YP_003916871.1	YP_004241252.1	YP_006662327.1
group2015	molecular chaperone DnaJ	1197706.3.peg.638	YP_831715.1	YP_947975.1	YP_002488035.1	YP_003916872.1	YP_004241253.1	YP_006662328.1
group2016	heat-inducible transcription repressor	1197706.3.peg.637	YP_831716.1	YP_947976.1	YP_002488036.1	YP_003916873.1	YP_004241254.1	YP_006662329.1
group2017	hypothetical protein AAur_2236	1197706.3.peg.636	YP_831717.1	YP_947977.1	YP_002488037.1	YP_003916874.1	YP_004241255.1	YP_006662330.1
group2018	hypothetical protein AAur_2237	1197706.3.peg.635	YP_831718.1	YP_947978.1	YP_002488038.1	YP_003916875.1	YP_004241256.1	YP_006662331.1
group2019	coproporphyrinogen III oxidase	1197706.3.peg.634	YP_831719.1	YP_947979.1	YP_002488039.1	YP_003916876.1	YP_004241257.1	YP_006662332.1
group2020	GTP-binding protein LepA	1197706.3.peg.633	YP_831720.1	YP_947980.1	YP_002488040.1	YP_003916877.1	YP_004241258.1	YP_006662333.1
group2021	hypothetical protein AAur_2240	1197706.3.peg.632	YP_831721.1	YP_947981.1	YP_002488041.1	YP_003916878.1	YP_004241259.1	YP_006662334.1
group2022	30S ribosomal protein S20	1197706.3.peg.631	YP_831722.1	YP_947982.1	YP_002488042.1	YP_003916879.1	YP_004241260.1	YP_006662335.1
group2023	DNA polymerase III, delta subunit	1197706.3.peg.630	YP_831723.1	YP_947983.1	YP_002488043.1	YP_003916880.1	YP_004241261.1	YP_006662336.1
group2024	ComEC/Rec2-related domain-containing protein	1197706.3.peg.628	YP_831724.1	YP_947984.1	YP_002488044.1	YP_003916881.1	YP_004241262.1	YP_006662337.1
group2025	comEA protein	1197706.3.peg.627	YP_831725.1	YP_947985.1	YP_002488045.1	YP_003916882.1	YP_004241263.1	YP_006662338.1
group2026	uncharacterized degV family protein	1197706.3.peg.626	YP_831726.2	YP_947986.1	YP_002488046.1	YP_003916883.1	YP_004241264.1	YP_006662339.1
group2027	leucyl-tRNA synthetase	1197706.3.peg.625	YP_831727.1	YP_947987.1	YP_002488047.1	YP_003916884.1	YP_004241265.1	YP_006662340.1
group2028	glycerol kinase	1197706.3.peg.623	YP_831728.1	YP_947988.1	YP_002488048.1	YP_003916886.1	YP_004241267.1	YP_006662341.1
group2029	glycerol uptake facilitator protein	1197706.3.peg.622	YP_831729.1	YP_947989.1	YP_002488049.1	YP_003916887.1	YP_004241268.1	YP_006662342.1
group2030	glycerol-3-phosphate dehydrogenase	1197706.3.peg.621	YP_831730.1	YP_947990.1	YP_002488050.1	YP_003916888.1	YP_004241269.1	YP_006662343.1
group2031	sugar-binding family transcriptional regulator	1197706.3.peg.620	YP_831731.1	YP_947991.1	YP_002488051.1	YP_003916889.1	YP_004241270.1	YP_006662344.1
group2032	2,5-diketo-D-gluconic acid reductase	1197706.3.peg.619	YP_831732.1	YP_947992.1	YP_002488052.1	YP_003916078.1	YP_004241271.1	YP_006662345.1
group2033	hydrolase alpha/beta fold domain-containing protein	1197706.3.peg.618	YP_831733.1	YP_947993.1	YP_002488053.1	YP_003916890.1	YP_004241272.1	YP_006662346.1
group2034	glycosyl transferase, group 1 family protein	1197706.3.peg.617	YP_831734.1	YP_947994.1	YP_002488054.1	YP_003916147.1	YP_004241273.1	YP_006662347.1
group2035	primosomal protein N'	1197706.3.peg.612	YP_831735.1	YP_947998.1	YP_002488055.1	YP_003916891.1	YP_004241274.1	YP_006662352.1
group2036	S-adenosylmethionine synthetase	1197706.3.peg.611	YP_831736.1	YP_947999.1	YP_002488056.1	YP_003916892.1	YP_004241275.1	YP_006662353.1
group2037	phosphopantothenoylcysteine decarboxylase/phosphopantothenate--cysteine ligase	1197706.3.peg.610	YP_831737.1	YP_948000.1	YP_002488057.1	YP_003916893.1	YP_004241276.1	YP_006662354.1
group2038	DNA-directed RNA polymerase, omega subunit	1197706.3.peg.609	YP_831738.1	YP_948001.1	YP_002488058.1	YP_003916894.1	YP_004241277.1	YP_006662355.1
group2039	guanylate kinase	1197706.3.peg.608	YP_831739.1	YP_948002.1	YP_002488059.1	YP_003916895.1	YP_004241278.1	YP_006662356.1
group2040	integration host factor (mIHF)	1197706.3.peg.607	YP_831740.1	YP_948003.1	YP_002488060.1	YP_003916896.1	YP_004241279.1	YP_006662357.1
group2041	orotidine 5'-phosphate decarboxylase	1197706.3.peg.606	YP_831741.1	YP_948004.1	YP_002488061.1	YP_003916897.1	YP_004241280.1	YP_006662358.1
group2042	carbamoyl phosphate synthase large subunit	1197706.3.peg.605	YP_831742.1	YP_948005.1	YP_002488062.1	YP_003916898.1	YP_004241281.1	YP_006662359.1
group2043	carbamoyl phosphate synthase small subunit	1197706.3.peg.604	YP_831743.1	YP_948006.1	YP_002488063.1	YP_003916899.1	YP_004241282.1	YP_006662360.1
group2044	hypothetical protein AAur_2267	1197706.3.peg.603	YP_831744.1	YP_948007.1	YP_002488064.1	YP_003916900.1	YP_004241283.1	YP_006662361.1
group2045	dihydroorotase	1197706.3.peg.602	YP_831745.1	YP_948008.1	YP_002488065.1	YP_003916901.1	YP_004241284.1	YP_006662362.1
group2046	aspartate carbamoyltransferase	1197706.3.peg.601	YP_831746.1	YP_948009.1	YP_002488066.1	YP_003916902.1	YP_004241285.1	YP_006662363.1
group2047	PyrR bifunctional protein	1197706.3.peg.600	YP_831747.1	YP_948010.1	YP_002488067.1	YP_003916903.1	YP_004241286.1	YP_006662364.1
group2048	transcription antitermination factor NusB	1197706.3.peg.598	YP_831749.1	YP_948012.1	YP_002488069.1	YP_003916906.1	YP_004241298.1	YP_006662366.1
group2049	elongation factor P	1197706.3.peg.597	YP_831750.1	YP_948013.1	YP_002488070.1	YP_003916907.1	YP_004241299.1	YP_006662367.1
group2050	hypothetical protein AAur_2274	1197706.3.peg.596	YP_831751.1	YP_948014.1	YP_002488071.1	YP_003916908.1	YP_004241300.1	YP_006662368.1
group2051	3-dehydroquinate synthase	1197706.3.peg.595	YP_831752.1	YP_948015.1	YP_002488072.1	YP_003916909.1	YP_004241301.1	YP_006662369.1
group2052	shikimate kinase	1197706.3.peg.594	YP_831753.1	YP_948016.1	YP_002488073.1	YP_003916910.1	YP_004241302.1	YP_006662370.1
group2053	chorismate synthase	1197706.3.peg.593	YP_831754.1	YP_948017.1	YP_002488074.1	YP_003916911.1	YP_004241303.1	YP_006662371.1
group2054	shikimate 5-dehydrogenase	1197706.3.peg.592	YP_831755.1	YP_948018.1	YP_002488075.1	YP_003916912.1	YP_004241304.1	YP_006662372.1
group2055	uncharacterized Bcr YceG family protein	1197706.3.peg.591	YP_831756.1	YP_948019.1	YP_002488076.1	YP_003916913.1	YP_004241305.1	YP_006662373.1
group2056	hypothetical protein AAur_2280	1197706.3.peg.589	YP_831757.1	YP_948020.1	YP_002488077.1	YP_003916914.1	YP_004241306.1	YP_006662374.1
group2057	alanyl-tRNA synthetase	1197706.3.peg.588	YP_831758.1	YP_948021.1	YP_002488078.1	YP_003916915.1	YP_004241307.1	YP_006662375.1
group2058	hypothetical protein AAur_2282	1197706.3.peg.587	YP_831759.1	YP_948022.1	YP_002488079.1	YP_003916916.1	YP_004241308.1	YP_006662376.1
group2059	hypothetical protein AAur_2283	1197706.3.peg.586	YP_831760.1	YP_948023.1	YP_002488080.1	YP_003916917.1	YP_004241309.1	YP_006662377.1
group2060	30S ribosomal protein S4	1197706.3.peg.585	YP_831761.1	YP_948024.1	YP_002488081.1	YP_003916918.1	YP_004241310.1	YP_006662378.1
group2061	recombination factor protein RarA	1197706.3.peg.584	YP_831763.1	YP_948025.1	YP_002488082.1	YP_003916919.1	YP_004241311.1	YP_006662379.1
group2062	aspartyl-tRNA synthetase	1197706.3.peg.581	YP_831771.1	YP_948028.1	YP_002488085.1	YP_003916924.1	YP_004241314.1	YP_006662382.1
group2063	histidyl-tRNA synthetase	1197706.3.peg.580	YP_831773.1	YP_948029.1	YP_002488086.1	YP_003916925.1	YP_004241316.1	YP_006662383.1
group2064	hypothetical protein AAur_2291	1197706.3.peg.578	YP_831775.1	YP_948031.1	YP_002488088.1	YP_003916926.1	YP_004241318.1	YP_006662385.1
group2065	GTP pyrophosphokinase	1197706.3.peg.576	YP_831777.1	YP_948033.1	YP_002488090.1	YP_003916928.1	YP_004241320.1	YP_006662387.1
group2066	preprotein translocase subunit SecD	1197706.3.peg.574	YP_831779.1	YP_948034.1	YP_002488092.1	YP_003916930.1	YP_004241322.1	YP_006662389.1
group2067	preprotein translocase subunit YajC	1197706.3.peg.573	YP_831780.1	YP_948035.1	YP_002488093.1	YP_003916931.1	YP_004241323.1	YP_006662390.1
group2068	Holliday junction DNA helicase RuvB	1197706.3.peg.572	YP_831781.1	YP_948036.1	YP_002488094.1	YP_003916932.1	YP_004241324.1	YP_006662391.1
group2069	Holliday junction DNA helicase RuvA	1197706.3.peg.571	YP_831782.1	YP_948037.1	YP_002488095.1	YP_003916933.1	YP_004241325.1	YP_006662392.1
group2070	Holliday junction resolvase	1197706.3.peg.570	YP_831783.1	YP_948038.1	YP_002488096.1	YP_003916934.1	YP_004241326.1	YP_006662393.1
group2071	hypothetical protein AAur_2300	1197706.3.peg.569	YP_831784.1	YP_948039.1	YP_002488097.1	YP_003916935.1	YP_004241327.1	YP_006662394.1
group2072	glutamine amidotransferase subunit PdxT	1197706.3.peg.568	YP_831785.1	YP_948040.1	YP_002488098.1	YP_003916936.1	YP_004241328.1	YP_006662395.1
group2073	hypothetical protein AAur_2304	1197706.3.peg.565	YP_831792.1	YP_948043.1	YP_002488101.1	YP_003916940.1	YP_004241331.1	YP_006662398.1
group2074	histidine triad protein ( HIT domain)	1197706.3.peg.561	YP_831796.1	YP_948046.1	YP_002488105.1	YP_003916946.1	YP_004241335.1	YP_006662402.1
group2075	threonyl-tRNA synthetase	1197706.3.peg.560	YP_831797.1	YP_948047.1	YP_002488106.1	YP_003916947.1	YP_004241336.1	YP_006662403.1
group2076	DNA polymerase III, alpha subunit	1197706.3.peg.559	YP_831798.1	YP_948048.1	YP_002488107.1	YP_003916952.1	YP_004241337.1	YP_006662404.1
group2077	hypothetical protein AAur_2311	1197706.3.peg.558	YP_831799.1	YP_948049.1	YP_002488108.1	YP_003916953.1	YP_004241338.1	YP_006662405.1
group2078	glyoxalase family protein	1197706.3.peg.813	YP_831802.1	YP_946923.1	YP_002488111.1	YP_003916951.1	YP_004241342.1	YP_006661046.1
group2079	hypothetical protein AAur_2315	1197706.3.peg.554	YP_831803.1	YP_948052.1	YP_002488112.1	YP_003916958.1	YP_004241343.1	YP_006662409.1
group2080	glutaredoxin-like protein	1197706.3.peg.553	YP_831804.1	YP_948053.1	YP_002488113.1	YP_003916959.1	YP_004241344.1	YP_006662410.1
group2081	hypothetical protein AAur_2320	1197706.3.peg.549	YP_831805.1	YP_948057.1	YP_002488114.1	YP_003916960.1	YP_004241345.1	YP_006662414.1
group2082	hypothetical protein AAur_2321	1197706.3.peg.548	YP_831807.1	YP_948058.1	YP_002488117.1	YP_003916962.1	YP_004241348.1	YP_006662415.1
group2083	phosphoglycerate mutase family protein	1197706.3.peg.2127	YP_831437.1	YP_947691.1	YP_002488159.1	YP_003917413.1	YP_004241043.1	YP_006662020.1
group2084	phosphatidylinositol 3- and 4-kinase family protein	1197706.3.peg.2128,1197706.3.peg.2129	YP_831435.1	YP_947689.1	YP_002488161.1	YP_003917415.1	YP_004241042.1	YP_006662018.1
group2085	ribonucleotide-diphosphate reductase subunit beta	1197706.3.peg.3854	YP_831834.1	YP_948075.1	YP_002488173.1	YP_003916970.1	YP_004241427.1	YP_006662432.1
group2086	glutaredoxin-like protein NrdH	1197706.3.peg.3857	YP_831837.1	YP_948078.1	YP_002488176.1	YP_003916973.1	YP_004241430.1	YP_006662435.1
group2087	LysR family transcriptional regulator	1197706.3.peg.3858	YP_831842.1	YP_948079.1	YP_002488180.1	YP_003917860.1	YP_004241434.1	YP_006662436.1
group2088	ROK family transcriptional regulator	1197706.3.peg.3870	YP_831858.1	YP_948090.1	YP_002488190.1	YP_003915765.1	YP_004241449.1	YP_006662447.1
group2089	methyltransferase small subunit	1197706.3.peg.3871	YP_831859.1	YP_948091.1	YP_002488191.1	YP_003917119.1	YP_004241450.1	YP_006662448.1
group2090	iojap-like protein	1197706.3.peg.3874	YP_831862.1	YP_948093.1	YP_002488194.1	YP_003916998.1	YP_004241533.1	YP_006662451.1
group2091	nicotinic acid mononucleotide adenylyltransferase	1197706.3.peg.3876	YP_831864.1	YP_948095.1	YP_002488196.1	YP_003917000.1	YP_004241535.1	YP_006662453.1
group2092	hypothetical protein AAur_2362	1197706.3.peg.3877	YP_831865.1	YP_948096.1	YP_002488197.1	YP_003917001.1	YP_004241536.1	YP_006662454.1
group2093	gamma-glutamyl phosphate reductase	1197706.3.peg.3878	YP_831866.1	YP_948097.1	YP_002488198.1	YP_003917002.1	YP_004241537.1	YP_006662455.1
group2094	gamma-glutamyl kinase	1197706.3.peg.3879	YP_831867.1	YP_948098.1	YP_002488199.1	YP_003917003.1	YP_004241538.1	YP_006662456.1
group2095	GTPase ObgE	1197706.3.peg.3880	YP_831868.1	YP_948099.1	YP_002488200.1	YP_003917004.1	YP_004241539.1	YP_006662457.1
group2096	50S ribosomal protein L27	1197706.3.peg.3881	YP_831869.1	YP_948100.1	YP_002488201.1	YP_003917005.1	YP_004241540.1	YP_006662458.1
group2097	50S ribosomal protein L21	1197706.3.peg.3882	YP_831870.1	YP_948101.1	YP_002488202.1	YP_003917006.1	YP_004241541.1	YP_006662459.1
group2098	multifunctional hydroxymethylpyrimidine phosphokinase/4-amino-5-aminomethyl-2-methylpyrimidine hydrolase	1197706.3.peg.3883	YP_831871.1	YP_948102.1	YP_002488203.1	YP_003915270.1	YP_004241542.1	YP_006662460.1
group2099	ribonuclease Rne/Rng family protein	1197706.3.peg.3884	YP_831872.1	YP_948103.1	YP_002488204.1	YP_003917007.1	YP_004241543.1	YP_006662461.1
group2100	nucleoside diphosphate kinase	1197706.3.peg.3886	YP_831874.1	YP_948105.1	YP_002488206.1	YP_003917012.1	YP_004241545.1	YP_006662463.1
group2101	integral membrane protein	1197706.3.peg.3887	YP_831875.1	YP_948106.1	YP_002488207.1	YP_003917013.1	YP_004241546.1	YP_006662464.1
group2102	folylpolyglutamate synthase/dihydrofolate synthase, bifunctional protein	1197706.3.peg.3888	YP_831876.1	YP_948107.1	YP_002488208.1	YP_003917014.1	YP_004241547.1	YP_006662465.1
group2103	isoleucyl-tRNA synthetase	1197706.3.peg.3889	YP_831877.1	YP_948108.1	YP_002488209.1	YP_003917015.1	YP_004241548.1	YP_006662466.1
group2104	endonuclease/exonuclease/phosphatase family protein	1197706.3.peg.3890	YP_831878.1	YP_948109.1	YP_002488210.1	YP_003917530.1	YP_004241549.1	YP_006662467.1
group2105	short chain dehydrogenase/reductase family oxidoreductase	1197706.3.peg.3891	YP_831879.1	YP_948110.1	YP_002488211.1	YP_003917032.1	YP_004241550.1	YP_006662468.1
group2106	valyl-tRNA synthetase	1197706.3.peg.3892	YP_831880.1	YP_948111.1	YP_002488212.1	YP_003917033.1	YP_004241551.1	YP_006662469.1
group2107	DSBA-like thioredoxin domain-containing protein	1197706.3.peg.3894	YP_831881.1	YP_948113.1	YP_002488213.1	YP_003917038.1	YP_004241552.1	YP_006662471.1
group2108	ATP-dependent protease ATP-binding subunit ClpX	1197706.3.peg.3895	YP_831882.1	YP_948114.1	YP_002488214.1	YP_003917039.1	YP_004241553.1	YP_006662472.1
group2109	ATP-dependent Clp protease proteolytic subunit	1197706.3.peg.3897	YP_831883.1	YP_948115.1	YP_002488215.1	YP_003917040.1	YP_004241554.1	YP_006662473.1
group2110	ATP-dependent Clp protease, proteolytic subunit ClpP	1197706.3.peg.3898	YP_831884.1	YP_948116.1	YP_002488216.1	YP_003917041.1	YP_004241555.1	YP_006662474.1
group2111	trigger factor	1197706.3.peg.3900	YP_831885.1	YP_948117.1	YP_002488217.1	YP_003917042.1	YP_004241556.1	YP_006662476.1
group2112	formamidopyrimidine-DNA glycosylase	1197706.3.peg.3901	YP_831886.1	YP_948118.1	YP_002488218.1	YP_003917043.1	YP_004241557.1	YP_006662477.1
group2113	ribose-5-phosphate isomerase B	1197706.3.peg.3902	YP_831887.1	YP_948119.1	YP_002488219.1	YP_003917044.1	YP_004241558.1	YP_006662478.1
group2114	OsmC-like protein	1197706.3.peg.3905	YP_831890.1	YP_948121.1	YP_002488222.1	YP_003917047.1	YP_004241561.1	YP_006662480.1
group2115	NAD dependent epimerase/dehydratase family protein	1197706.3.peg.3906	YP_831891.1	YP_948122.1	YP_002488223.1	YP_003916456.1	YP_004241562.1	YP_006662481.1
group2116	hypothetical protein AAur_2392	1197706.3.peg.3908	YP_831893.2	YP_948124.1	YP_002488225.1	YP_003917048.1	YP_004241564.1	YP_006662483.1
group2117	hypothetical protein AAur_2393	1197706.3.peg.3909	YP_831895.1	YP_948125.1	YP_002488226.1	YP_003917049.1	YP_004241565.1	YP_006662484.1
group2118	acyl-CoA thioesterase	1197706.3.peg.3910	YP_831896.1	YP_948126.1	YP_002488227.1	YP_003917050.1	YP_004241566.1	YP_006662485.1
group2119	ABC transporter ATP-binding protein	1197706.3.peg.3911	YP_831897.1	YP_948127.1	YP_002488228.1	YP_003917054.1	YP_004241567.1	YP_006662486.1
group2120	single-strand binding protein (SSB) (helix-destabilizing protein)	1197706.3.peg.3914	YP_831899.1	YP_948130.1	YP_002488230.1	YP_003917055.1	YP_004241569.1	YP_006662489.1
group2121	xylose repressor	1197706.3.peg.2695	YP_831908.1	YP_949391.1	YP_002488231.1	YP_003915429.1	YP_004241571.1	YP_006663754.1
group2122	xylulokinase	1197706.3.peg.2697	YP_831910.1	YP_949393.1	YP_002488233.1	YP_003915427.1	YP_004241573.1	YP_006663756.1
group2123	oligoribonuclease	1197706.3.peg.3918	YP_831914.1	YP_948135.1	YP_002488242.1	YP_003916772.1	YP_004241583.1	YP_006662494.1
group2124	peptide deformylase	1197706.3.peg.3919	YP_831915.1	YP_948136.1	YP_002488243.1	YP_003916767.1	YP_004241584.1	YP_006662495.1
group2125	glyceraldehyde-3-phosphate dehydrogenase	1197706.3.peg.3923	YP_831917.1	YP_948140.1	YP_002488246.1	YP_003916766.1	YP_004241587.1	YP_006662499.1
group2126	hypothetical protein AAur_2412	1197706.3.peg.3924	YP_831921.1	YP_948141.1	YP_002488248.1	YP_003916765.1	YP_004241589.1	YP_006662500.1
group2127	hypothetical protein AAur_2414	1197706.3.peg.3926	YP_831923.1	YP_948143.1	YP_002488250.1	YP_003916759.1	YP_004241591.1	YP_006662502.1
group2128	methionine-S-sulfoxide reductase	1197706.3.peg.3927	YP_831924.1	YP_948144.1	YP_002488251.1	YP_003916758.1	YP_004241592.1	YP_006662503.1
group2129	cysteine synthase A	1197706.3.peg.3928	YP_831925.1	YP_948145.1	YP_002488252.1	YP_003916757.1	YP_004241593.1	YP_006662504.1
group2130	serine O-acetyltransferase	1197706.3.peg.3929	YP_831926.1	YP_948146.1	YP_002488253.1	YP_003916756.1	YP_004241594.1	YP_006662505.1
group2131	6-phosphogluconate dehydrogenase	1197706.3.peg.3931	YP_831928.1	YP_948148.1	YP_002488254.1	YP_003916746.1	YP_004241595.1	YP_006662507.1
group2132	GntR family transcriptional regulator	1197706.3.peg.3932	YP_831929.1	YP_948149.1	YP_002488255.1	YP_003916745.1	YP_004241596.1	YP_006662508.1
group2133	Sir2 family transcriptional regulator	1197706.3.peg.3940	YP_831940.1	YP_948158.1	YP_002488257.1	YP_003917706.1	YP_004241598.1	YP_006662517.1
group2134	bacterioferritin comigratory protein (thioredoxin reductase)	1197706.3.peg.3941	YP_831941.1	YP_948159.1	YP_002488258.1	YP_003916728.1	YP_004241599.1	YP_006662518.1
group2135	hypothetical protein AAur_2432	1197706.3.peg.3942	YP_831942.1	YP_948160.1	YP_002488259.1	YP_003916727.1	YP_004241600.1	YP_006662519.1
group2136	hypothetical protein AAur_2434	1197706.3.peg.2850	YP_831944.1	YP_948162.1	YP_002488261.1	YP_003916725.1	YP_004241602.1	YP_006662521.1
group2137	[acyl-carrier-protein] S-malonyltransferase	1197706.3.peg.2849	YP_831945.1	YP_948163.1	YP_002488262.1	YP_003916724.1	YP_004241603.1	YP_006662522.1
group2138	acyl carrier protein	1197706.3.peg.2847	YP_831947.1	YP_948165.1	YP_002488264.1	YP_003916723.1	YP_004241605.1	YP_006662524.1
group2139	3-oxoacyl-ACP synthase	1197706.3.peg.2846	YP_831948.1	YP_948166.1	YP_002488265.1	YP_003916722.1	YP_004241606.1	YP_006662525.1
group2140	hypothetical protein AAur_2439	1197706.3.peg.2845	YP_831949.1	YP_948167.1	YP_002488266.1	YP_003916719.1	YP_004241607.1	YP_006662526.1
group2141	tyrosine recombinase XerC	1197706.3.peg.2844	YP_831950.1	YP_948168.1	YP_002488267.1	YP_003916718.1	YP_004241608.1	YP_006662527.1
group2142	DNA protecting protein DprA	1197706.3.peg.2843	YP_831951.1	YP_948169.1	YP_002488268.1	YP_003916717.1	YP_004241609.1	YP_006662528.1
group2143	hypothetical protein AAur_2444	1197706.3.peg.2840	YP_831954.1	YP_948172.1	YP_002488270.1	YP_003916710.1	YP_004241612.1	YP_006662531.1
group2144	ribonuclease HII	1197706.3.peg.2839	YP_831955.1	YP_948173.1	YP_002488271.1	YP_003916709.1	YP_004241613.1	YP_006662532.1
group2145	50S ribosomal protein L19	1197706.3.peg.2836	YP_831958.1	YP_948174.1	YP_002488274.1	YP_003916704.1	YP_004241616.1	YP_006662535.1
group2146	tRNA (guanine-N(1)-)-methyltransferase	1197706.3.peg.2835	YP_831959.1	YP_948175.1	YP_002488275.1	YP_003916703.1	YP_004241617.1	YP_006662536.1
group2147	16S rRNA-processing protein RimM	1197706.3.peg.2834	YP_831960.1	YP_948176.1	YP_002488276.1	YP_003916702.1	YP_004241618.1	YP_006662537.1
group2148	hypothetical protein AAur_2451	1197706.3.peg.2833	YP_831961.1	YP_948177.1	YP_002488277.1	YP_003916701.1	YP_004241619.1	YP_006662538.1
group2149	ribosomal protein S16	1197706.3.peg.2832	YP_831962.1	YP_948178.1	YP_002488278.1	YP_003916700.1	YP_004241620.1	YP_006662539.1
group2150	glyoxalase family protein	1197706.3.peg.2830	YP_831964.1	YP_948180.1	YP_002488279.1	YP_003916691.1	YP_004241622.1	YP_006662541.1
group2151	signal recognition particle protein	1197706.3.peg.2826	YP_831968.1	YP_948184.1	YP_002488283.1	YP_003916674.1	YP_004241626.1	YP_006662545.1
group2152	transmembrane efflux protein (MFS)	1197706.3.peg.2822	YP_831972.1	YP_948188.1	YP_002488287.1	YP_003916657.1	YP_004241630.1	YP_006662549.1
group2153	signal recognition particle-docking protein FtsY	1197706.3.peg.2821	YP_831973.1	YP_948189.1	YP_002488288.1	YP_003916658.1	YP_004241631.1	YP_006662550.1
group2154	chromosome segregation protein SMC	1197706.3.peg.2820	YP_831974.1	YP_948190.1	YP_002488289.1	YP_003916656.1	YP_004241632.1	YP_006662551.1
group2155	formamidopyrimidine-DNA glycosylase	1197706.3.peg.2813	YP_831979.1	YP_948195.1	YP_002488292.1	YP_003916654.1	YP_004241634.1	YP_006662556.1
group2156	ribonuclease III (RNase III)	1197706.3.peg.2812	YP_831980.1	YP_948196.1	YP_002488293.1	YP_003916653.1	YP_004241635.1	YP_006662557.1
group2157	50S ribosomal protein L32	1197706.3.peg.2811	YP_831981.1	YP_948197.1	YP_002488294.1	YP_003916652.1	YP_004241636.1	YP_006662558.1
group2158	phosphopantetheine adenylyltransferase	1197706.3.peg.2809	YP_831983.1	YP_948199.1	YP_002488297.1	YP_003916632.1	YP_004241638.1	YP_006662560.1
group2159	aminotransferase classes I and II protein	1197706.3.peg.2808	YP_831986.1	YP_948200.1	YP_002488298.1	YP_003916631.1	YP_004241639.1	YP_006662561.1
group2160	hypothetical protein AAur_2475	1197706.3.peg.2807	YP_831987.1	YP_948201.1	YP_002488299.1	YP_003916630.1	YP_004241640.1	YP_006662562.1
group2161	N6 adenine-specific methylase	1197706.3.peg.2806	YP_831988.1	YP_948202.1	YP_002488300.1	YP_003916629.1	YP_004241641.1	YP_006662563.1
group2162	ATP-dependent DNA helicase RecG	1197706.3.peg.2805	YP_831989.1	YP_948203.1	YP_002488301.1	YP_003916628.1	YP_004241642.1	YP_006662564.1
group2163	dihydroxyacetone kinase	1197706.3.peg.2804	YP_831990.1	YP_948204.1	YP_002488302.1	YP_003916627.1	YP_004241643.1	YP_006662565.1
group2164	thiamine-monophosphate kinase	1197706.3.peg.2803	YP_831991.1	YP_948205.1	YP_002488303.1	YP_003916617.1	YP_004241644.1	YP_006662566.1
group2165	lipoprotein	1197706.3.peg.2802	YP_831992.1	YP_948206.1	YP_002488304.1	YP_003916625.1	YP_004241645.1	YP_006662567.1
group2166	D-alanyl-alanine synthetase A	1197706.3.peg.2801	YP_831993.1	YP_948207.1	YP_002488305.1	YP_003916624.1	YP_004241646.1	YP_006662568.1
group2167	glycerol-3-phosphate dehydrogenase	1197706.3.peg.2800	YP_831994.1	YP_948208.1	YP_002488306.1	YP_003916623.1	YP_004241647.1	YP_006662569.1
group2168	1-acylglycerol-3-phosphate O-acyltransferase	1197706.3.peg.2799	YP_831995.1	YP_948209.1	YP_002488307.1	YP_003916622.1	YP_004241648.1	YP_006662570.1
group2169	UDP-N-acetylglucosamine 1-carboxyvinyltransferase	1197706.3.peg.2798	YP_831996.1	YP_948210.1	YP_002488308.1	YP_003916621.1	YP_004241649.1	YP_006662571.1
group2170	isopropylmalate isomerase small subunit	1197706.3.peg.2797	YP_831997.1	YP_948211.1	YP_002488309.1	YP_003916620.1	YP_004241650.1	YP_006662572.1
group2171	isopropylmalate isomerase large subunit	1197706.3.peg.2796	YP_831998.1	YP_948212.1	YP_002488310.1	YP_003916619.1	YP_004241651.1	YP_006662573.1
group2172	IclR family transcriptional regulator	1197706.3.peg.2795	YP_831999.1	YP_948213.1	YP_002488311.1	YP_003916618.1	YP_004241652.1	YP_006662574.1
group2173	hypothetical protein AAur_2489	1197706.3.peg.2794	YP_832000.1	YP_948214.1	YP_002488312.1	YP_003917849.1	YP_004241653.1	YP_006662575.1
group2174	ATP/GTP-binding protein	1197706.3.peg.2793	YP_832001.1	YP_948215.1	YP_002488313.1	YP_003916616.1	YP_004241654.1	YP_006662576.1
group2175	ATP/GTP-binding protein	1197706.3.peg.2792	YP_832002.2	YP_948216.1	YP_002488314.1	YP_003916615.1	YP_004241655.1	YP_006662577.1
group2176	haloacid dehalogenase	1197706.3.peg.2791	YP_832004.1	YP_948217.1	YP_002488316.1	YP_003918085.1	YP_004241658.1	YP_006662578.1
group2177	glutamyl-tRNA synthetase	1197706.3.peg.2790	YP_832005.1	YP_948218.1	YP_002488317.1	YP_003916614.1	YP_004241659.1	YP_006662579.1
group2178	2-hydroxyhepta-2,4-diene-1,7-dioate isomerase	1197706.3.peg.2789	YP_832006.1	YP_948219.1	YP_002488318.1	YP_003916613.1	YP_004241660.1	YP_006662580.1
group2179	metallo-beta-lactamase superfamily protein	1197706.3.peg.2788	YP_832007.1	YP_948220.1	YP_002488319.1	YP_003917820.1	YP_004241661.1	YP_006662581.1
group2180	branched-chain amino acid aminotransferase	1197706.3.peg.2787	YP_832008.1	YP_948221.1	YP_002488321.1	YP_003916607.1	YP_004241663.1	YP_006662582.1
group2181	3-isopropylmalate dehydrogenase	1197706.3.peg.2786	YP_832009.1	YP_948222.1	YP_002488322.1	YP_003916606.1	YP_004241664.1	YP_006662583.1
group2182	methionyl-tRNA synthetase	1197706.3.peg.2781	YP_832012.1	YP_948227.1	YP_002488327.1	YP_003916603.1	YP_004241667.1	YP_006662588.1
group2183	permease	1197706.3.peg.2779	YP_832014.1	YP_948229.1	YP_002488329.1	YP_003915993.1	YP_004241669.1	YP_006662590.1
group2184	D-3-phosphoglycerate dehydrogenase	1197706.3.peg.2778	YP_832015.1	YP_948230.1	YP_002488330.1	YP_003916587.1	YP_004241670.1	YP_006662591.1
group2185	ketol-acid reductoisomerase	1197706.3.peg.2777	YP_832016.1	YP_948231.1	YP_002488331.1	YP_003916559.1	YP_004241671.1	YP_006662592.1
group2186	acetolactate synthase 3 regulatory subunit	1197706.3.peg.2776	YP_832017.1	YP_948232.1	YP_002488332.1	YP_003916558.1	YP_004241672.1	YP_006662593.1
group2187	acetolactate synthase 1 catalytic subunit	1197706.3.peg.2775	YP_832018.1	YP_948233.1	YP_002488333.1	YP_003916557.1	YP_004241673.1	YP_006662594.1
group2188	bacterioferritin comigratory protein (thioredoxin reductase)	1197706.3.peg.2768	YP_832025.1	YP_948239.1	YP_002488337.1	YP_003916543.1	YP_004241678.1	YP_006662600.1
group2189	ABC-type dipeptide transport system	1197706.3.peg.2767	YP_832027.1	YP_948240.1	YP_002488339.1	YP_003916541.1	YP_004241680.1	YP_006662601.1
group2190	AcrB/AcrD/AcrF family transporter	1197706.3.peg.2765	YP_832029.1	YP_948242.1	YP_002488341.1	YP_003916537.1	YP_004241682.1	YP_006662603.1
group2191	monooxygenase	1197706.3.peg.2764	YP_832030.1	YP_948243.1	YP_002488342.1	YP_003916534.1	YP_004241683.1	YP_006662604.1
group2192	MarR family transcriptional regulator	1197706.3.peg.2763	YP_832031.1	YP_948244.1	YP_002488343.1	YP_003916533.1	YP_004241684.1	YP_006662605.1
group2193	cysteine desulfurase	1197706.3.peg.3683	YP_832036.1	YP_948252.1	YP_002488348.1	YP_003916525.1	YP_004241688.1	YP_006662613.1
group2194	nicotinate-nucleotide pyrophosphorylase	1197706.3.peg.3684	YP_832037.1	YP_948253.1	YP_002488349.1	YP_003916524.1	YP_004241689.1	YP_006662614.1
group2195	L-aspartate oxidase	1197706.3.peg.3685	YP_832038.1	YP_948254.1	YP_002488350.1	YP_003916523.1	YP_004241690.1	YP_006662615.1
group2196	quinolinate synthetase	1197706.3.peg.3686	YP_832039.1	YP_948255.1	YP_002488351.1	YP_003916522.1	YP_004241691.1	YP_006662616.1
group2197	hydrolase, NUDIX family protein	1197706.3.peg.3687	YP_832040.1	YP_948256.1	YP_002488352.1	YP_003916521.1	YP_004241692.1	YP_006662617.1
group2198	amino acid permease	1197706.3.peg.3689	YP_832042.1	YP_948258.1	YP_002488353.1	YP_003916993.1	YP_004241693.1	YP_006662619.1
group2199	hydrolase	1197706.3.peg.3693	YP_832046.1	YP_948262.1	YP_002488354.1	YP_003916519.1	YP_004241694.1	YP_006662623.1
group2200	major facilitator transporter	1197706.3.peg.3696	YP_832047.1	YP_948265.1	YP_002488356.1	YP_003916487.1	YP_004241696.1	YP_006662626.1
group2201	IclR family transcriptional regulator	1197706.3.peg.3697	YP_832050.1	YP_948266.1	YP_002488357.1	YP_003916486.1	YP_004241697.1	YP_006662627.1
group2202	major facilitator transporter	1197706.3.peg.3709	YP_832051.1	YP_948277.1	YP_002488358.1	YP_003916485.1	YP_004241698.1	YP_006662638.1
group2203	nuclease SbcCD, D subunit	1197706.3.peg.3711	YP_832053.1	YP_948279.1	YP_002488360.1	YP_003916483.1	YP_004241700.1	YP_006662640.1
group2204	DNA polymerase III epsilon subunit	1197706.3.peg.3716	YP_832057.1	YP_948285.1	YP_002488364.1	YP_003916481.1	YP_004241704.1	YP_006662646.1
group2205	DedA family membrane protein	1197706.3.peg.3720	YP_832058.1	YP_948289.1	YP_002488365.1	YP_003918070.1	YP_004241705.1	YP_006662650.1
group2206	RdgB/HAM1 family non-canonical purine NTP pyrophosphatase	1197706.3.peg.3721	YP_832059.1	YP_948290.1	YP_002488366.1	YP_003916475.1	YP_004241706.1	YP_006662651.1
group2207	ribonuclease PH	1197706.3.peg.3722	YP_832060.1	YP_948291.1	YP_002488367.1	YP_003916474.1	YP_004241707.1	YP_006662652.1
group2208	hypothetical protein AAur_2571	1197706.3.peg.3723	YP_832061.1	YP_948292.1	YP_002488368.1	YP_003916473.1	YP_004241708.1	YP_006662653.1
group2209	glutamate racemase	1197706.3.peg.3724	YP_832062.2	YP_948293.1	YP_002488369.1	YP_003916472.1	YP_004241709.1	YP_006662654.1
group2210	hypothetical protein AAur_2573	1197706.3.peg.3725	YP_832063.1	YP_948294.1	YP_002488370.1	YP_003916471.1	YP_004241710.1	YP_006662655.1
group2211	ATP-dependent Clp protease adaptor protein clpS	1197706.3.peg.3726	YP_832064.1	YP_948295.1	YP_002488371.1	YP_003916470.1	YP_004241711.1	YP_006662656.1
group2212	nicotinamidase/pyrazinamidase	1197706.3.peg.3728	YP_832066.1	YP_948297.1	YP_002488373.1	YP_003916468.1	YP_004241713.1	YP_006662658.1
group2213	DNA or RNA helicase of superfamily protein II	1197706.3.peg.3355	YP_832067.1	YP_948298.1	YP_002488374.1	YP_003916467.1	YP_004241714.1	YP_006662659.1
group2214	hypothetical protein AAur_2578	1197706.3.peg.3357	YP_832068.1	YP_948299.1	YP_002488375.1	YP_003916466.1	YP_004241715.1	YP_006662660.1
group2215	integral membrane transport protein	1197706.3.peg.3359	YP_832070.1	YP_948301.1	YP_002488377.1	YP_003916465.1	YP_004241717.1	YP_006662662.1
group2216	ABC transporter ATP-binding protein	1197706.3.peg.3360	YP_832071.1	YP_948302.1	YP_002488378.1	YP_003916464.1	YP_004241718.1	YP_006662663.1
group2217	oxidoreductase, FAD/FMN-binding family protein	1197706.3.peg.3361	YP_832072.1	YP_948303.1	YP_002488380.1	YP_003917800.1	YP_004241720.1	YP_006662664.1
group2218	hypothetical protein AAur_2583	1197706.3.peg.3362	YP_832073.1	YP_948304.1	YP_002488381.1	YP_003916463.1	YP_004241721.1	YP_006662665.1
group2219	hypothetical protein AAur_2584	1197706.3.peg.2941	YP_832074.1	YP_948305.1	YP_002488382.1	YP_003916462.1	YP_004241722.1	YP_006662666.1
group2220	permease	1197706.3.peg.2940	YP_832075.2	YP_948306.1	YP_002488383.1	YP_003916461.1	YP_004241723.1	YP_006662667.1
group2221	hypothetical protein AAur_2587	1197706.3.peg.2938	YP_832077.1	YP_948308.1	YP_002488385.1	YP_003916460.1	YP_004241725.1	YP_006662669.1
group2222	hypothetical protein AAur_2588	1197706.3.peg.2937	YP_832078.1	YP_948309.1	YP_002488386.1	YP_003916459.1	YP_004241726.1	YP_006662670.1
group2223	hypothetical protein AAur_2593	1197706.3.peg.2932	YP_832082.1	YP_948314.1	YP_002488390.1	YP_003916455.1	YP_004241730.1	YP_006662675.1
group2224	F0F1 ATP synthase subunit beta	1197706.3.peg.2930	YP_832084.1	YP_948315.1	YP_002488392.1	YP_003916453.1	YP_004241732.1	YP_006662677.1
group2225	F0F1 ATP synthase subunit gamma	1197706.3.peg.2929	YP_832085.1	YP_948316.1	YP_002488393.1	YP_003916452.1	YP_004241733.1	YP_006662678.1
group2226	F0F1 ATP synthase subunit alpha	1197706.3.peg.2928	YP_832086.2	YP_948317.2	YP_002488394.1	YP_003916451.1	YP_004241734.1	YP_006662679.1
group2227	ATP synthase F0, B subunit	1197706.3.peg.2926	YP_832088.1	YP_948318.1	YP_002488396.1	YP_003916449.1	YP_004241736.1	YP_006662681.1
group2228	ATP synthase subunit C	1197706.3.peg.2925	YP_832089.1	YP_948319.1	YP_002488397.1	YP_003916448.1	YP_004241737.1	YP_006662682.1
group2229	F0F1 ATP synthase subunit A	1197706.3.peg.2924	YP_832090.1	YP_948320.1	YP_002488398.1	YP_003916447.1	YP_004241738.1	YP_006662683.1
group2230	ATP synthase I	1197706.3.peg.2922	YP_832092.1	YP_948321.1	YP_002488400.1	YP_003916446.1	YP_004241740.1	YP_006662685.1
group2231	undecaprenyl-phosphate alpha-N-acetylglucosaminyltransferase	1197706.3.peg.2921	YP_832093.1	YP_948322.1	YP_002488401.1	YP_003916445.1	YP_004241741.1	YP_006662686.1
group2232	Sua5/YciO/YrdC/YwlC family protein	1197706.3.peg.2918	YP_832096.1	YP_948325.1	YP_002488404.1	YP_003916444.1	YP_004241744.1	YP_006662689.1
group2233	HemK family modification methylase	1197706.3.peg.2917	YP_832097.1	YP_948326.1	YP_002488405.1	YP_003916443.1	YP_004241745.1	YP_006662690.1
group2234	peptide chain release factor 1	1197706.3.peg.2916	YP_832098.1	YP_948327.1	YP_002488406.1	YP_003916442.1	YP_004241746.1	YP_006662691.1
group2235	transcription termination factor Rho	1197706.3.peg.2915	YP_832099.1	YP_948329.1	YP_002488407.1	YP_003916441.1	YP_004241747.1	YP_006662692.1
group2236	homoserine kinase	1197706.3.peg.2914	YP_832100.1	YP_948330.1	YP_002488408.1	YP_003916440.1	YP_004241748.1	YP_006662693.1
group2237	threonine synthase	1197706.3.peg.2913	YP_832101.1	YP_948331.1	YP_002488409.1	YP_003916439.1	YP_004241749.1	YP_006662694.1
group2238	homoserine dehydrogenase	1197706.3.peg.2912	YP_832102.1	YP_948332.1	YP_002488410.1	YP_003916438.1	YP_004241750.1	YP_006662695.1
group2239	diaminopimelate decarboxylase	1197706.3.peg.2911	YP_832103.1	YP_948333.1	YP_002488411.1	YP_003916437.1	YP_004241751.1	YP_006662696.1
group2240	arginyl-tRNA synthetase	1197706.3.peg.2910	YP_832104.1	YP_948334.1	YP_002488412.1	YP_003916436.1	YP_004241752.1	YP_006662697.1
group2241	ATP-dependent helicase HrpA	1197706.3.peg.1568	YP_832111.1	YP_948341.1	YP_002488420.1	YP_003916427.1	YP_004241760.1	YP_006662706.1
group2242	histidine triad protein ( HIT domain)	1197706.3.peg.1569	YP_832112.1	YP_948342.1	YP_002488422.1	YP_003916425.1	YP_004241761.1	YP_006662707.1
group2243	thiosulfate sulfurtransferase (sseB)	1197706.3.peg.1571	YP_832114.1	YP_948344.1	YP_002488424.1	YP_003916424.1	YP_004241763.1	YP_006662709.1
group2244	pyridoxal-phosphate dependent enzyme	1197706.3.peg.1572	YP_832115.1	YP_948345.1	YP_002488425.1	YP_003916978.1	YP_004241764.1	YP_006662710.1
group2245	hypothetical protein AAur_2627	1197706.3.peg.1573	YP_832116.1	YP_948346.1	YP_002488426.1	YP_003916423.1	YP_004241765.1	YP_006662711.1
group2246	ferric uptake regulation protein	1197706.3.peg.1574	YP_832117.1	YP_948347.1	YP_002488427.1	YP_003916422.1	YP_004241766.1	YP_006662712.1
group2247	ABC-type Mn2+/Zn2+/Fe2+ transport system, permease component	1197706.3.peg.1575	YP_832118.1	YP_948348.1	YP_002488428.1	YP_003916419.1	YP_004241767.1	YP_006662713.1
group2248	cation ABC transporter ATP-binding protein	1197706.3.peg.1576	YP_832119.1	YP_948349.1	YP_002488429.1	YP_003916418.1	YP_004241768.1	YP_006662714.1
group2249	solute binding protein	1197706.3.peg.1577	YP_832120.1	YP_948350.1	YP_002488430.1	YP_003917796.1	YP_004241769.1	YP_006662715.1
group2250	hypothetical protein AAur_2633	1197706.3.peg.1578	YP_832121.1	YP_948351.1	YP_002488431.1	YP_003916417.1	YP_004241770.1	YP_006662716.1
group2251	integral membrane transporter	1197706.3.peg.1579	YP_832122.1	YP_948352.1	YP_002488432.1	YP_003916416.1	YP_004241771.1	YP_006662717.1
group2252	alpha-ketoglutarate decarboxylase	1197706.3.peg.1580	YP_832124.2	YP_948353.1	YP_002488433.1	YP_003916415.1	YP_004241772.1	YP_006662718.1
group2253	hypothetical protein AAur_2636	1197706.3.peg.1581	YP_832125.1	YP_948354.1	YP_002488434.1	YP_003916414.1	YP_004241773.1	YP_006662719.1
group2254	anti-sigma factor	1197706.3.peg.1585	YP_832129.1	YP_948358.1	YP_002488437.1	YP_003916413.1	YP_004241776.1	YP_006662723.1
group2255	RNA polymerase sigma (70) factor	1197706.3.peg.1586	YP_832130.1	YP_948359.1	YP_002488438.1	YP_003916412.1	YP_004241777.1	YP_006662724.1
group2256	3-phosphoshikimate 1-carboxyvinyltransferase	1197706.3.peg.1588	YP_832132.1	YP_948361.1	YP_002488440.1	YP_003916411.1	YP_004241779.1	YP_006662726.1
group2257	ribosome small subunit-dependent GTPase A	1197706.3.peg.1589	YP_832133.1	YP_948362.1	YP_002488441.1	YP_003916410.1	YP_004241780.1	YP_006662727.1
group2258	histidinol-phosphate phosphatase	1197706.3.peg.1590	YP_832134.1	YP_948363.1	YP_002488442.1	YP_003916409.1	YP_004241781.1	YP_006662728.1
group2259	crcB-like protein	1197706.3.peg.3640	YP_832139.1	YP_948545.1	YP_002488447.1	YP_003916405.1	YP_004241786.1	YP_006662913.1
group2260	hypothetical protein AAur_2650	1197706.3.peg.1595	YP_832140.1	YP_948367.1	YP_002488448.1	YP_003917300.1	YP_004241787.1	YP_006662733.1
group2261	SsrA-binding protein	1197706.3.peg.1597	YP_832141.1	YP_948369.1	YP_002488451.1	YP_003916401.1	YP_004241793.1	YP_006662735.1
group2262	M23 peptidase domain-containing protein	1197706.3.peg.1598	YP_832142.1	YP_948370.1	YP_002488452.1	YP_003916400.1	YP_004241794.1	YP_006662736.1
group2263	cell division protein (FtsX)	1197706.3.peg.1599	YP_832143.1	YP_948371.1	YP_002488453.1	YP_003916399.1	YP_004241795.1	YP_006662737.1
group2264	cell division ATP-binding protein	1197706.3.peg.1600	YP_832144.1	YP_948372.1	YP_002488454.1	YP_003916398.1	YP_004241796.1	YP_006662738.1
group2265	peptide chain release factor 2	1197706.3.peg.1601	YP_832145.1	YP_948373.1	YP_002488455.1	YP_003916397.1	YP_004241797.1	YP_006662739.1
group2266	hypothetical protein AAur_2658	1197706.3.peg.1602	YP_832146.1	YP_948374.1	YP_002488456.1	YP_003916396.1	YP_004241798.1	YP_006662740.1
group2267	hypothetical protein AAur_2659	1197706.3.peg.1603	YP_832147.1	YP_948375.1	YP_002488457.1	YP_003916395.1	YP_004241799.1	YP_006662741.1
group2268	TadE-like family protein	1197706.3.peg.1604	YP_832148.1	YP_948376.1	YP_002488458.1	YP_003916394.1	YP_004241800.1	YP_006662742.1
group2269	hypothetical protein AAur_2661	1197706.3.peg.1605	YP_832149.1	YP_948377.1	YP_002488459.1	YP_003916393.1	YP_004241801.1	YP_006662743.1
group2270	type II secretion system protein subunit F	1197706.3.peg.1606	YP_832150.1	YP_948378.1	YP_002488460.1	YP_003916392.1	YP_004241802.1	YP_006662744.1
group2271	type II secretion system protein F	1197706.3.peg.1607	YP_832151.1	YP_948379.1	YP_002488461.1	YP_003916391.1	YP_004241803.1	YP_006662745.1
group2272	Type II/IV secretion system protein	1197706.3.peg.1608	YP_832152.1	YP_948380.1	YP_002488462.1	YP_003916390.1	YP_004241804.1	YP_006662746.1
group2273	glucose-1-phosphate thymidylyltransferase	1197706.3.peg.4279	YP_832167.1	YP_948858.1,YP_947908.1	YP_002488464.1		YP_004241792.1	YP_006662260.1
group2274	dTDP-glucose 4,6-dehydratase	1197706.3.peg.4278	YP_832158.1	YP_948859.1,YP_947907.1	YP_002488465.1		YP_004241791.1	YP_006662259.1
group2275	dTDP-4-keto-L-rhamnose reductase/dTDP-4-keto-6-deoxyglucose-3,5-epimerase	1197706.3.peg.4277	YP_832157.1	YP_948860.1,YP_947906.1	YP_002488466.1		YP_004241790.1	YP_006662258.1
group2276	O-antigen export system, ATP-binding protein	1197706.3.peg.1618	YP_832170.1	YP_948389.1	YP_002488475.1	YP_003916636.1	YP_004241818.1	YP_006662755.1
group2277	O-antigen export system permease	1197706.3.peg.1619	YP_832171.1	YP_948390.1	YP_002488476.1	YP_003916635.1	YP_004241819.1	YP_006662756.1
group2278	FtsK/SpoIIIE family protein	1197706.3.peg.1625	YP_832174.1	YP_948396.1	YP_002488480.1	YP_003916389.1	YP_004241823.1	YP_006662762.1
group2279	signal transduction histidine kinase	1197706.3.peg.1628	YP_832177.1	YP_948399.1	YP_002488483.1	YP_003917280.1	YP_004241826.1	YP_006662764.1
group2280	hypothetical protein AAur_2685	1197706.3.peg.1630	YP_832179.1	YP_948400.1	YP_002488485.1	YP_003917282.1	YP_004241828.1	YP_006662766.1
group2281	hypothetical protein AAur_2686	1197706.3.peg.1631	YP_832180.1	YP_948401.1	YP_002488486.1	YP_003917283.1	YP_004241829.1	YP_006662767.1
group2282	excisionase family protein	1197706.3.peg.1632	YP_832181.1	YP_948402.1	YP_002488487.1	YP_003917951.1	YP_004241830.1	YP_006662768.1
group2283	hypothetical protein AAur_2689	1197706.3.peg.1633	YP_832183.1	YP_948404.1	YP_002488489.1	YP_003917285.1	YP_004241832.1	YP_006662770.1
group2284	preprotein translocase subunit SecA	1197706.3.peg.1634	YP_832185.1	YP_948406.1	YP_002488491.1	YP_003917287.1	YP_004241834.1	YP_006662771.1
group2285	hypothetical protein AAur_2692	1197706.3.peg.1635	YP_832186.1	YP_948407.1	YP_002488492.1	YP_003917288.1	YP_004241835.1	YP_006662772.1
group2286	ribosomal subunit interface protein	1197706.3.peg.1636	YP_832187.1	YP_948408.1	YP_002488493.1	YP_003917289.1	YP_004241836.1	YP_006662773.1
group2287	lipoprotein LpqB	1197706.3.peg.1638	YP_832189.1	YP_948410.1	YP_002488495.1	YP_003917291.1	YP_004241838.1	YP_006662775.1
group2288	signal transduction histidine kinase	1197706.3.peg.1639	YP_832190.1	YP_948411.1	YP_002488496.1	YP_003917292.1	YP_004241839.1	YP_006662776.1
group2289	DNA-binding response regulator	1197706.3.peg.1640	YP_832191.1	YP_948412.1	YP_002488497.1	YP_003917293.1	YP_004241840.1	YP_006662777.1
group2290	hypothetical protein AAur_2704	1197706.3.peg.1647	YP_832198.1	YP_948419.1	YP_002488504.1	YP_003917294.1	YP_004241847.1	YP_006662784.1
group2291	chorismate mutase	1197706.3.peg.1648	YP_832199.1	YP_948420.1	YP_002488505.1	YP_003917295.1	YP_004241848.1	YP_006662785.1
group2292	ABC transporter ATP-binding protein	1197706.3.peg.1649	YP_832200.1	YP_948421.1	YP_002488506.1	YP_003917296.1	YP_004241849.1	YP_006662786.1
group2293	ABC-type dipeptide/oligopeptide transport systems, permease components	1197706.3.peg.1651	YP_832202.1	YP_948423.1	YP_002488508.1	YP_003917298.1	YP_004241850.1	YP_006662788.1
group2294	ABC-type dipeptide/oligopeptide transport system	1197706.3.peg.1652	YP_832203.1	YP_948424.1	YP_002488509.1	YP_003917299.1	YP_004241851.1	YP_006662789.1
group2295	tRNA-specific 2-thiouridylase MnmA	1197706.3.peg.1653	YP_832206.1	YP_948425.1	YP_002488510.1	YP_003917305.1	YP_004241852.1	YP_006662790.1
group2296	aminotransferase class V	1197706.3.peg.1655	YP_832208.1	YP_948427.1	YP_002488511.1	YP_003917306.1	YP_004241853.1	YP_006662792.1
group2297	hypothetical protein AAur_2716	1197706.3.peg.1659	YP_832214.1	YP_948431.1	YP_002488513.1	YP_003917311.1	YP_004241855.1	YP_006662796.1
group2298	TrmH family RNA methyltransferase	1197706.3.peg.1660	YP_832215.1	YP_948432.1	YP_002488514.1	YP_003917312.1	YP_004241856.1	YP_006662797.1
group2299	RNA polymerase sigma (70) factor	1197706.3.peg.1661	YP_832216.1	YP_948433.1	YP_002488515.1	YP_003916213.1	YP_004241857.1	YP_006662798.1
group2300	hypothetical protein AAur_2719	1197706.3.peg.1662	YP_832217.1	YP_948434.1	YP_002488516.1	YP_003916212.1	YP_004241858.1	YP_006662799.1
group2301	hypothetical protein AAur_2722	1197706.3.peg.1665	YP_832219.1	YP_948437.1	YP_002488517.1	YP_003917314.1	YP_004241859.1	YP_006662802.1
group2302	electron transfer flavoprotein, alpha subunit	1197706.3.peg.1666	YP_832220.1	YP_948438.1	YP_002488518.1	YP_003917315.1	YP_004241860.1	YP_006662803.1
group2303	electron transfer flavoprotein, beta subunit	1197706.3.peg.1667	YP_832221.1	YP_948439.1	YP_002488519.1	YP_003917316.1	YP_004241861.1	YP_006662804.1
group2304	trypsin domain-containing protein	1197706.3.peg.1668	YP_832222.1	YP_948440.1	YP_002488520.1	YP_003917317.1	YP_004241862.1	YP_006662805.1
group2305	hypothetical protein AAur_2726	1197706.3.peg.1669	YP_832223.1	YP_948441.1	YP_002488521.1	YP_003917318.1	YP_004241863.1	YP_006662806.1
group2306	pspA/IM30 family protein	1197706.3.peg.1670	YP_832224.1	YP_948442.1	YP_002488522.1	YP_003917319.1	YP_004241864.1	YP_006662807.1
group2307	deoxyribodipyrimidine photolyase	1197706.3.peg.2416	YP_832226.1	YP_946305.1	YP_002488523.1	YP_003918306.1	YP_004241865.1	YP_006660440.1
group2308	integral membrane protein	1197706.3.peg.3060	YP_832227.1	YP_946527.1	YP_002488524.1	YP_003918485.1	YP_004241866.1	YP_006660660.1
group2309	hypothetical protein AAur_2732	1197706.3.peg.1672	YP_832228.1	YP_948445.1	YP_002488525.1	YP_003917320.1	YP_004241867.1	YP_006662809.1
group2310	hypothetical protein AAur_2733	1197706.3.peg.1673	YP_832229.1	YP_948446.1	YP_002488526.1	YP_003917321.1	YP_004241868.1	YP_006662810.1
group2311	hypothetical protein AAur_2734	1197706.3.peg.1674	YP_832230.1	YP_948447.1	YP_002488527.1	YP_003917322.1	YP_004241869.1	YP_006662811.1
group2312	hypothetical protein AAur_2735	1197706.3.peg.1675	YP_832231.1	YP_948448.1	YP_002488528.1	YP_003917323.1	YP_004241870.1	YP_006662812.1
group2313	ATP-dependent DNA helicase (UvrD/REP)	1197706.3.peg.1676	YP_832232.1	YP_948449.1	YP_002488529.1	YP_003917324.1	YP_004241871.1	YP_006662813.1
group2314	NADH pyrophosphatase	1197706.3.peg.1677	YP_832233.1	YP_948450.1	YP_002488530.1	YP_003917325.1	YP_004241872.1	YP_006662814.1
group2315	phosphotransferase	1197706.3.peg.1678	YP_832234.1	YP_948451.1	YP_002488531.1	YP_003917326.1	YP_004241873.1	YP_006662815.1
group2316	UvrD/REP helicase	1197706.3.peg.1679	YP_832235.1	YP_948452.1	YP_002488532.1	YP_003917327.1	YP_004241874.1	YP_006662816.1
group2317	ATP-dependent DNA helicase (UvrD/REP)	1197706.3.peg.1680	YP_832236.1	YP_948453.1	YP_002488533.1	YP_003917328.1	YP_004241875.1	YP_006662817.1
group2318	methylated-DNA--protein-cysteine methyltransferase	1197706.3.peg.1681	YP_832237.1	YP_948454.1	YP_002488534.1	YP_003917329.1	YP_004241876.1	YP_006662818.1
group2319	DNA polymerase III subunit epsilon	1197706.3.peg.1682	YP_832238.1	YP_948455.1	YP_002488535.1	YP_003917330.1	YP_004241877.1	YP_006662819.1
group2320	glutamate-1-semialdehyde aminotransferase	1197706.3.peg.1687	YP_832242.1	YP_948460.1	YP_002488539.1	YP_003917334.1	YP_004241881.1	YP_006662824.1
group2321	N5,N10-methylenetetrahydromethanopterin reductase	1197706.3.peg.1688	YP_832243.1	YP_948461.1	YP_002488540.1	YP_003915746.1	YP_004241882.1	YP_006662825.1
group2322	delta-aminolevulinic acid dehydratase	1197706.3.peg.1689	YP_832244.1	YP_948462.1	YP_002488541.1	YP_003917335.1	YP_004241883.1	YP_006662826.1
group2323	ferrochelatase	1197706.3.peg.1692	YP_832247.1	YP_948464.1	YP_002488544.1	YP_003917338.1	YP_004241885.1	YP_006662829.1
group2324	chlorite dismutase family protein	1197706.3.peg.1693	YP_832248.1	YP_948465.1	YP_002488545.1	YP_003917339.1	YP_004241886.1	YP_006662830.1
group2325	protoporphyrinogen oxidase	1197706.3.peg.1694	YP_832250.1	YP_948466.1	YP_002488547.1	YP_003917340.1	YP_004241888.1	YP_006662831.1
group2326	uroporphyrinogen decarboxylase	1197706.3.peg.1695	YP_832251.2	YP_948467.1	YP_002488548.1	YP_003917341.1	YP_004241889.1	YP_006662832.1
group2327	glutamyl-tRNA reductase	1197706.3.peg.1696	YP_832252.1	YP_948468.1	YP_002488549.1	YP_003917342.1	YP_004241890.1	YP_006662833.1
group2328	thiazole biosynthesis adenylyltransferase ThiF	1197706.3.peg.1697	YP_832253.1	YP_948469.1	YP_002488550.1	YP_003917375.1	YP_004241891.1	YP_006662834.1
group2329	TetR family transcriptional regulator	1197706.3.peg.1698	YP_832254.1	YP_948470.1	YP_002488551.1	YP_003917343.1	YP_004241892.1	YP_006662835.1
group2330	hypothetical protein AAur_2759	1197706.3.peg.1699	YP_832255.1	YP_948471.1	YP_002488552.1	YP_003917344.1	YP_004241893.1	YP_006662836.1
group2331	thiazole synthase	1197706.3.peg.1702	YP_832258.1	YP_948474.1	YP_002488554.1	YP_003917376.1	YP_004241896.1	YP_006662839.1
group2332	thiamine biosynthesis protein ThiS	1197706.3.peg.1703	YP_832259.1	YP_948475.1	YP_002488555.1	YP_003917377.1	YP_004241897.1	YP_006662840.1
group2333	glycine oxidase ThiO	1197706.3.peg.1704	YP_832260.1	YP_948476.1	YP_002488556.1	YP_003917378.1	YP_004241898.1	YP_006662841.1
group2334	thiamine-phosphate pyrophosphorylase	1197706.3.peg.1705	YP_832261.1	YP_948477.1	YP_002488557.1	YP_003915271.1	YP_004241899.1	YP_006662842.1
group2335	exoribonuclease	1197706.3.peg.1707	YP_832263.1	YP_948480.1	YP_002488558.1	YP_003917345.1	YP_004241900.1	YP_006662845.1
group2336	ATP-dependent RNA helicase	1197706.3.peg.1709	YP_832264.1	YP_948481.1	YP_002488559.1	YP_003917346.1	YP_004241901.1	YP_006662846.1
group2337	adenine-specific DNA methylase	1197706.3.peg.1710	YP_832265.1	YP_948482.1	YP_002488560.1	YP_003917347.1	YP_004241902.1	YP_006662847.1
group2338	PHP domain-containing protein	1197706.3.peg.1712	YP_832266.1	YP_948484.1	YP_002488561.1	YP_003917348.1	YP_004241903.1	YP_006662849.1
group2339	xaa-Pro aminopeptidase I	1197706.3.peg.1713	YP_832267.1	YP_948485.1	YP_002488562.1	YP_003917349.1	YP_004241904.1	YP_006662850.1
group2340	hypothetical protein AAur_2774	1197706.3.peg.1714	YP_832268.1	YP_948486.1	YP_002488563.1	YP_003917350.1	YP_004241905.1	YP_006662851.1
group2341	magnesium transporter MgtE	1197706.3.peg.1715	YP_832269.1	YP_948487.1	YP_002488564.1	YP_003917351.1	YP_004241906.1	YP_006662852.1
group2342	hypothetical protein AAur_2776	1197706.3.peg.1716	YP_832270.1	YP_948488.1	YP_002488565.1	YP_003917352.1	YP_004241907.1	YP_006662853.1
group2343	ATP-binding protein Mrp	1197706.3.peg.1717	YP_832271.1	YP_948489.1	YP_002488566.1	YP_003917353.1	YP_004241908.1	YP_006662854.1
group2344	twin-arginine translocation protein	1197706.3.peg.1718	YP_832272.1	YP_948490.1	YP_002488567.1	YP_003917354.1	YP_004241909.1	YP_006662855.1
group2345	RNA polymerase ECF-subfamily sigma factor	1197706.3.peg.1720	YP_832274.1	YP_948492.1	YP_002488569.1	YP_003917355.1	YP_004241911.1	YP_006662857.1
group2346	O-methyltransferase family protein	1197706.3.peg.1721	YP_832275.1	YP_948493.1	YP_002488570.1	YP_003917356.1	YP_004241912.1	YP_006662858.1
group2347	hypothetical protein AAur_2783	1197706.3.peg.1723	YP_832278.1	YP_948495.1	YP_002488573.1	YP_003917358.1	YP_004241915.1	YP_006662860.1
group2348	lysine decarboxylase	1197706.3.peg.1724	YP_832279.1	YP_948496.1	YP_002488574.1	YP_003917359.1	YP_004241916.1	YP_006662861.1
group2349	glutamate transport ATP-binding protein	1197706.3.peg.1725	YP_832280.1	YP_948497.1	YP_002488575.1	YP_003917360.1	YP_004241917.1	YP_006662862.1
group2350	glutamate-binding protein precursor	1197706.3.peg.1726	YP_832281.1	YP_948498.1	YP_002488576.1	YP_003917361.1	YP_004241918.1	YP_006662863.1
group2351	glutamate permease	1197706.3.peg.1727,1197706.3.peg.1728	YP_832283.1	YP_948500.1	YP_002488578.1	YP_003917363.1	YP_004241920.1	YP_006662865.1
group2352	succinyl-diaminopimelate desuccinylase	1197706.3.peg.1729	YP_832284.1	YP_948501.1	YP_002488579.1	YP_003917364.1	YP_004241921.1	YP_006662866.1
group2353	tetrahydropicolinate succinylase	1197706.3.peg.1730	YP_832285.1	YP_948502.1	YP_002488580.1	YP_003917365.1	YP_004241922.1	YP_006662867.1
group2354	hypothetical protein AAur_2792	1197706.3.peg.1732	YP_832287.1	YP_948504.1	YP_002488582.1	YP_003917366.1	YP_004241924.1	YP_006662869.1
group2355	citrate synthase I	1197706.3.peg.3679	YP_832290.1	YP_948506.1	YP_002488585.1	YP_003917367.1	YP_004241927.1	YP_006662872.1
group2356	N-succinyldiaminopimelate aminotransferase	1197706.3.peg.3677,1197706.3.peg.3678	YP_832291.1	YP_948507.1	YP_002488586.1	YP_003917368.1	YP_004241928.1	YP_006662873.1
group2357	GTP-binding protein TypA	1197706.3.peg.3675	YP_832296.1	YP_948510.1	YP_002488589.1	YP_003917373.1	YP_004241931.1	YP_006662876.1
group2358	peptide ABC transporter ATP-binding protein	1197706.3.peg.3672	YP_832298.1	YP_948512.1	YP_002488591.1	YP_003916173.1	YP_004241933.1	YP_006662878.1
group2359	ABC-type dipeptide/oligopeptide transport systems, permease components	1197706.3.peg.3671	YP_832299.1	YP_948513.1	YP_002488592.1	YP_003916172.1	YP_004241934.1	YP_006662879.1
group2360	ABC-type dipeptide/oligopeptide transport systems, permease components	1197706.3.peg.3670	YP_832300.1	YP_948514.1	YP_002488593.1	YP_003916171.1	YP_004241935.1	YP_006662880.1
group2361	ABC-type oligopeptide transport system	1197706.3.peg.3669	YP_832301.1	YP_948515.1	YP_002488594.1	YP_003916170.1	YP_004241936.1	YP_006662882.1
group2362	GTP-dependent nucleic acid-binding protein EngD	1197706.3.peg.3668	YP_832310.1	YP_948517.1	YP_002488600.1	YP_003917430.1	YP_004241938.1	YP_006662884.1
group2363	RmuC domain-containing protein	1197706.3.peg.3667	YP_832311.1	YP_948518.1	YP_002488601.1	YP_003915287.1	YP_004241939.1	YP_006662885.1
group2364	exodeoxyribonuclease VII, large subunit	1197706.3.peg.3664	YP_832314.1	YP_948520.1	YP_002488604.1	YP_003917432.1	YP_004241942.1	YP_006662888.1
group2365	exodeoxyribonuclease VII, small subunit	1197706.3.peg.3663	YP_832315.1	YP_948521.1	YP_002488605.1	YP_003917433.1	YP_004241943.1	YP_006662889.1
group2366	polyphosphate kinase	1197706.3.peg.3662	YP_832316.1	YP_948522.1	YP_002488606.1	YP_003917434.1	YP_004241944.1	YP_006662890.1
group2367	aminotransferase	1197706.3.peg.3661	YP_832317.1	YP_948523.1	YP_002488607.1	YP_003917436.1	YP_004241945.1	YP_006662891.1
group2368	ABC-type proline/glycine betaine transport systems, permease component	1197706.3.peg.3659	YP_832319.1	YP_948525.1	YP_002488609.1	YP_003916266.1	YP_004241947.1	YP_006662893.1
group2369	ABC-type proline/glycine betaine transport systems, permease component	1197706.3.peg.3658	YP_832320.1	YP_948526.1	YP_002488610.1	YP_003916265.1	YP_004241948.1	YP_006662894.1
group2370	pirin	1197706.3.peg.3653	YP_832323.1	YP_948532.1	YP_002488612.1	YP_003918542.1	YP_004241950.1	YP_006662900.1
group2371	major facilitator transporter	1197706.3.peg.3649	YP_832327.1	YP_948536.1	YP_002488615.1	YP_003918285.1	YP_004241953.1	YP_006662904.1
group2372	AsnC family transcriptional regulator	1197706.3.peg.3647	YP_832329.1	YP_948538.1	YP_002488616.1	YP_003917439.1	YP_004241954.1	YP_006662906.1
group2373	major facilitator transporter	1197706.3.peg.3646	YP_832332.1	YP_948539.1	YP_002488617.1	YP_003917857.1	YP_004241955.1	YP_006662907.1
group2374	AsnC family transcriptional regulator	1197706.3.peg.3645	YP_832333.1	YP_948540.1	YP_002488618.1	YP_003917858.1	YP_004241956.1	YP_006662908.1
group2375	magnesium and cobalt transport protein CorA	1197706.3.peg.3643	YP_832334.1	YP_948542.1	YP_002488619.1	YP_003916996.1	YP_004241958.1	YP_006662910.1
group2376	hypothetical protein AAur_2850	1197706.3.peg.3618	YP_832341.1	YP_948559.1	YP_002488623.1	YP_003917440.1	YP_004241960.1	YP_006662926.1
group2377	ribosomal-protein-alanine N-acetyltransferase	1197706.3.peg.3617	YP_832342.1	YP_948560.1	YP_002488624.1	YP_003917441.1	YP_004241961.1	YP_006662927.1
group2378	5-formyltetrahydrofolate cyclo-ligase	1197706.3.peg.3615	YP_832344.1	YP_948562.1	YP_002488626.1	YP_003917442.1	YP_004241963.1	YP_006662929.1
group2379	Flp pilus assembly protein	1197706.3.peg.3612	YP_832346.1	YP_948564.1	YP_002488628.1	YP_003917443.1	YP_004241965.1	YP_006662931.1
group2380	hypothetical protein AAur_2856	1197706.3.peg.3611	YP_832347.1	YP_948565.1	YP_002488629.1	YP_003917445.1	YP_004241966.1	YP_006662932.1
group2381	GMP synthase	1197706.3.peg.3610	YP_832348.1	YP_948566.1	YP_002488630.1	YP_003917447.1	YP_004241967.1	YP_006662933.1
group2382	integral membrane protein	1197706.3.peg.3609	YP_832349.1	YP_948567.1	YP_002488631.1	YP_003917448.1	YP_004241968.1	YP_006662934.1
group2383	hypothetical protein AAur_2859	1197706.3.peg.3608	YP_832350.1	YP_948568.1	YP_002488632.1	YP_003917449.1	YP_004241969.1	YP_006662935.1
group2384	inosine 5-monophosphate dehydrogenase	1197706.3.peg.3605	YP_832353.1	YP_948574.1	YP_002488635.1	YP_003917450.1	YP_004241972.1	YP_006662941.1
group2385	inosine-5'-monophosphate dehydrogenase	1197706.3.peg.3603	YP_832358.1	YP_948576.1	YP_002488641.1	YP_003917453.1	YP_004241974.1	YP_006662943.1
group2386	riboflavin biosynthesis protein RibD domain-containing protein	1197706.3.peg.3043	YP_833289.1	YP_947752.1	YP_002488647.1	YP_003916721.1	YP_004241980.1	YP_006662102.1
group2387	co-chaperonin GroES	1197706.3.peg.3596	YP_832366.1	YP_948584.1	YP_002488649.1	YP_003917457.1	YP_004241982.1	YP_006662950.1
group2388	hypothetical protein AAur_2877	1197706.3.peg.3594	YP_832367.1	YP_948586.1	YP_002488652.1	YP_003917459.1	YP_004241985.1	YP_006662952.1
group2389	shikimate 5-dehydrogenase	1197706.3.peg.3593	YP_832368.1	YP_948587.1	YP_002488653.1	YP_003917784.1	YP_004241986.1	YP_006662953.1
group2390	carboxylate-amine ligase	1197706.3.peg.3590	YP_832370.1	YP_948590.1	YP_002488655.1	YP_003917460.1	YP_004241989.1	YP_006662955.1
group2391	DNA-binding/iron metalloprotein/AP endonuclease	1197706.3.peg.3589	YP_832371.1	YP_948592.1	YP_002488656.1	YP_003917493.1	YP_004241990.1	YP_006662957.1
group2392	ribosomal-protein-alanine acetyltransferase	1197706.3.peg.3588	YP_832372.2	YP_948593.1	YP_002488657.1	YP_003917494.1	YP_004241991.1	YP_006662958.1
group2393	glycoprotease family protein	1197706.3.peg.3587	YP_832373.1	YP_948594.1	YP_002488658.1	YP_003917495.1	YP_004241992.1	YP_006662959.1
group2394	ATPase or kinase	1197706.3.peg.3586	YP_832374.1	YP_948595.1	YP_002488659.1	YP_003917496.1	YP_004241993.1	YP_006662960.1
group2395	alanine racemase	1197706.3.peg.3585	YP_832375.1	YP_948596.1	YP_002488660.1	YP_003917497.1	YP_004241994.1	YP_006662961.1
group2396	glycosyl transferase, group 1 family protein	1197706.3.peg.3581	YP_832379.1	YP_948600.1	YP_002488663.1	YP_003916804.1	YP_004241997.1	YP_006662965.1
group2397	formate--tetrahydrofolate ligase	1197706.3.peg.3580	YP_832380.1	YP_948601.1	YP_002488664.1	YP_003915841.1	YP_004241998.1	YP_006662966.1
group2398	myo-inositol-1-phosphate synthase	1197706.3.peg.3579	YP_832384.1	YP_948602.1	YP_002488668.1	YP_003918579.1	YP_004241999.1	YP_006662967.1
group2399	aldo/keto reductase	1197706.3.peg.3578	YP_832385.1	YP_948603.1	YP_002488669.1	YP_003917837.1	YP_004242000.1	YP_006662968.1
group2400	hypothetical protein AAur_2898	1197706.3.peg.3574	YP_832389.1	YP_948607.1	YP_002488673.1	YP_003917502.1	YP_004242004.1	YP_006662972.1
group2401	4'-phosphopantetheinyl transferase	1197706.3.peg.3573	YP_832390.1	YP_948608.1	YP_002488674.1	YP_003917501.1	YP_004242005.1	YP_006662973.1
group2402	pantothenate kinase	1197706.3.peg.3571	YP_832392.1	YP_948610.1	YP_002488676.1	YP_003917499.1	YP_004242006.1	YP_006662975.1
group2403	D-alanyl-D-alanine carboxypeptidase family protein	1197706.3.peg.3570	YP_832393.1	YP_948611.1	YP_002488677.1	YP_003916528.1	YP_004242007.1	YP_006662976.1
group2404	phosphoglucosamine mutase	1197706.3.peg.3569	YP_832395.1	YP_948612.1	YP_002488679.1	YP_003917504.1	YP_004242009.1	YP_006662977.1
group2405	30S ribosomal protein S9	1197706.3.peg.3568	YP_832396.1	YP_948613.1	YP_002488684.1	YP_003917505.1	YP_004242013.1	YP_006662978.1
group2406	50S ribosomal protein L13	1197706.3.peg.3567	YP_832397.1	YP_948614.1	YP_002488685.1	YP_003917506.1	YP_004242014.1	YP_006662979.1
group2407	tRNA pseudouridine synthase A	1197706.3.peg.3557	YP_832417.1	YP_948625.1	YP_002488707.1	YP_003917507.1	YP_004242036.1	YP_006662989.1
group2408	50S ribosomal protein L17	1197706.3.peg.3556	YP_832418.1	YP_948626.1	YP_002488708.1	YP_003917511.1	YP_004242037.1	YP_006662990.1
group2409	DNA-directed RNA polymerase subunit alpha	1197706.3.peg.3555	YP_832419.1	YP_948627.1	YP_002488709.1	YP_003917512.1	YP_004242038.1	YP_006662991.1
group2410	30S ribosomal protein S11	1197706.3.peg.3554	YP_832420.1	YP_948628.1	YP_002488710.1	YP_003917513.1	YP_004242039.1	YP_006662992.1
group2411	30S ribosomal protein S13	1197706.3.peg.3553	YP_832421.1	YP_948629.2	YP_002488711.1	YP_003917514.1	YP_004242040.1	YP_006662993.1
group2412	translation initiation factor IF-1	1197706.3.peg.3551	YP_832423.1	YP_948631.1	YP_002488713.1	YP_003917516.1	YP_004242042.1	YP_006662994.1
group2413	methionine aminopeptidase, type I	1197706.3.peg.3546	YP_832428.1	YP_948636.1	YP_002488720.1	YP_003917517.1	YP_004242044.1	YP_006662999.1
group2414	adenylate kinase	1197706.3.peg.3545	YP_832434.1	YP_948637.1	YP_002488721.1	YP_003917518.1	YP_004242045.1	YP_006663000.1
group2415	preprotein translocase subunit SecY	1197706.3.peg.3544	YP_832435.1	YP_948638.1	YP_002488722.1	YP_003917519.1	YP_004242046.1	YP_006663001.1
group2416	50S ribosomal protein L15	1197706.3.peg.3543	YP_832436.1	YP_948639.1	YP_002488723.1	YP_003917520.1	YP_004242047.1	YP_006663002.1
group2417	50S ribosomal protein L30	1197706.3.peg.3542	YP_832437.1	YP_948640.1	YP_002488724.1	YP_003917521.1	YP_004242048.1	YP_006663003.1
group2418	30S ribosomal protein S5	1197706.3.peg.3541	YP_832438.1	YP_948641.1	YP_002488725.1	YP_003917522.1	YP_004242049.1	YP_006663004.1
group2419	50S ribosomal protein L18	1197706.3.peg.3540	YP_832439.1	YP_948642.1	YP_002488726.1	YP_003917523.1	YP_004242050.1	YP_006663005.1
group2420	50S ribosomal protein L6	1197706.3.peg.3539	YP_832440.1	YP_948643.1	YP_002488727.1	YP_003917524.1	YP_004242051.1	YP_006663006.1
group2421	30S ribosomal protein S8	1197706.3.peg.3538	YP_832441.1	YP_948644.1	YP_002488728.1	YP_003917525.1	YP_004242052.1	YP_006663007.1
group2422	50S ribosomal protein L5	1197706.3.peg.3537	YP_832442.1	YP_948645.1	YP_002488729.1	YP_003917526.1	YP_004242053.1	YP_006663008.1
group2423	50S ribosomal protein L24	1197706.3.peg.3536	YP_832443.1	YP_948646.1	YP_002488730.1	YP_003917527.1	YP_004242054.1	YP_006663009.1
group2424	50S ribosomal protein L14	1197706.3.peg.3535	YP_832444.1	YP_948647.1	YP_002488731.1	YP_003917528.1	YP_004242055.1	YP_006663010.1
group2425	30S ribosomal protein S17	1197706.3.peg.3534	YP_832445.1	YP_948648.1	YP_002488732.1	YP_003917533.1	YP_004242063.1	YP_006663011.1
group2426	ribosomal protein L29	1197706.3.peg.3533	YP_832446.1	YP_948649.1	YP_002488733.1	YP_003917534.1	YP_004242064.1	YP_006663012.1
group2427	50S ribosomal protein L16	1197706.3.peg.3532	YP_832447.1	YP_948650.1	YP_002488734.1	YP_003917535.1	YP_004242065.1	YP_006663013.1
group2428	30S ribosomal protein S3	1197706.3.peg.3531	YP_832448.1	YP_948651.1	YP_002488735.1	YP_003917536.1	YP_004242066.1	YP_006663014.1
group2429	50S ribosomal protein L22	1197706.3.peg.3530	YP_832449.1	YP_948652.1	YP_002488736.1	YP_003917537.1	YP_004242067.1	YP_006663015.1
group2430	30S ribosomal protein S19	1197706.3.peg.3529	YP_832450.1	YP_948653.1	YP_002488737.1	YP_003917538.1	YP_004242068.1	YP_006663016.1
group2431	50S ribosomal protein L2	1197706.3.peg.3528	YP_832451.1	YP_948654.1	YP_002488738.1	YP_003917539.1	YP_004242069.1	YP_006663017.1
group2432	50S ribosomal protein L23	1197706.3.peg.3527	YP_832452.1	YP_948655.1	YP_002488739.1	YP_003917540.1	YP_004242070.1	YP_006663018.1
group2433	ribosomal protein L4	1197706.3.peg.3526	YP_832453.1	YP_948656.1	YP_002488740.1	YP_003917541.1	YP_004242071.1	YP_006663019.1
group2434	50S ribosomal protein L3	1197706.3.peg.3525	YP_832454.1	YP_948657.1	YP_002488741.1	YP_003917542.1	YP_004242072.1	YP_006663020.1
group2435	30S ribosomal protein S10	1197706.3.peg.3524	YP_832455.1	YP_948658.1	YP_002488742.1	YP_003917543.1	YP_004242073.1	YP_006663021.1
group2436	elongation factor Tu	1197706.3.peg.3520	YP_832458.1	YP_948661.1	YP_002488746.1	YP_003917545.1	YP_004242075.1	YP_006663024.1
group2437	elongation factor G	1197706.3.peg.3519	YP_832459.1	YP_948662.1	YP_002488747.1	YP_003917546.1	YP_004242076.1	YP_006663025.1
group2438	30S ribosomal protein S7	1197706.3.peg.3518	YP_832460.1	YP_948663.1	YP_002488748.1	YP_003917547.1	YP_004242077.1	YP_006663026.1
group2439	30S ribosomal protein S12	1197706.3.peg.3517	YP_832461.1	YP_948664.1	YP_002488749.1	YP_003917548.1	YP_004242078.1	YP_006663027.1
group2440	DNA-directed RNA polymerase subunit beta'	1197706.3.peg.3516	YP_832462.1	YP_948665.1	YP_002488750.1	YP_003917549.1	YP_004242079.1	YP_006663028.1
group2441	DNA-directed RNA polymerase subunit beta	1197706.3.peg.3515	YP_832463.1	YP_948666.1	YP_002488751.1	YP_003917550.1	YP_004242080.1	YP_006663029.1
group2442	acetyl-CoA acetyltransferase	1197706.3.peg.3514	YP_832465.1	YP_948667.1	YP_002488753.1	YP_003918021.1	YP_004242081.1	YP_006663030.1
group2443	ybaK/ebsC protein	1197706.3.peg.3513	YP_832466.1	YP_948668.1	YP_002488754.1	YP_003917551.1	YP_004242082.1	YP_006663031.1
group2444	ribosomal protein L7/L12	1197706.3.peg.3512	YP_832468.1	YP_948669.1	YP_002488755.1	YP_003917553.1	YP_004242083.1	YP_006663032.1
group2445	50S ribosomal protein L10	1197706.3.peg.3511	YP_832469.1	YP_948670.1	YP_002488756.1	YP_003917554.1	YP_004242084.1	YP_006663033.1
group2446	50S ribosomal protein L1	1197706.3.peg.3508	YP_832472.1	YP_948673.1	YP_002488759.1	YP_003917555.1	YP_004242087.1	YP_006663036.1
group2447	50S ribosomal protein L11	1197706.3.peg.3507	YP_832473.1	YP_948674.1	YP_002488760.1	YP_003917556.1	YP_004242088.1	YP_006663037.1
group2448	transcription termination/antitermination factor NusG	1197706.3.peg.3506	YP_832474.1	YP_948675.1	YP_002488761.1	YP_003917557.1	YP_004242089.1	YP_006663038.1
group2449	preprotein translocase subunit SecE	1197706.3.peg.3505	YP_832475.1	YP_948676.1	YP_002488762.1	YP_003917558.1	YP_004242090.1	YP_006663039.1
group2450	aspartate aminotransferase	1197706.3.peg.3504	YP_832476.1	YP_948677.1	YP_002488763.1	YP_003917559.1	YP_004242091.1	YP_006663040.1
group2451	two-component system response regulator	1197706.3.peg.3503	YP_832477.1	YP_948678.1	YP_002488764.1	YP_003917560.1	YP_004242092.1	YP_006663041.1
group2452	signal transduction histidine kinase	1197706.3.peg.3502	YP_832478.1	YP_948679.1	YP_002488765.1	YP_003917561.1	YP_004242093.1	YP_006663042.1
group2453	integral membrane protein	1197706.3.peg.3501	YP_832479.1	YP_948681.1	YP_002488766.1	YP_003917562.1	YP_004242094.1	YP_006663043.1
group2454	stress-responsive transcriptional regulator PspC	1197706.3.peg.3499	YP_832481.1	YP_948683.1	YP_002488768.1	YP_003917564.1	YP_004242096.1	YP_006663045.1
group2455	6-phosphofructokinase	1197706.3.peg.3498	YP_832482.1	YP_948684.1	YP_002488769.1	YP_003917565.1	YP_004242097.1	YP_006663046.1
group2456	acetyltransferase, GNAT family protein	1197706.3.peg.3497	YP_832483.1	YP_948685.1	YP_002488770.1	YP_003916089.1	YP_004242098.1	YP_006663047.1
group2457	glycine cleavage system protein T	1197706.3.peg.3493	YP_832487.1	YP_948688.1	YP_002488773.1	YP_003917566.1	YP_004242100.1	YP_006663051.1
group2458	hypothetical protein AAur_2983	1197706.3.peg.3491	YP_832489.1	YP_948690.1	YP_002488775.1	YP_003917567.1	YP_004242101.1	YP_006663053.1
group2459	transcriptional regulatory protein	1197706.3.peg.3488	YP_832491.1	YP_948693.1	YP_002488778.1	YP_003917570.1	YP_004242104.1	YP_006663055.1
group2460	acetyltransferase, GNAT family protein	1197706.3.peg.3487	YP_832492.1	YP_948694.1	YP_002488779.1	YP_003917571.1	YP_004242105.1	YP_006663056.1
group2461	polyphosphate kinase	1197706.3.peg.3486	YP_832493.1	YP_948695.1	YP_002488780.1	YP_003917572.1	YP_004242106.1	YP_006663057.1
group2462	mutT/nudix family protein	1197706.3.peg.3485	YP_832494.1	YP_948696.1	YP_002488781.1	YP_003917573.1	YP_004242107.1	YP_006663058.1
group2463	thymidylate synthase	1197706.3.peg.3484	YP_832497.1	YP_948699.1	YP_002488784.1	YP_003917575.1	YP_004242109.1	YP_006663062.1
group2464	dihydrofolate reductase	1197706.3.peg.3483	YP_832498.1	YP_948700.1	YP_002488785.1	YP_003917576.1	YP_004242110.1	YP_006663063.1
group2465	integral membrane protein	1197706.3.peg.3482	YP_832499.1	YP_948701.1	YP_002488786.1	YP_003917577.1	YP_004242111.1	YP_006663064.1
group2466	aspartate-semialdehyde dehydrogenase	1197706.3.peg.3479	YP_832500.1	YP_948702.1	YP_002488787.1	YP_003917578.1	YP_004242115.1	YP_006663065.1
group2467	UDP-N-acetylenolpyruvoylglucosamine reductase	1197706.3.peg.3476	YP_832503.2	YP_948706.1	YP_002488790.1	YP_003917580.1	YP_004242117.1	YP_006663069.1
group2468	MaoC-like domain-containing protein	1197706.3.peg.3474	YP_832505.1	YP_948708.1	YP_002488792.1	YP_003917582.1	YP_004242119.1	YP_006663071.1
group2469	hypothetical protein AAur_3002	1197706.3.peg.3473	YP_832506.1	YP_948709.1	YP_002488793.1	YP_003917583.1	YP_004242120.1	YP_006663072.1
group2470	hypothetical protein AAur_3003	1197706.3.peg.3472	YP_832509.1	YP_948710.1	YP_002488794.1	YP_003917584.1	YP_004242121.1	YP_006663073.1
group2471	hypothetical protein AAur_3004	1197706.3.peg.3471	YP_832510.1	YP_948711.1	YP_002488795.1	YP_003917585.1	YP_004242122.1	YP_006663074.1
group2472	citrate lyase beta subunit	1197706.3.peg.3470	YP_832511.1	YP_948712.1	YP_002488796.1	YP_003917993.1	YP_004242123.1	YP_006663075.1
group2473	glyoxalase family protein	1197706.3.peg.85	YP_831091.1	YP_946079.1	YP_002488797.1	YP_003918252.1	YP_004240877.1	YP_006660235.1
group2474	NAD dependent sugar epimerase/dehydratase family protein	1197706.3.peg.3457	YP_832523.1	YP_948723.1	YP_002488802.1	YP_003918413.1	YP_004242127.1	YP_006663087.1
group2475	ATP-dependent RNA helicase	1197706.3.peg.3455	YP_832527.1	YP_948725.1	YP_002488806.1	YP_003917589.1	YP_004242130.1	YP_006663089.1
group2476	glutaryl-CoA dehydrogenase	1197706.3.peg.3447	YP_832534.1	YP_948732.1	YP_002488811.1	YP_003915788.1	YP_004242135.1	YP_006663097.1
group2477	cystathionine gamma-synthase	1197706.3.peg.3437	YP_832540.1	YP_948740.1	YP_002488815.1	YP_003917591.1	YP_004242137.1	YP_006663106.1
group2478	cystathionine beta-synthase	1197706.3.peg.3436	YP_832541.1	YP_948741.1	YP_002488816.1	YP_003917592.1	YP_004242138.1	YP_006663107.1
group2479	hypothetical protein AAur_3040	1197706.3.peg.3434	YP_832544.1	YP_948743.1	YP_002488820.1	YP_003917593.1	YP_004242140.1	YP_006663109.1
group2480	long chain fatty acid-CoA ligase	1197706.3.peg.3431	YP_832545.1	YP_948746.1	YP_002488822.1	YP_003918473.1	YP_004242141.1	YP_006663112.1
group2481	thioredoxin	1197706.3.peg.3429	YP_832547.1	YP_948748.1	YP_002488824.1	YP_003917594.1	YP_004242143.1	YP_006663114.1
group2482	thioesterase family protein	1197706.3.peg.3425	YP_832548.1	YP_948751.1	YP_002488827.1	YP_003917867.1	YP_004242146.1	YP_006663118.1
group2483	nucleotide-binding protein	1197706.3.peg.3421	YP_832552.1	YP_948755.1	YP_002488832.1	YP_003917596.1	YP_004242151.1	YP_006663122.1
group2484	heat shock protein HtpX	1197706.3.peg.3084	YP_832553.1	YP_948756.1	YP_002488833.1	YP_003917598.1	YP_004242152.1	YP_006663123.1
group2485	major facilitator transporter	1197706.3.peg.3085	YP_832554.1	YP_948757.1	YP_002488834.1	YP_003918450.1	YP_004242153.1	YP_006663124.1
group2486	ferric uptake regulation protein	1197706.3.peg.3087	YP_832556.1	YP_948759.1	YP_002488835.1	YP_003915458.1	YP_004242154.1	YP_006663126.1
group2487	catalase	1197706.3.peg.3088	YP_832557.1	YP_948760.1	YP_002488836.1	YP_003915909.1	YP_004242155.1	YP_006663127.1
group2488	Zn-dependent alcohol dehydrogenase	1197706.3.peg.142	YP_832566.1	YP_948764.1	YP_002488841.1	YP_003915348.1	YP_004242164.1	YP_006663131.1
group2489	transcriptional regulatory protein	1197706.3.peg.144	YP_832568.1	YP_948766.1	YP_002488843.1	YP_003915346.1	YP_004242166.1	YP_006663133.1
group2490	integral membrane protein (rarD protein)	1197706.3.peg.146	YP_832571.1	YP_948768.1	YP_002488846.1	YP_003917599.1	YP_004242169.1	YP_006663135.1
group2491	4-aminobutyrate aminotransferase	1197706.3.peg.147	YP_832573.1	YP_948770.1	YP_002488852.1	YP_003917600.1	YP_004242171.1	YP_006663137.1
group2492	transcriptional regulator	1197706.3.peg.149	YP_832575.1	YP_948772.1	YP_002488854.1	YP_003917603.1	YP_004242173.1	YP_006663139.1
group2493	helix-turn-helix domain-containing protein	1197706.3.peg.4054	YP_830367.1	YP_946767.1	YP_002488855.1	YP_003916134.1	YP_004242742.1	YP_006660890.1
group2494	methionine aminopeptidase, type I	1197706.3.peg.4055	YP_830366.1	YP_946766.1	YP_002488856.1	YP_003916135.1	YP_004242741.1	YP_006660889.1
group2495	major facilitator transporter	1197706.3.peg.150	YP_832582.1	YP_948773.1	YP_002488858.1	YP_003917465.1	YP_004242175.1	YP_006663140.1
group2496	GntR family transcriptional regulator	1197706.3.peg.151	YP_832583.1	YP_948774.1	YP_002488859.1	YP_003917464.1	YP_004242176.1	YP_006663141.1
group2497	permease	1197706.3.peg.1498	YP_832584.1	YP_946407.1	YP_002488860.1	YP_003917010.1	YP_004242177.1	YP_006660542.1
group2498	integral membrane protein	1197706.3.peg.1972	YP_833260.1	YP_949602.1	YP_002489552.1	YP_003915319.1	YP_004242866.1	YP_006663981.1
group2499	uroporphyrin-III C-methyltransferase	1197706.3.peg.154	YP_832590.1	YP_948777.1	YP_002488866.1	YP_003917023.1	YP_004242183.1	YP_006663144.1
group2500	hypothetical protein AAur_0274	1197706.3.peg.97	YP_832593.1	YP_946094.1	YP_002488867.1	YP_003916061.1	YP_004242184.1	YP_006660250.1
group2501	ABC transporter permease	1197706.3.peg.165	YP_832594.1	YP_948787.1	YP_002488868.1	YP_003917024.1	YP_004242185.1	YP_006663153.1
group2502	ABC-type nitrate/ taurine/sulfonate/bicarbonate transport system, ATPase component	1197706.3.peg.166	YP_832595.1	YP_948788.1	YP_002488869.1	YP_003917025.1	YP_004242186.1	YP_006663154.1
group2503	sulfate adenylytransferase, large subunit	1197706.3.peg.169	YP_832600.1	YP_948791.1	YP_002488871.1	YP_003917027.1	YP_004242189.1	YP_006663157.1
group2504	sulfate adenylyltransferase subunit 2	1197706.3.peg.170	YP_832601.2	YP_948792.1	YP_002488872.1	YP_003917028.1	YP_004242190.1	YP_006663158.1
group2505	phosophoadenylyl-sulfate reductase	1197706.3.peg.171	YP_832602.1	YP_948793.1	YP_002488873.1	YP_003917029.1	YP_004242191.1	YP_006663159.1
group2506	cbiX family protein	1197706.3.peg.173	YP_832604.1	YP_948796.1	YP_002488875.1	YP_003917031.1	YP_004242193.1	YP_006663168.1
group2507	hypothetical protein AAur_3097	1197706.3.peg.174	YP_832605.1	YP_948797.1	YP_002488876.1	YP_003917850.1	YP_004242194.1	YP_006663169.1
group2508	hypothetical protein AAur_3098	1197706.3.peg.175	YP_832606.1	YP_948798.1	YP_002488877.1	YP_003917604.1	YP_004242195.1	YP_006663170.1
group2509	trans-hexaprenyltranstransferase (heptaprenyl diphosphate synthase)	1197706.3.peg.177	YP_832608.1	YP_948800.1	YP_002488879.1	YP_003917606.1	YP_004242197.1	YP_006663172.1
group2510	ubiquinone/menaquinone biosynthesis methyltransferase	1197706.3.peg.179	YP_832610.1	YP_948802.1	YP_002488881.1	YP_003915343.1	YP_004242199.1	YP_006663174.1
group2511	isochorismate synthase	1197706.3.peg.180	YP_832611.1	YP_948803.1	YP_002488882.1	YP_003917607.1	YP_004242200.1	YP_006663175.1
group2512	amino acid ABC transporter	1197706.3.peg.181	YP_832612.1	YP_948804.1	YP_002488883.1	YP_003917608.1	YP_004242201.1	YP_006663176.1
group2513	amino acid ABC transporter permease	1197706.3.peg.182	YP_832613.1	YP_948805.1	YP_002488884.1	YP_003917609.1	YP_004242202.1	YP_006663177.1
group2514	glutamine ABC transporter ATP-binding protein	1197706.3.peg.183	YP_832614.1	YP_948806.1	YP_002488885.1	YP_003917610.1	YP_004242203.1	YP_006663178.1
group2515	2-succinyl-6-hydroxy-2,4-cyclohexadiene-1-carboxylate synthase	1197706.3.peg.185	YP_832616.1	YP_948808.1	YP_002488888.1	YP_003917611.1	YP_004242205.1	YP_006663179.1
group2516	hypothetical protein AAur_3114	1197706.3.peg.193	YP_832630.1	YP_948814.1	YP_002488889.1	YP_003917612.1	YP_004242206.1	YP_006663181.1
group2517	o-succinylbenzoic acid (OSB) synthetase	1197706.3.peg.194	YP_832631.1	YP_948815.1	YP_002488890.1	YP_003917613.1	YP_004242207.1	YP_006663182.1
group2518	PAP2 superfamily domain-containing protein	1197706.3.peg.203	YP_832633.1	YP_948823.1	YP_002488895.1	YP_003917614.1	YP_004242208.1	YP_006663191.1
group2519	hypothetical protein AAur_3130	1197706.3.peg.213	YP_832664.1	YP_948830.1	YP_002488946.1	YP_003917408.1	YP_004242275.1	YP_006663198.1
group2520	inulinase	1197706.3.peg.1412	YP_829555.1	YP_946496.1	YP_002488950.1	YP_003917488.1	YP_004242289.1	YP_006660629.1
group2521	branched-chain alpha-keto acid dehydrogenase subunit E2	1197706.3.peg.228	YP_832669.1	YP_948854.1	YP_002488956.1	YP_003917616.1	YP_004242295.1	YP_006663217.1
group2522	pyruvate dehydrogenase E1 component, beta subunit	1197706.3.peg.229	YP_832670.1	YP_948855.1	YP_002488957.1	YP_003917617.1	YP_004242296.1	YP_006663218.1
group2523	AsnC family transcriptional regulator	1197706.3.peg.231	YP_832672.1	YP_948856.1	YP_002488967.1	YP_003917619.1	YP_004242298.1	YP_006663220.1
group2524	enoyl-CoA hydratase/isomerase family protein	1197706.3.peg.2222	YP_832689.1	YP_948918.1	YP_002489009.1	YP_003917620.1	YP_004242325.1	YP_006663278.1
group2525	phenylacetate-CoA oxygenase/reductase, PaaK subunit	1197706.3.peg.2223	YP_832690.1	YP_948919.1	YP_002489010.1	YP_003917621.1	YP_004242326.1	YP_006663279.1
group2526	phenylacetate-CoA oxygenase, PaaJ subunit	1197706.3.peg.2224	YP_832691.1	YP_948920.1	YP_002489011.1	YP_003917622.1	YP_004242327.1	YP_006663280.1
group2527	phenylacetate-CoA oxygenase, PaaI subunit	1197706.3.peg.2225	YP_832692.2	YP_948921.1	YP_002489012.1	YP_003917623.1	YP_004242328.1	YP_006663281.1
group2528	phenylacetate-CoA oxygenase subunit PaaB	1197706.3.peg.2226	YP_832693.1	YP_948922.1	YP_002489013.1	YP_003917624.1	YP_004242329.1	YP_006663282.1
group2529	phenylacetate-CoA oxygenase subunit PaaA	1197706.3.peg.2227	YP_832694.1	YP_948923.1	YP_002489014.1	YP_003917625.1	YP_004242330.1	YP_006663283.1
group2530	carboxylate-amine ligase	1197706.3.peg.128		YP_946120.1	YP_002489070.1	YP_003918364.1	YP_004242375.1,YP_004242222.1	YP_006660276.1
group2531	thioredoxin-disulfide reductase	1197706.3.peg.3311	YP_829715.1	YP_949317.1,YP_950223.1	YP_002489074.1		YP_004242338.1	YP_006663682.1
group2532	pH-dependent sodium/proton antiporter	1197706.3.peg.2455	YP_829608.1	YP_947132.1	YP_002489077.1	YP_003916012.1	YP_004242391.1	YP_006661247.1
group2533	heat shock protein	1197706.3.peg.845	YP_832923.1	YP_946973.1	YP_002489088.1		YP_004242406.1,YP_004242603.1	YP_006661081.1
group2534	protease II (oligopeptidase family protein)	1197706.3.peg.2241	YP_832706.1	YP_948932.1	YP_002489090.1	YP_003917629.1	YP_004242409.1	YP_006663292.1
group2535	phenylacetic acid degradation protein, PaaD	1197706.3.peg.2249	YP_832722.1	YP_948940.1	YP_002489097.1	YP_003917631.1	YP_004242416.1	YP_006663299.1
group2536	phenylacetate-CoA ligase	1197706.3.peg.2250	YP_832723.1	YP_948941.1	YP_002489098.1	YP_003917632.1	YP_004242417.1	YP_006663300.1
group2537	bifunctional aldehyde dehydrogenase/enoyl-CoA hydratase	1197706.3.peg.2252	YP_832731.1	YP_948942.1	YP_002489103.1	YP_003917636.1	YP_004242423.1	YP_006663302.1
group2538	protein-tyrosine-phosphatase	1197706.3.peg.2256	YP_832738.1	YP_948945.1	YP_002489107.1	YP_003917637.1	YP_004242426.1	YP_006663306.1
group2539	amino-acid acetyltransferase	1197706.3.peg.2264	YP_832740.1	YP_948953.1	YP_002489109.1	YP_003915880.1	YP_004242428.1	YP_006663314.1
group2540	3-hydroxyacyl-CoA dehydrogenase	1197706.3.peg.2265	YP_832742.1	YP_948954.1	YP_002489111.1	YP_003917639.1	YP_004242430.1	YP_006663315.1
group2541	3-hydroxybutyryl-CoA dehydratase	1197706.3.peg.2266	YP_832743.1	YP_948955.1	YP_002489112.1	YP_003917640.1	YP_004242431.1	YP_006663316.1
group2542	beta-ketoadipyl-CoA thiolase	1197706.3.peg.2267	YP_832744.1	YP_948956.1	YP_002489113.1	YP_003917641.1	YP_004242432.1	YP_006663317.1
group2543	L-asparagine permease	1197706.3.peg.2270	YP_832749.1	YP_948959.1	YP_002489119.1	YP_003917643.1	YP_004242439.1	YP_006663320.1
group2544	CAAX amino terminal protease family protein	1197706.3.peg.2280	YP_832757.1	YP_948969.1	YP_002489121.1	YP_003918286.1	YP_004242446.1	YP_006663330.1
group2545	ABC-type sugar transport system, permease component	1197706.3.peg.200	YP_832619.1	YP_948820.1	YP_002489123.1,YP_002489319.1		YP_004242209.1	YP_006663188.1
group2546	hypothetical protein AAur_3274	1197706.3.peg.2281	YP_832758.1	YP_948970.1	YP_002489126.1	YP_003918018.1	YP_004242447.1	YP_006663331.1
group2547	naphthoate synthase	1197706.3.peg.2282	YP_832759.1	YP_948971.1	YP_002489127.1	YP_003917644.1	YP_004242448.1	YP_006663332.1
group2548	O-succinylbenzoate-CoA ligase	1197706.3.peg.2283	YP_832760.1	YP_948972.1	YP_002489128.1	YP_003917645.1	YP_004242449.1	YP_006663333.1
group2549	1,4-dihydroxy-2-naphthoate octaprenyltransferase	1197706.3.peg.2284	YP_832761.1	YP_948973.1	YP_002489129.1	YP_003917646.1	YP_004242450.1	YP_006663334.1
group2550	hypothetical protein AAur_3278	1197706.3.peg.2285	YP_832762.1	YP_948974.1	YP_002489130.1	YP_003917647.1	YP_004242451.1	YP_006663335.1
group2551	hypothetical protein AAur_3279	1197706.3.peg.2286	YP_832763.1	YP_948975.1	YP_002489131.1	YP_003917648.1	YP_004242452.1	YP_006663336.1
group2552	cytochrome C assembly protein	1197706.3.peg.2293	YP_832765.1	YP_948982.1	YP_002489138.1	YP_003917649.1	YP_004242459.1	YP_006663344.1
group2553	cytochrome c biogenesis membrane protein	1197706.3.peg.2295	YP_832767.1	YP_948984.1	YP_002489140.1	YP_003917651.1	YP_004242461.1	YP_006663346.1
group2554	phosphoglycerate mutase family protein	1197706.3.peg.2297	YP_832769.1	YP_948986.1	YP_002489142.1	YP_003917653.1	YP_004242463.1	YP_006663348.1
group2555	hypothetical protein AAur_3293	1197706.3.peg.2301	YP_832771.1	YP_948989.1	YP_002489145.1	YP_003917654.1	YP_004242466.1	YP_006663351.1
group2556	redox-sensing transcriptional repressor Rex	1197706.3.peg.2302	YP_832773.1	YP_948990.1	YP_002489146.1	YP_003917655.1	YP_004242467.1	YP_006663352.1
group2557	glutaredoxin-like domain-containing protein	1197706.3.peg.2303	YP_832774.1	YP_948991.1	YP_002489147.1	YP_003917656.1	YP_004242468.1	YP_006663353.1
group2558	HAD family hydrolase	1197706.3.peg.2304	YP_832775.1	YP_948992.1	YP_002489148.1	YP_003917657.1	YP_004242469.1	YP_006663354.1
group2559	hypothetical protein AAur_3301	1197706.3.peg.2306	YP_832777.1	YP_948997.1	YP_002489149.1	YP_003917658.1	YP_004242470.1	YP_006663356.1
group2560	L-lactate dehydrogenase	1197706.3.peg.2330	YP_832818.2	YP_949020.1	YP_002489191.1	YP_003918280.1	YP_004242512.1	YP_006663379.1
group2561	ArsR family transcriptional regulator	1197706.3.peg.2332	YP_832819.1	YP_949022.1	YP_002489192.1	YP_003917660.1	YP_004242513.1	YP_006663381.1
group2562	acetoin utilization protein AcuC	1197706.3.peg.2333	YP_832820.1	YP_949023.1	YP_002489193.1	YP_003917661.1	YP_004242515.1	YP_006663382.1
group2563	Trk-type K+ transport system, NAD-binding component	1197706.3.peg.2336	YP_832822.1	YP_949025.1	YP_002489195.1	YP_003917663.1	YP_004242517.1	YP_006663384.1
group2564	pyrroline-5-carboxylate reductase	1197706.3.peg.2337	YP_832823.1	YP_949026.1	YP_002489196.1	YP_003917664.1	YP_004242518.1	YP_006663385.1
group2565	exopolyphosphatase (ppx)	1197706.3.peg.2340	YP_832827.1	YP_949028.1	YP_002489197.1	YP_003917666.1	YP_004242519.1	YP_006663388.1
group2566	hypothetical protein AAur_3333	1197706.3.peg.2341	YP_832828.1	YP_949029.1	YP_002489198.1	YP_003917744.1	YP_004242520.1	YP_006663389.1
group2567	DNA topoisomerase I	1197706.3.peg.2342	YP_832830.1	YP_949030.1	YP_002489199.1	YP_003917667.1	YP_004242521.1	YP_006663390.1
group2568	transferase	1197706.3.peg.2344	YP_832833.1	YP_949032.1	YP_002489200.1	YP_003917669.1	YP_004242522.1	YP_006663392.1
group2569	hypothetical protein AAur_3339	1197706.3.peg.2347	YP_832840.1	YP_949035.1	YP_002489203.1	YP_003917671.1	YP_004242525.1	YP_006663395.1
group2570	acetyltransferase, GNAT family protein	1197706.3.peg.2348	YP_832841.1	YP_949036.1	YP_002489204.1	YP_003917672.1	YP_004242526.1	YP_006663396.1
group2571	ATP-dependent RNA helicase	1197706.3.peg.2349	YP_832842.1	YP_949037.1	YP_002489205.1	YP_003917673.1	YP_004242527.1	YP_006663397.1
group2572	type II secretion system protein F	1197706.3.peg.2354	YP_832845.1	YP_949041.1	YP_002489209.1	YP_003917682.1	YP_004242531.1	YP_006663401.1
group2573	Type II/IV secretion system protein	1197706.3.peg.2356	YP_832847.1	YP_949042.1	YP_002489211.1	YP_003917684.1	YP_004242533.1	YP_006663403.1
group2574	hypothetical protein AAur_3347	1197706.3.peg.2357	YP_832848.1	YP_949043.1	YP_002489212.1	YP_003917685.1	YP_004242534.1	YP_006663404.1
group2575	DNA polymerase I	1197706.3.peg.2358	YP_832849.1	YP_949044.1	YP_002489213.1	YP_003917686.1	YP_004242535.1	YP_006663405.1
group2576	hydrolase, NUDIX family protein	1197706.3.peg.2360	YP_832850.1	YP_949046.1	YP_002489215.1	YP_003917687.1	YP_004242536.1	YP_006663407.1
group2577	endonuclease III	1197706.3.peg.2361	YP_832851.1	YP_949047.1	YP_002489216.1	YP_003917688.1	YP_004242537.1	YP_006663408.1
group2578	extracellular sugar-binding protein	1197706.3.peg.2615	YP_829591.1	YP_947307.1		YP_003915405.1	YP_004239503.1,YP_004239489.1	YP_006661407.1
group2579	DeoR family transcriptional regulator	1197706.3.peg.2157	YP_832857.1	YP_949050.1	YP_002489222.1	YP_003918516.1	YP_004242540.1	YP_006663411.1
group2580	3-dehydroquinate dehydratase	1197706.3.peg.2168	YP_832867.1	YP_949059.1	YP_002489224.1	YP_003917690.1	YP_004242552.1	YP_006663420.1
group2581	trypsin-like serine protease	1197706.3.peg.2167	YP_832869.1	YP_949060.1	YP_002489225.1	YP_003917691.1	YP_004242553.1	YP_006663421.1
group2582	cyclic nucleotide-binding domain-containing protein	1197706.3.peg.2166	YP_832870.1	YP_949061.1	YP_002489226.1	YP_003917692.1	YP_004242554.1	YP_006663422.1
group2583	hydrolase	1197706.3.peg.2169	YP_832871.1	YP_949062.1	YP_002489227.1	YP_003917693.1	YP_004242555.1	YP_006663423.1
group2584	endoribonuclease L-PSP family protein	1197706.3.peg.2170	YP_832872.1	YP_949063.1	YP_002489228.1	YP_003917694.1	YP_004242556.1	YP_006663424.1
group2585	hypothetical protein AAur_3368	1197706.3.peg.2171	YP_832873.1	YP_949064.1	YP_002489229.1	YP_003917695.1	YP_004242557.1	YP_006663425.1
group2586	Ser/Thr protein phosphatase family protein	1197706.3.peg.2173	YP_832875.1	YP_949066.1	YP_002489231.1	YP_003917697.1	YP_004242559.1	YP_006663427.1
group2587	ABC transporter ATP-binding protein	1197706.3.peg.2175	YP_832878.1	YP_949075.1	YP_002489233.1	YP_003917699.1	YP_004242561.1	YP_006663434.1
group2588	phosphoribosylaminoimidazole-succinocarboxamide synthase	1197706.3.peg.2178	YP_832880.1	YP_949078.1	YP_002489236.1	YP_003917700.1	YP_004242564.1	YP_006663436.1
group2589	phosphoribosylamine--glycine ligase	1197706.3.peg.2179	YP_832881.1	YP_949079.1	YP_002489237.1	YP_003917701.1	YP_004242565.1	YP_006663437.1
group2590	hypothetical protein AAur_3386	1197706.3.peg.2181	YP_832884.1	YP_949081.1	YP_002489240.1	YP_003917702.1	YP_004242569.1	YP_006663439.1
group2591	short chain dehydrogenase/reductase family oxidoreductase	1197706.3.peg.2183	YP_832886.1	YP_949083.1	YP_002489242.1	YP_003918538.1	YP_004242570.1	YP_006663441.1
group2592	hydantoin racemase	1197706.3.peg.2184	YP_832887.1	YP_949084.1	YP_002489243.1	YP_003918410.1	YP_004242572.1	YP_006663442.1
group2593	cytosine/purine/uracil/thiamine/allantoin permease family protein	1197706.3.peg.2185	YP_832888.1	YP_949085.1	YP_002489244.1	YP_003918409.1	YP_004242573.1	YP_006663443.1
group2594	aldo/keto reductase	1197706.3.peg.3322	YP_832894.1	YP_949329.1	YP_002489248.1	YP_003918057.1	YP_004242576.1	YP_006663694.1
group2595	xanthine/uracil permease	1197706.3.peg.3951	YP_832898.1	YP_949092.1	YP_002489253.1	YP_003918049.1	YP_004242580.1	YP_006663451.1
group2596	cytidine/deoxycytidylate deaminase	1197706.3.peg.3952	YP_832899.1	YP_949093.1	YP_002489254.1	YP_003917246.1	YP_004242581.1	YP_006663452.1
group2597	urate oxidase	1197706.3.peg.3956	YP_832902.1	YP_949097.1	YP_002489258.1	YP_003918531.1	YP_004242584.1	YP_006663457.1
group2598	uracil-xanthine permease	1197706.3.peg.3957	YP_832903.1	YP_949098.1	YP_002489259.1	YP_003918530.1	YP_004242585.1	YP_006663458.1
group2599	glyoxylate bypass transcriptional regulator	1197706.3.peg.3959	YP_832906.1	YP_949100.1	YP_002489260.1	YP_003918507.1	YP_004242586.1	YP_006663460.1
group2600	NAD-dependent malic enzyme	1197706.3.peg.3960	YP_832907.1	YP_949101.1	YP_002489261.1	YP_003918506.1	YP_004242587.1	YP_006663461.1
group2601	hypothetical protein AAur_3408	1197706.3.peg.3962	YP_832909.1	YP_949103.1	YP_002489263.1	YP_003918504.1	YP_004242589.1	YP_006663463.1
group2602	hypothetical protein AAur_3409	1197706.3.peg.3963	YP_832910.1	YP_949104.1	YP_002489264.1	YP_003918503.1	YP_004242590.1	YP_006663464.1
group2603	glutathione-dependent formaldehyde dehydrogenase	1197706.3.peg.781	YP_832912.1	YP_946883.1	YP_002489266.1	YP_003918302.1	YP_004242592.1	YP_006661007.1
group2604	hypothetical protein AAur_0589	1197706.3.peg.1516	YP_832919.1	YP_946395.1	YP_002489272.1	YP_003915792.1	YP_004242598.1	YP_006660531.1
group2605	haloperoxidase	1197706.3.peg.4007	YP_833279.1	YP_949160.1	YP_002489278.1	YP_003918463.1	YP_004242610.1	YP_006663504.1
group2606	alkanal monooxygenase (FMN-linked)	1197706.3.peg.160	YP_833233.1	YP_948782.1	YP_002489282.1	YP_003916133.1	YP_004242614.1	YP_006663148.1
group2607	ammonium transporter	1197706.3.peg.3973	YP_833005.1	YP_949114.1	YP_002489294.1	YP_003916660.1	YP_004242622.1	YP_006663474.1
group2608	hypothetical protein AAur_3420	1197706.3.peg.3974	YP_833011.1	YP_949115.1	YP_002489299.1	YP_003917763.1	YP_004242626.1	YP_006663475.1
group2609	hypothetical protein AAur_3427	1197706.3.peg.3980	YP_833027.1	YP_949122.1	YP_002489301.1	YP_003915344.1	YP_004242628.1	YP_006663482.1
group2610	ArsR family transcriptional regulator	1197706.3.peg.3981	YP_833028.1	YP_949123.1	YP_002489302.1	YP_003915345.1	YP_004242629.1	YP_006663483.1
group2611	CAAX amino terminal protease family protein	1197706.3.peg.4101	YP_831821.1	YP_946140.1	YP_002489307.1	YP_003915342.1	YP_004242641.1	YP_006660299.1
group2612	NADP-dependent alcohol dehydrogenase	1197706.3.peg.2867	YP_829756.1	YP_947785.1	YP_002489325.1	YP_003916247.1	YP_004242643.1	YP_006662135.1
group2613	glucose dehydrogenase	1197706.3.peg.2770	YP_832022.1	YP_948237.1	YP_002489328.1	YP_003918554.1	YP_004241676.1	YP_006662598.1
group2614	nitrilotriacetate monooxygenase component A	1197706.3.peg.2520	YP_830794.1	YP_947212.1	YP_002489332.1	YP_003915489.1	YP_004243120.1	YP_006661310.1
group2615	IclR family transcriptional regulator	1197706.3.peg.1866	YP_833204.1	YP_949500.1	YP_002489351.1	YP_003917909.1	YP_004239589.1	YP_006663867.1
group2616	creatinase	1197706.3.peg.1865	YP_833203.1	YP_949501.1	YP_002489352.1	YP_003917907.1	YP_004239588.1	YP_006663868.1
group2617	major facilitator transporter	1197706.3.peg.1864	YP_833202.1	YP_949502.1	YP_002489353.1	YP_003917908.1	YP_004239587.1	YP_006663869.1
group2618	LysR family transcriptional regulator	1197706.3.peg.2106	YP_831498.1	YP_947713.1	YP_002489386.1	YP_003915900.1	YP_004242761.1	YP_006662043.1
group2619	lactoylglutathione lyase	1197706.3.peg.4081	YP_829950.1	YP_946183.1	YP_002489421.1	YP_003916798.1	YP_004241124.1	YP_006660318.1
group2620	two-component system response regulator	1197706.3.peg.272	YP_833622.1	YP_949850.1	YP_002489426.1	YP_003917018.1	YP_004242769.1	YP_006664222.1
group2621	signal transduction histidine kinase	1197706.3.peg.271	YP_833623.1	YP_949851.1	YP_002489427.1	YP_003917017.1	YP_004242770.1	YP_006664223.1
group2622	NADPH-dependent FMN reductase	1197706.3.peg.3833,1197706.3.peg.403		YP_949691.1	YP_002489455.1	YP_003917911.1	YP_004242774.1	YP_006664071.1
group2623	thymidylate kinase	1197706.3.peg.4014	YP_829557.1	YP_949169.1	YP_002489468.1	YP_003915538.1	YP_004242788.1	YP_006663512.1
group2624	hypothetical protein AAur_1950	1197706.3.peg.2123	YP_831356.1	YP_947695.1	YP_002489481.1	YP_003915742.1	YP_004241174.1	YP_006662025.1
group2625	hydroxypyruvate isomerase	1197706.3.peg.3153	YP_833164.1	YP_949199.1	YP_002489482.1	YP_003918408.1	YP_004242809.1	YP_006663549.1
group2626	2-hydroxy-3-oxopropionate reductase	1197706.3.peg.3154	YP_833165.1	YP_949200.1	YP_002489483.1	YP_003918407.1	YP_004242810.1	YP_006663550.1
group2627	glyoxylate carboligase	1197706.3.peg.3155	YP_833166.1	YP_949201.1	YP_002489484.1	YP_003918405.1	YP_004242811.1	YP_006663551.1
group2628	allantoinase	1197706.3.peg.3157	YP_833168.1	YP_949203.1	YP_002489486.1	YP_003918404.1	YP_004242813.1	YP_006663553.1
group2629	hypothetical protein AAur_0457	1197706.3.peg.2374	YP_829568.1	YP_946265.1	YP_002489492.1	YP_003916994.1	YP_004242760.1	YP_006660399.1
group2630	OHCU decarboxylase	1197706.3.peg.3169	YP_833207.1	YP_949215.1	YP_002489500.1	YP_003918533.1	YP_004242821.1	YP_006663565.1
group2631	transthyretin-like protein	1197706.3.peg.3170	YP_833208.1	YP_949216.1	YP_002489501.1	YP_003918532.1	YP_004242822.1	YP_006663566.1
group2632	choline/carnitine/betaine transporter	1197706.3.peg.2395	YP_833191.1	YP_946285.1	YP_002489503.1	YP_003915459.1	YP_004239579.1	YP_006660419.1
group2633	metallo-beta-lactamase superfamily protein	1197706.3.peg.551	YP_833197.1	YP_948055.1	YP_002489516.1	YP_003916956.1	YP_004239585.1	YP_006662412.1
group2634	NAD/mycothiol-dependent formaldehyde dehydrogenase	1197706.3.peg.552	YP_833198.1	YP_948054.1	YP_002489517.1	YP_003916955.1	YP_004239586.1	YP_006662411.1
group2635	hypothetical protein AAur_3524	1197706.3.peg.3171	YP_833209.1	YP_949217.1	YP_002489518.1	YP_003917703.1	YP_004242823.1	YP_006663567.1
group2636	amidophosphoribosyltransferase	1197706.3.peg.3172	YP_833210.1	YP_949218.1	YP_002489519.1	YP_003917704.1	YP_004242824.1	YP_006663568.1
group2637	phosphoribosylaminoimidazole synthetase	1197706.3.peg.3173	YP_833211.1	YP_949219.1	YP_002489520.1	YP_003917705.1	YP_004242825.1	YP_006663569.1
group2638	hypothetical protein AAur_3529	1197706.3.peg.3176	YP_833213.1	YP_949222.1	YP_002489522.1	YP_003917707.1	YP_004242831.1	YP_006663572.1
group2639	hypothetical protein AAur_3530	1197706.3.peg.3177	YP_833214.1	YP_949223.1	YP_002489523.1	YP_003917708.1	YP_004242832.1	YP_006663573.1
group2640	molybdate ABC transporter ATP-binding protein	1197706.3.peg.3789,1197706.3.peg.3180	YP_833221.1	YP_949226.1	YP_002489526.1		YP_004242834.1	YP_006663576.1
group2641	molybdate ABC transporter permease	1197706.3.peg.3181	YP_833222.1	YP_949227.1	YP_002489527.1	YP_003915670.1	YP_004242835.1	YP_006663577.1
group2642	molybdate ABC transporter	1197706.3.peg.3791	YP_833223.1	YP_949228.1	YP_002489528.1	YP_003915669.1	YP_004242836.1	YP_006663578.1
group2643	hypothetical protein AAur_3538	1197706.3.peg.3186	YP_833226.1	YP_949231.1	YP_002489530.1	YP_003915752.1	YP_004242838.1	YP_006663581.1
group2644	hypothetical protein AAur_3539	1197706.3.peg.3187	YP_833228.1	YP_949233.1	YP_002489532.1	YP_003917714.1	YP_004242840.1	YP_006663583.1
group2645	N-(5'phosphoribosyl)anthranilate isomerase	1197706.3.peg.3189	YP_833234.1	YP_949235.1	YP_002489533.1	YP_003917866.1	YP_004242841.1	YP_006663585.1
group2646	hypothetical protein AAur_3543	1197706.3.peg.3190	YP_833235.1	YP_949236.1	YP_002489534.1	YP_003915537.1	YP_004242842.1	YP_006663586.1
group2647	ferritin family protein	1197706.3.peg.3641	YP_832734.1	YP_948544.1	YP_002489535.1	YP_003917844.1	YP_004242850.1	YP_006662912.1
group2648	multidrug resistance protein (sugE)	1197706.3.peg.3192	YP_833240.1	YP_949238.1	YP_002489537.1	YP_003915236.1	YP_004242852.1	YP_006663588.1
group2649	metallo-beta-lactamase superfamily protein	1197706.3.peg.3194	YP_833246.1	YP_949240.1	YP_002489543.1	YP_003917102.1	YP_004242857.1	YP_006663590.1
group2650	ATP-dependent RNA helicase	1197706.3.peg.3195	YP_833247.1	YP_949241.1	YP_002489544.1	YP_003917722.1	YP_004242858.1	YP_006663591.1
group2651	methyltransferase small subunit	1197706.3.peg.3200	YP_829931.1	YP_949244.1	YP_002489545.1	YP_003918486.1	YP_004242859.1	YP_006663594.1
group2652	major facilitator transporter	1197706.3.peg.3197	YP_833249.1	YP_949242.1	YP_002489546.1	YP_003918544.1	YP_004242860.1	YP_006663592.1
group2653	tRNA (guanine-N(7)-)-methyltransferase	1197706.3.peg.3206	YP_833257.1	YP_949250.1	YP_002489549.1	YP_003917715.1	YP_004242863.1	YP_006663600.1
group2654	helicase/SNF2 family domain-containing protein	1197706.3.peg.3219	YP_833273.1	YP_949262.1	YP_002489561.1	YP_003915773.1	YP_004242878.1	YP_006663613.1
group2655	putative transcription regulator	1197706.3.peg.3301	YP_832978.1	YP_950246.1,YP_949312.1	YP_002489618.1	YP_003917789.1		YP_006663675.1
group2656	glutamate dehydrogenase	1197706.3.peg.2331	YP_832980.1	YP_949021.1	YP_002489622.1	YP_003917659.1	YP_004242889.1	YP_006663380.1
group2657	sarcosine oxidase gamma subunit	1197706.3.peg.1858	YP_833176.1	YP_949508.1	YP_002489637.1	YP_003917899.1	YP_004239564.1	YP_006663875.1
group2658	sarcosine oxidase alpha subunit	1197706.3.peg.1859	YP_833177.1	YP_949507.1	YP_002489638.1	YP_003917900.1	YP_004239565.1	YP_006663874.1
group2659	sarcosine oxidase delta subunit	1197706.3.peg.1860	YP_833178.1	YP_949506.1	YP_002489639.1	YP_003917901.1	YP_004239566.1	YP_006663873.1
group2660	sarcosine oxidase beta subunit	1197706.3.peg.1861	YP_833179.1	YP_949505.1	YP_002489640.1	YP_003917902.1	YP_004239567.1	YP_006663872.1
group2661	GntR family transcriptional regulator	1197706.3.peg.1863	YP_833181.1	YP_949503.1	YP_002489642.1	YP_003917904.1	YP_004239569.1	YP_006663870.1
group2662	prephenate dehydratase	1197706.3.peg.3307	YP_832993.1	YP_949315.1	YP_002489651.1	YP_003916235.1	YP_004242893.1	YP_006663678.1
group2663	2-oxo-hepta-3-ene-1,7-dioic acid hydratase	1197706.3.peg.1957	YP_832999.1	YP_949589.1	YP_002489657.1	YP_003915815.1	YP_004242738.1	YP_006663968.1
group2664	heat shock regulator protein HspR	1197706.3.peg.3262	YP_833280.1	YP_949282.1	YP_002489663.1	YP_003917717.1	YP_004242906.1	YP_006663636.1
group2665	molecular chaperone DnaK	1197706.3.peg.3265	YP_833283.1	YP_949283.1	YP_002489666.1	YP_003917720.1	YP_004242909.1	YP_006663639.1
group2666	MMPL family protein	1197706.3.peg.3317	YP_833287.1	YP_949324.1	YP_002489673.1	YP_003917723.1	YP_004242911.1	YP_006663689.1
group2667	MarR family transcriptional regulator	1197706.3.peg.3318	YP_833288.1	YP_949325.1	YP_002489674.1	YP_003917724.1	YP_004242912.1	YP_006663690.1
group2668	homoserine/homoserine lactone efflux protein	1197706.3.peg.3324	YP_833292.1	YP_949331.1	YP_002489678.1	YP_003917725.1	YP_004242913.1	YP_006663696.1
group2669	low molecular weight phosphotyrosine protein phosphatase	1197706.3.peg.3331	YP_833322.1	YP_949338.1	YP_002489679.1	YP_003917726.1	YP_004242914.1	YP_006663704.1
group2670	para-aminobenzoate synthase, component I	1197706.3.peg.3332	YP_833323.1	YP_949339.1	YP_002489680.1	YP_003917727.1	YP_004242915.1	YP_006663705.1
group2671	cardiolipin synthetase	1197706.3.peg.3333	YP_833324.1	YP_949340.1	YP_002489681.1	YP_003917728.1	YP_004242925.1	YP_006663706.1
group2672	4-amino-4-deoxychorismate lyase	1197706.3.peg.3334	YP_833325.1	YP_949341.1	YP_002489682.1	YP_003917729.1	YP_004242926.1	YP_006663707.1
group2673	ABC transporter ATP-binding protein	1197706.3.peg.3353	YP_833340.1	YP_949359.1	YP_002489695.1	YP_003917730.1	YP_004242939.1	YP_006663724.1
group2674	integral membrane protein	1197706.3.peg.2664	YP_833341.1	YP_949360.1	YP_002489696.1	YP_003917731.1	YP_004242940.1	YP_006663725.1
group2675	multisubunit Na+/H+ antiporter, MnhG subunit	1197706.3.peg.2667	YP_833343.1	YP_949363.1	YP_002489699.1	YP_003917733.1	YP_004242949.1	YP_006663728.1
group2676	monovalent cation/H+ antiporter subunit E	1197706.3.peg.2669	YP_833345.1	YP_949365.1	YP_002489701.1	YP_003917735.1	YP_004242951.1	YP_006663729.1
group2677	monovalent cation/H+ antiporter subunit D	1197706.3.peg.2670	YP_833346.1	YP_949366.1	YP_002489702.1	YP_003917736.1	YP_004242952.1	YP_006663730.1
group2678	multisubunit Na+/H+ antiporter, MnhC subunit	1197706.3.peg.2671	YP_833347.1	YP_949367.1	YP_002489703.1	YP_003917737.1	YP_004242953.1	YP_006663731.1
group2679	monovalent cation/H+ antiporter subunit A	1197706.3.peg.2672	YP_833348.1	YP_949368.1	YP_002489704.1	YP_003917738.1	YP_004242954.1	YP_006663732.1
group2680	major facilitator transporter	1197706.3.peg.2673	YP_833349.1	YP_949369.1	YP_002489705.1	YP_003917739.1	YP_004242955.1	YP_006663733.1
group2681	deoxycytidine triphosphate deaminase	1197706.3.peg.2676	YP_833352.1	YP_949373.1	YP_002489708.1	YP_003917740.1	YP_004242959.1	YP_006663737.1
group2682	proline dehydrogenase	1197706.3.peg.1443	YP_833359.1	YP_946474.1	YP_002489717.1	YP_003917873.1	YP_004242967.1	YP_006660607.1
group2683	LysR family transcriptional regulator	1197706.3.peg.1444	YP_833361.1	YP_946473.1	YP_002489719.1	YP_003917874.1	YP_004242969.1	YP_006660606.1
group2684	integral membrane permease	1197706.3.peg.2709	YP_833363.1	YP_949407.1	YP_002489721.1	YP_003917745.1	YP_004242971.1	YP_006663770.1
group2685	sarcosine oxidase, monomeric form	1197706.3.peg.857	YP_829578.1	YP_946988.1	YP_002489722.1	YP_003918245.1	YP_004242972.1	YP_006661097.1
group2686	monooxygenase	1197706.3.peg.2719	YP_833372.1	YP_949409.1	YP_002489725.1	YP_003917855.1	YP_004242974.1	YP_006663772.1
group2687	DJ-1/PfpI family protein	1197706.3.peg.1143	YP_833375.1,YP_831321.1	YP_946677.1	YP_002489727.1		YP_004242976.1	YP_006660802.1
group2688	ATP-binding protein	1197706.3.peg.2733	YP_833387.1	YP_949424.1	YP_002489757.1	YP_003917749.1	YP_004242978.1	YP_006663787.1
group2689	hypothetical protein AAur_3739	1197706.3.peg.2734	YP_833388.1	YP_949425.1	YP_002489758.1	YP_003917751.1	YP_004242979.1	YP_006663788.1
group2690	NHL repeat-containing protein	1197706.3.peg.2736	YP_833389.1	YP_949427.1	YP_002489760.1	YP_003917753.1	YP_004242980.1	YP_006663790.1
group2691	30S ribosomal protein S14	1197706.3.peg.1922	YP_833394.1	YP_949434.1	YP_002489765.1	YP_003917764.1	YP_004242989.1	YP_006663797.1
group2692	50S ribosomal protein L33	1197706.3.peg.1921	YP_833395.1	YP_949435.1	YP_002489766.1	YP_003917765.1	YP_004242990.1	YP_006663798.1
group2693	50S ribosomal protein L28	1197706.3.peg.1920	YP_833396.1	YP_949436.1	YP_002489767.1	YP_003917766.1	YP_004242991.1	YP_006663799.1
group2694	GDSL-like lipase/acylhydrolase domain-containing protein	1197706.3.peg.1918	YP_833400.1	YP_949437.1	YP_002489771.1	YP_003917807.1	YP_004242992.1	YP_006663800.1
group2695	MarR family transcriptional regulator	1197706.3.peg.1917	YP_833402.1	YP_949438.1	YP_002489772.1	YP_003917767.1	YP_004242993.1	YP_006663801.1
group2696	GDSL-like lipase/acylhydrolase domain-containing protein	1197706.3.peg.1915	YP_833405.1	YP_949441.1	YP_002489773.1	YP_003918253.1	YP_004242995.1	YP_006663804.1
group2697	enterobactin-iron transport system, ATP-binding protein	1197706.3.peg.1913	YP_833407.1	YP_949443.1	YP_002489775.1	YP_003917817.1	YP_004242999.1	YP_006663806.1
group2698	ABC-type Fe3+-siderophore transport system, permease component	1197706.3.peg.1912	YP_833408.1	YP_949444.1	YP_002489776.1	YP_003917818.1	YP_004243000.1	YP_006663807.1
group2699	ABC-type Fe3+ transport system, permease component	1197706.3.peg.1911	YP_833409.1	YP_949445.1	YP_002489777.1	YP_003917819.1	YP_004243001.1	YP_006663808.1
group2700	iron ABC transporter substrate-binding protein	1197706.3.peg.1910	YP_833410.1	YP_949446.1	YP_002489778.1	YP_003917821.1	YP_004243002.1	YP_006663809.1
group2701	hypothetical protein AAur_3767	1197706.3.peg.1909	YP_833413.1	YP_949447.1	YP_002489779.1	YP_003915560.1	YP_004243003.1	YP_006663811.1
group2702	hypothetical protein AAur_3768	1197706.3.peg.1908	YP_833415.1	YP_949448.1	YP_002489781.1	YP_003915802.1	YP_004243005.1	YP_006663812.1
group2703	hypothetical protein AAur_3769	1197706.3.peg.1907	YP_833416.1	YP_949449.1	YP_002489782.1	YP_003915803.1	YP_004243006.1	YP_006663813.1
group2704	hypothetical protein AAur_3770	1197706.3.peg.1906	YP_833417.1	YP_949450.1	YP_002489783.1	YP_003915804.1	YP_004243007.1	YP_006663814.1
group2705	SecC motif-containing protein	1197706.3.peg.1903	YP_833421.1	YP_949453.1	YP_002489787.1	YP_003915503.1	YP_004243011.1	YP_006663817.1
group2706	S4 domain-containing protein	1197706.3.peg.1898	YP_833057.1	YP_949467.1	YP_002489792.1	YP_003917847.1	YP_004243016.1	YP_006663830.1
group2707	L-asparagine operon repressor	1197706.3.peg.1892	YP_833449.1	YP_949472.1	YP_002489799.1	YP_003918027.1	YP_004243025.1	YP_006663836.1
group2708	L-asparaginase	1197706.3.peg.1891	YP_833450.1	YP_949473.1	YP_002489800.1	YP_003918028.1	YP_004243026.1	YP_006663837.1
group2709	gamma-glutamyltransferase	1197706.3.peg.4018	YP_831488.1	YP_949175.1	YP_002489803.1	YP_003915466.1	YP_004243029.1	YP_006663518.1
group2710	glutamyl-tRNA synthetase	1197706.3.peg.1874	YP_833460.1	YP_949491.1	YP_002489807.1	YP_003915524.1	YP_004243034.1	YP_006663855.1
group2711	AsnC family transcriptional regulator	1197706.3.peg.1873	YP_833461.1	YP_949493.1	YP_002489808.1	YP_003917952.1	YP_004243035.1	YP_006663856.1
group2712	AsnC family transcriptional regulator	1197706.3.peg.1872	YP_833464.1	YP_949494.1	YP_002489811.1	YP_003917060.1	YP_004243036.1	YP_006663857.1
group2713	LysE family translocator protein	1197706.3.peg.1871	YP_833465.1	YP_949495.1	YP_002489812.1	YP_003917061.1	YP_004243037.1	YP_006663858.1
group2714	hypothetical protein AAur_3835	1197706.3.peg.1852	YP_833468.1	YP_949514.1	YP_002489815.1	YP_003918065.1	YP_004243041.1	YP_006663878.1
group2715	malate dehydrogenase (oxaloacetate-decarboxylating)	1197706.3.peg.1851	YP_833469.1	YP_949515.1	YP_002489816.1	YP_003917997.1	YP_004243042.1	YP_006663880.1
group2716	major facilitator transporter	1197706.3.peg.1846	YP_833471.1	YP_949519.1	YP_002489818.1	YP_003917965.1	YP_004243044.1	YP_006663885.1
group2717	ribonuclease activity regulator protein RraA	1197706.3.peg.1845	YP_833472.1	YP_949520.1	YP_002489819.1	YP_003918276.1	YP_004243045.1	YP_006663886.1
group2718	sugar MFS transporter	1197706.3.peg.1758	YP_833474.1	YP_949522.1	YP_002489821.1	YP_003915268.1	YP_004243047.1	YP_006663897.1
group2719	acetyltransferase, GNAT family protein	1197706.3.peg.1754	YP_833477.1	YP_949525.1	YP_002489826.1	YP_003915985.1	YP_004243048.1	YP_006663900.1
group2720	phosphoenolpyruvate-protein phosphotransferase	1197706.3.peg.1745	YP_833481.1	YP_949538.1	YP_002489834.1	YP_003915441.1	YP_004243053.1	YP_006663914.1
group2721	ABC-type oligopeptide transport system, ATPase component	1197706.3.peg.2115	YP_829903.1	YP_947702.1	YP_002489837.1	YP_003917481.1	YP_004240038.1	YP_006662032.1
group2722	oligopeptide/dipeptide ABC transporter ATP-binding protein	1197706.3.peg.2116	YP_829902.1	YP_947701.1	YP_002489838.1	YP_003917482.1	YP_004240037.1	YP_006662031.1
group2723	ABC-type dipeptide/oligopeptide transport system, permease component	1197706.3.peg.2118	YP_829900.1	YP_947699.1	YP_002489839.1	YP_003917484.1	YP_004240035.1	YP_006662029.1
group2724	ABC-type dipeptide transport system	1197706.3.peg.2119	YP_829899.1	YP_947698.1	YP_002489840.1	YP_003917485.1	YP_004240034.1	YP_006662028.1
group2725	ribose operon transcriptional regulator	1197706.3.peg.2120	YP_829898.1	YP_947697.1	YP_002489841.1	YP_003917486.1	YP_004240032.1	YP_006662027.1
group2726	excisionase family protein	1197706.3.peg.1743	YP_833483.1	YP_949540.1	YP_002489842.1	YP_003917998.1	YP_004243055.1	YP_006663916.1
group2727	alpha/beta hydrolase	1197706.3.peg.1741	YP_829623.1	YP_949542.1	YP_002489843.1	YP_003916256.1	YP_004243054.1	YP_006663918.1
group2728	NADPH-dependent FMN reductase	1197706.3.peg.1933	YP_833494.1	YP_949557.1	YP_002489852.1	YP_003916188.1	YP_004243064.1	YP_006663933.1
group2729	aminotransferase classes I and II protein	1197706.3.peg.1938	YP_833497.1	YP_949562.1	YP_002489854.1	YP_003918000.1	YP_004243067.1	YP_006663938.1
group2730	universal stress family domain-containing protein	1197706.3.peg.1939	YP_833498.1	YP_949563.1	YP_002489855.1	YP_003915259.1	YP_004243068.1	YP_006663939.1
group2731	hypothetical protein AAur_3888	1197706.3.peg.1940	YP_833500.1	YP_949564.1	YP_002489856.1	YP_003917961.1	YP_004243069.1	YP_006663940.1
group2732	PAP2 superfamily domain-containing protein	1197706.3.peg.1943	YP_829402.1	YP_949567.1	YP_002489857.1	YP_003916059.1	YP_004243070.1	YP_006663943.1
group2733	branched-chain alpha-keto acid dehydrogenase subunit E2	1197706.3.peg.1944	YP_833501.1	YP_949568.1	YP_002489858.1	YP_003918036.1	YP_004243071.1	YP_006663944.1
group2734	pyruvate dehydrogenase E1 component, beta subunit	1197706.3.peg.1945	YP_833502.1	YP_949569.1	YP_002489859.1	YP_003918037.1	YP_004243072.1	YP_006663945.1
group2735	pyruvate dehydrogenase E1 (lipoamide) alpha subunit	1197706.3.peg.1946	YP_833503.1	YP_949570.1	YP_002489860.1	YP_003918038.1	YP_004243073.1	YP_006663946.1
group2736	histidinol-phosphate aminotransferase	1197706.3.peg.1947	YP_833504.1	YP_949571.1	YP_002489861.1	YP_003918039.1	YP_004243074.1	YP_006663948.1
group2737	hypothetical protein AAur_3895	1197706.3.peg.1948	YP_833505.1	YP_949572.1	YP_002489864.1	YP_003918040.1	YP_004243077.1	YP_006663949.1
group2738	hypothetical protein AAur_3896	1197706.3.peg.1949	YP_833506.1	YP_949573.1	YP_002489866.1	YP_003918041.1	YP_004243078.1	YP_006663950.1
group2739	adenylosuccinate lyase	1197706.3.peg.1951	YP_833508.1	YP_949574.1	YP_002489868.1	YP_003918043.1	YP_004243080.1	YP_006663951.1
group2740	phosphoglycerate mutase family protein	1197706.3.peg.1952	YP_833509.1	YP_949575.1	YP_002489869.1	YP_003915823.1	YP_004243081.1	YP_006663952.1
group2741	MarR family transcriptional regulator	1197706.3.peg.4109	YP_833511.1	YP_946133.1	YP_002489872.1	YP_003916677.1	YP_004243084.1	YP_006660291.1
group2742	4-hydroxybenzoate 3-monooxygenase	1197706.3.peg.3400	YP_833518.1	YP_949651.1	YP_002489880.1	YP_003915645.1	YP_004243091.1	YP_006664030.1
group2743	integral membrane protein	1197706.3.peg.3731	YP_833523.1	YP_949668.1	YP_002489882.1	YP_003915570.1	YP_004243093.1	YP_006664046.1
group2744	IclR family transcriptional regulator	1197706.3.peg.385	YP_833545.1	YP_949705.1	YP_002489888.1	YP_003915651.1	YP_004243100.1	YP_006664089.1
group2745	3-oxoadipate CoA-transferase subunit A	1197706.3.peg.383	YP_833547.1	YP_949707.1	YP_002489890.1	YP_003915649.1	YP_004243102.1	YP_006664091.1
group2746	4-carboxymuconolactone decarboxylase	1197706.3.peg.381	YP_833549.1	YP_949709.1	YP_002489892.1	YP_003915640.1	YP_004243104.1	YP_006664093.1
group2747	3-carboxy-cis,cis-muconate cycloisomerase	1197706.3.peg.379	YP_833551.1	YP_949710.1	YP_002489894.1	YP_003915642.1	YP_004243106.1	YP_006664095.1
group2748	protocatechuate 3,4-dioxygenase, alpha subunit	1197706.3.peg.378	YP_833552.1	YP_949711.1	YP_002489895.1	YP_003915643.1	YP_004243107.1	YP_006664096.1
group2749	protocatechuate 3,4-dioxygenase subunit beta	1197706.3.peg.377	YP_833553.1	YP_949712.1	YP_002489896.1	YP_003915644.1	YP_004243108.1	YP_006664097.1
group2750	hypothetical protein AAur_0588	1197706.3.peg.1517	YP_832010.1	YP_946394.1	YP_002489911.1		YP_004243131.1,YP_004241665.1	YP_006660530.1
group2751	hypothetical protein AAur_4093	1197706.3.peg.330	YP_833572.1	YP_949761.1	YP_002489913.1	YP_003918268.1	YP_004243133.1	YP_006664148.1
group2752	COP associated protein (copper ion binding protein)	1197706.3.peg.329	YP_833573.1	YP_950010.1	YP_002489914.1	YP_003918269.1	YP_004243134.1	YP_006664149.1
group2753	hypothetical protein AAur_4098	1197706.3.peg.325	YP_833577.1	YP_949765.1	YP_002489918.1	YP_003918273.1	YP_004243138.1	YP_006664153.1
group2754	hypothetical protein AAur_4099	1197706.3.peg.324	YP_833578.1	YP_949766.1	YP_002489919.1	YP_003918274.1	YP_004243139.1	YP_006664154.1
group2755	hypothetical protein AAur_4100	1197706.3.peg.323	YP_833579.1	YP_949767.1	YP_002489920.1	YP_003918278.1	YP_004243140.1	YP_006664155.1
group2756	integral membrane protein	1197706.3.peg.322	YP_833580.1	YP_949768.1	YP_002489921.1	YP_003918279.1	YP_004243141.1	YP_006664156.1
group2757	MATE efflux family protein	1197706.3.peg.321	YP_833581.1	YP_949769.1	YP_002489922.1	YP_003918283.1	YP_004243142.1	YP_006664157.1
group2758	acyl-CoA thioester hydrolase	1197706.3.peg.316	YP_833584.1	YP_949774.1	YP_002489924.1	YP_003917865.1	YP_004243144.1	YP_006664162.1
group2759	replicative DNA helicase	1197706.3.peg.314	YP_833585.1	YP_949806.1	YP_002489925.1	YP_003918547.1	YP_004243145.1	YP_006664178.1
group2760	NADH-dependent FMN reductase	1197706.3.peg.310	YP_833590.1	YP_949811.1	YP_002489927.1	YP_003915814.1	YP_004243149.1	YP_006664183.1
group2761	PhzF family phenazine biosynthesis protein	1197706.3.peg.299	YP_833130.1	YP_949827.1	YP_002489928.1	YP_003915626.1	YP_004243150.1	YP_006664200.1
group2762	50S ribosomal protein L9	1197706.3.peg.297	YP_833592.1	YP_949829.1	YP_002489930.1	YP_003918557.1	YP_004243152.1	YP_006664202.1
group2763	30S ribosomal protein S18	1197706.3.peg.296	YP_833593.1	YP_949830.1	YP_002489931.1	YP_003918558.1	YP_004243153.1	YP_006664203.1
group2764	single-strand binding protein	1197706.3.peg.295	YP_833594.1	YP_949831.1	YP_002489932.1	YP_003918559.1	YP_004243154.1	YP_006664204.1
group2765	30S ribosomal protein S6	1197706.3.peg.294	YP_833595.1	YP_949832.1	YP_002489933.1	YP_003918560.1	YP_004243155.1	YP_006664205.1
group2766	glucosyltransferase	1197706.3.peg.4261	YP_833536.1	YP_947891.1	YP_002489936.1	YP_003916567.1	YP_004243158.1	YP_006662243.1
group2767	aminopeptidase	1197706.3.peg.290	YP_833603.1	YP_949836.1	YP_002489951.1	YP_003918564.1	YP_004243175.1	YP_006664209.1
group2768	two-component system response regulator	1197706.3.peg.283	YP_833609.1	YP_949838.1	YP_002489953.1	YP_003918566.1	YP_004243176.1	YP_006664211.1
group2769	signal transduction histidine kinase	1197706.3.peg.282	YP_833610.1	YP_949839.1	YP_002489954.1	YP_003918567.1	YP_004243177.1	YP_006664212.1
group2770	ABC transporter transmembrane protein	1197706.3.peg.281	YP_833611.1	YP_949840.1	YP_002489955.1	YP_003918568.1	YP_004243178.1	YP_006664213.1
group2771	ABC transporter ATP-binding protein	1197706.3.peg.280	YP_833612.1	YP_949841.1	YP_002489956.1	YP_003918569.1	YP_004243179.1	YP_006664214.1
group2772	major facilitator transporter	1197706.3.peg.278	YP_833614.1	YP_949844.1	YP_002489958.1	YP_003915606.1	YP_004243181.1	YP_006664216.1
group2773	ABC transporter ATP-binding protein	1197706.3.peg.276	YP_833619.1	YP_949846.1	YP_002489959.1	YP_003916983.1	YP_004243183.1	YP_006664218.1
group2774	penicillin binding protein transpeptidase domain-containing protein	1197706.3.peg.274	YP_833621.1	YP_949848.1	YP_002489960.1	YP_003916064.1	YP_004243184.1	YP_006664220.1
group2775	dehydrogenase	1197706.3.peg.266	YP_833628.1	YP_949856.1	YP_002489961.1	YP_003918571.1	YP_004243185.1	YP_006664228.1
group2776	integral membrane protein	1197706.3.peg.265	YP_833629.2	YP_949857.1	YP_002489962.1	YP_003918572.1	YP_004243186.1	YP_006664229.1
group2777	RNA nucleotidyltransferase	1197706.3.peg.262	YP_833632.1	YP_949860.1	YP_002489965.1	YP_003918581.1	YP_004243188.1	YP_006664231.1
group2778	MutT/nudix family protein	1197706.3.peg.261	YP_833633.2	YP_949861.1	YP_002489966.1	YP_003918582.1	YP_004243189.1	YP_006664232.1
group2779	integral membrane protein MviN	1197706.3.peg.260	YP_833634.1	YP_949862.1	YP_002489967.1	YP_003918583.1	YP_004243190.1	YP_006664233.1
group2780	thioredoxin-disulfide reductase	1197706.3.peg.258	YP_833636.1	YP_949864.1	YP_002489969.1	YP_003918585.1	YP_004243192.1	YP_006664235.1
group2781	chromosome partitioning protein (ParB)	1197706.3.peg.2944	YP_833640.1	YP_949868.1	YP_002489971.1	YP_003918589.1	YP_004243194.1	YP_006664241.1
group2782	ParA-family protein	1197706.3.peg.2945	YP_833641.2	YP_949869.1	YP_002489972.1	YP_003918590.1	YP_004243195.1	YP_006664242.1
group2783	16S rRNA methyltransferase GidB	1197706.3.peg.2946	YP_833642.1	YP_949870.1	YP_002489973.1	YP_003918591.1	YP_004243196.1	YP_006664243.1
group2784	jag-like protein	1197706.3.peg.2947	YP_833643.1	YP_949871.1	YP_002489974.1	YP_003918592.1	YP_004243197.1	YP_006664244.1
group2785	60Kd inner membrane family protein	1197706.3.peg.2948	YP_833644.1	YP_949872.1	YP_002489975.1	YP_003918593.1	YP_004243198.1	YP_006664245.1
group2786	hypothetical protein AAur_4208	1197706.3.peg.2949	YP_833645.1	YP_949873.1	YP_002489976.1	YP_003918594.1	YP_004243199.1	YP_006664246.1
group2787	ABC transporter, ATP-binding protein	1197706.3.peg.3702	YP_832559.1	YP_950116.1,YP_948271.1		YP_003918013.1	YP_004242157.1	YP_006662632.1
group2788	-				YP_002477732.1,YP_002477995.1,YP_002477807.1,YP_002477842.1,YP_002477969.1,YP_002477971.1
group2789	-				YP_002486413.1,YP_002486878.1,YP_002487703.1,YP_002489473.1		YP_004240731.1,YP_004242934.1
group2790	hypothetical protein AAur_2907	1197706.3.peg.3565	YP_832399.1	YP_948616.1	YP_002488687.1,YP_002488688.1		YP_004242016.1
group2791	putative arsenite efflux pump		YP_829219.1,YP_829317.1,YP_829421.1	YP_950216.1		YP_003916843.1		YP_006664307.1
group2792	-	1197706.3.peg.926	YP_829331.1,YP_831004.1			YP_003918472.1		YP_006664123.1,YP_006664385.1
group2793	-		YP_829357.1,YP_831682.1				YP_004239468.1,YP_004241213.1,YP_004243292.1	YP_006664430.1
group2794	putative integral membrane protein		YP_829575.1,YP_831213.1	YP_950318.1	YP_002489285.1	YP_003918439.1	YP_004242617.1
group2795	pyruvate phosphate dikinase PEP/pyruvate binding subunit	1197706.3.peg.2142	YP_829885.1,YP_829973.1	YP_946222.1	YP_002486693.1			YP_006660360.1
group2796	regulatory protein	1197706.3.peg.741	YP_830346.1,YP_831358.1	YP_946845.1	YP_002487856.1			YP_006660971.1
group2797	nitrilotriacetate monooxygenase component b	1197706.3.peg.1483	YP_831416.1,YP_832049.1	YP_946422.1	YP_002478497.1			YP_006660557.1
group2798	-					YP_003915337.1,YP_003916513.1,YP_003916538.1,YP_003918084.1,YP_003918436.1,YP_003916591.1
group2799	-					YP_003915525.1,YP_003918479.1	YP_004240041.1,YP_004240635.1,YP_004242797.1,YP_004241415.1
group2800	-		YP_829145.1			YP_003916028.1,YP_003917428.1,YP_003918073.1,YP_003918376.1	YP_004242702.1
group2801	acetyl-CoA synthetase	1197706.3.peg.3751	YP_829934.1	YP_946317.1		YP_003916687.1,YP_003916688.1		YP_006660453.1
group2802	-	1197706.3.peg.488			YP_002486231.1	YP_003917838.1,YP_003918305.1	YP_004239461.1	YP_006661755.1
group2803	hypothetical protein AAur_pTC20118			YP_950279.1	YP_002478531.1,YP_002478552.1	YP_003918487.1,YP_003918499.1		YP_006664261.1
group2804	-	1197706.3.peg.948,1197706.3.peg.249	YP_832785.1		YP_002489068.1			YP_006663240.1,YP_006663247.1
group2805	-	1197706.3.peg.2689	YP_831904.1		YP_002488236.1		YP_004239462.1,YP_004241576.1	YP_006663749.1
group2806	glycosyl transferase group 2 family protein			YP_946563.1	YP_002488850.1	YP_003918396.1	YP_004241219.1,YP_004242370.1	YP_006660686.1
group2807	-		YP_829272.1			YP_003918110.1	YP_004242986.1,YP_004243339.1,YP_004243369.1,YP_004243390.1
group2808	ferredoxin reductase		YP_829385.1	YP_949942.1,YP_950357.1			YP_004243275.1,YP_004243443.1	YP_006661776.1
group2809	single-strand binding protein	1197706.3.peg.3767		YP_950237.1	YP_002478565.1		YP_004243376.1,YP_004243483.1	YP_006664351.1
group2810	hypothetical protein AAur_0599	1197706.3.peg.3395		YP_946405.1,YP_948555.1,YP_949656.1	YP_002488974.1			YP_006664035.1
group2811	alcohol dehydrogenase	1197706.3.peg.1501	YP_830814.1	YP_949932.1,YP_950367.1		YP_003917887.1	YP_004240640.1
group2812	-	1197706.3.peg.3041	YP_829971.1		YP_002477791.1,YP_002486728.1		YP_004239880.1	YP_006662100.1
group2813	lipoprotein	1197706.3.peg.3410	YP_833463.1	YP_948892.1	YP_002477816.1,YP_002489810.1			YP_006663254.1
group2814	integral membrane protein	1197706.3.peg.3124	YP_832382.1	YP_946730.1	YP_002477880.1,YP_002488666.1			YP_006660853.1
group2815	hypothetical protein AAur_pTC10095	1197706.3.peg.965	YP_829267.1	YP_949969.1	YP_002477955.1		YP_004243331.1	YP_006664461.1
group2816	-	1197706.3.peg.133	YP_829808.1		YP_002478038.1,YP_002486618.1		YP_004239783.1	YP_006660281.1
group2817	hypothetical protein AAur_2428		YP_831939.1	YP_948157.1	YP_002488256.1	YP_003918202.1	YP_004241597.1	YP_006662516.1
group2818	hypothetical protein AAur_pTC20268		YP_829408.1,YP_829257.1	YP_950413.1	YP_002478481.1	YP_003918181.1	YP_004243325.1
group2819	hypothetical protein AAur_pTC20265		YP_829254.1,YP_829297.1	YP_950410.1	YP_002478484.1	YP_003915204.1	YP_004243424.1
group2820	4-hydroxyphenylacetate 3-monooxygenase	1197706.3.peg.1481	YP_831417.1,YP_832048.1	YP_946424.1	YP_002478500.1			YP_006660559.1
group2821	Tn3 family resolvase	1197706.3.peg.3841		YP_950373.1	YP_002478525.1,YP_002486258.1		YP_004239471.1,YP_004243247.1
group2822	-	1197706.3.peg.496	YP_831316.1,YP_831396.1		YP_002486240.1		YP_004240388.1	YP_006661763.1
group2823	6-phosphogluconate dehydrogenase	1197706.3.peg.2954	YP_829504.1	YP_945836.2	YP_002486095.1		YP_004239359.1	YP_006659991.1
group2824	hypothetical protein AAur_0005	1197706.3.peg.2956	YP_829506.1	YP_945838.1	YP_002486097.1	YP_003915224.1	YP_004239361.1
group2825	glycosyl transferase domain-containing protein	1197706.3.peg.2962	YP_829511.2	YP_945844.1	YP_002486103.1		YP_004239367.1	YP_006659997.1
group2826	hypothetical protein AAur_0014	1197706.3.peg.2963	YP_829512.1	YP_945845.1	YP_002486104.1		YP_004239368.1	YP_006659998.1
group2827	hypothetical protein AAur_0026	1197706.3.peg.2974	YP_829519.1	YP_945857.1	YP_002486110.1	YP_003915239.1	YP_004239375.1
group2828	GntR family transcriptional regulator	1197706.3.peg.2983	YP_829532.1	YP_945866.1	YP_002486129.1		YP_004239384.1	YP_006660018.1
group2829	mandelate racemase	1197706.3.peg.2984	YP_829533.1	YP_945867.1	YP_002486130.1		YP_004239385.1	YP_006660019.1
group2830	hypothetical protein AAur_0046	1197706.3.peg.2990	YP_829546.1	YP_945876.1	YP_002486137.1		YP_004239390.1	YP_006660028.1
group2831	hypothetical protein AAur_0048	1197706.3.peg.2992	YP_829559.1	YP_945878.1	YP_002486139.1		YP_004239394.1	YP_006660030.1
group2832	ribosome small subunit-dependent GTPase A	1197706.3.peg.3656	YP_832322.1	YP_948528.1	YP_002486153.1		YP_004239416.1	YP_006662896.1
group2833	oxidoreductase family protein	1197706.3.peg.2608	YP_829585.1	YP_947302.1	YP_002486158.1		YP_004239483.1	YP_006661402.1
group2834	hypothetical protein AAur_1536	1197706.3.peg.2609	YP_829586.1	YP_947303.1	YP_002486159.1		YP_004239484.1	YP_006661403.1
group2835	oxidoreductase family protein	1197706.3.peg.2611	YP_829588.1	YP_947304.1	YP_002486160.1		YP_004239486.1	YP_006661404.1
group2836	LacI family transcriptional regulator	1197706.3.peg.2616	YP_829592.1	YP_947308.1	YP_002486161.1		YP_004239490.1	YP_006661408.1
group2837	sulfate transporter family protein	1197706.3.peg.3003	YP_829605.1	YP_945888.1	YP_002486164.1	YP_003918471.1		YP_006660040.1
group2838	integral membrane protein	1197706.3.peg.4096		YP_946144.1	YP_002486166.1	YP_003916773.1	YP_004239420.1	YP_006660303.1
group2839	GntR family transcriptional regulator	1197706.3.peg.3223	YP_831469.1	YP_949264.1	YP_002486195.1		YP_004239445.1	YP_006663616.1
group2840	transmembrane efflux protein (MFS)	1197706.3.peg.3222	YP_831470.1	YP_949263.1	YP_002486196.1		YP_004239446.1	YP_006663615.1
group2841	hypothetical protein AAur_3460	1197706.3.peg.3993	YP_833050.1	YP_949153.1	YP_002486198.1		YP_004239447.1	YP_006663498.1
group2842	ABC-type sugar transport system	1197706.3.peg.2066	YP_830328.1	YP_947733.1	YP_002486205.1		YP_004240195.1	YP_006662083.1
group2843	sugar ABC-type transport systems, permease components	1197706.3.peg.2065	YP_830329.1	YP_947734.1	YP_002486206.1		YP_004240196.1	YP_006662084.1
group2844	ABC sugar transport, ATP binding protein	1197706.3.peg.2064	YP_830330.1	YP_947735.1	YP_002486207.1		YP_004240197.1	YP_006662085.1
group2845	hypothetical protein AAur_0400	1197706.3.peg.2132	YP_829877.1	YP_946213.1	YP_002486219.1		YP_004239830.1	YP_006660351.1
group2846	cytosine deaminase	1197706.3.peg.797	YP_830390.1	YP_946898.1	YP_002486270.1		YP_004242732.1	YP_006661021.1
group2847	inosine-uridine preferring nucleoside hydrolase (IunH)	1197706.3.peg.3326	YP_829582.1	YP_949334.1	YP_002486276.1	YP_003915257.1		YP_006663699.1
group2848	ribokinase	1197706.3.peg.3328	YP_829584.1	YP_949336.1	YP_002486278.1	YP_003917938.1		YP_006663701.1
group2849	integral membrane protein	1197706.3.peg.3386		YP_950104.1	YP_002486294.1	YP_003915355.1	YP_004242898.1	YP_006660373.1
group2850	rhodanese-like domain-containing protein		YP_833310.1	YP_950103.1	YP_002486295.1		YP_004242899.1	YP_006660374.1,YP_006664273.1
group2851	2-hydroxyhepta-2,4-diene-1,7-dioate isomerase	1197706.3.peg.3829,1197706.3.peg.3681	YP_832034.1	YP_948250.1	YP_002486308.1			YP_006662611.1
group2852	ATPase	1197706.3.peg.2126	YP_831354.1	YP_947692.1	YP_002486316.1		YP_004241425.1	YP_006662021.1
group2853	EAL domain-containing protein	1197706.3.peg.4100	YP_833329.1	YP_946141.1	YP_002486322.1		YP_004239597.1	YP_006660300.1
group2854	GGDEF domain/EAL domain-containing protein	1197706.3.peg.2247	YP_829614.1	YP_948938.1	YP_002486323.1		YP_004239598.1	YP_006663297.1
group2855	two-component sensor histidine kinase	1197706.3.peg.2244	YP_829617.1	YP_948935.1	YP_002486324.1		YP_004239599.1	YP_006663295.1
group2856	hypothetical protein AAur_3237	1197706.3.peg.2243	YP_829618.1	YP_948934.1	YP_002486325.1		YP_004242480.1	YP_006663294.1
group2857	hypothetical protein AAur_3236	1197706.3.peg.2242	YP_829619.1	YP_948933.1	YP_002486326.1		YP_004239600.1	YP_006663293.1
group2858	glycerate kinase	1197706.3.peg.3015	YP_829624.1	YP_945900.1	YP_002486329.1		YP_004239604.1	YP_006660052.1
group2859	short chain dehydrogenase/reductase family oxidoreductase	1197706.3.peg.1971	YP_829627.1	YP_949601.1	YP_002486333.1		YP_004239607.1	YP_006663980.1
group2860	hypothetical protein AAur_3470	1197706.3.peg.4010	YP_829628.1	YP_949163.1	YP_002486334.1		YP_004239608.1	YP_006663507.1
group2861	hypothetical protein AAur_0712	1197706.3.peg.1370	YP_831339.1	YP_946514.1	YP_002486335.1		YP_004242942.1	YP_006660646.1
group2862	myo-inositol 2-dehydrogenase	1197706.3.peg.3049	YP_830071.1	YP_946518.1	YP_002486340.1		YP_004239944.1	YP_006660650.1
group2863	chromosome replication initiation inhibitor protein	1197706.3.peg.689	YP_829894.1	YP_946796.1	YP_002486358.1	YP_003915235.1		YP_006660919.1
group2864	LysE family translocator protein	1197706.3.peg.688	YP_829895.1	YP_946795.1	YP_002486359.1	YP_003915234.1		YP_006660918.1
group2865	hypothetical protein AAur_0096	1197706.3.peg.1316	YP_829634.1	YP_945926.1	YP_002486360.1		YP_004239617.1	YP_006660079.1
group2866	hypothetical protein AAur_0656	1197706.3.peg.1457	YP_831900.1	YP_946461.1	YP_002486365.1	YP_003918565.1	YP_004239619.1
group2867	-	1197706.3.peg.1318	YP_829636.1		YP_002486369.1	YP_003915279.1	YP_004239622.1	YP_006660081.1
group2868	-	1197706.3.peg.1351	YP_829647.1		YP_002486395.1	YP_003915289.1	YP_004239635.1	YP_006660113.1
group2869	dihydroneopterin aldolase	1197706.3.peg.1360	YP_829655.1	YP_945969.1	YP_002486406.1		YP_004239644.1	YP_006660123.1
group2870	hydrolase, alpha/beta fold family protein	1197706.3.peg.2	YP_829663.1	YP_945983.1	YP_002486416.1		YP_004239659.1	YP_006660135.1
group2871	hydrolase	1197706.3.peg.3	YP_829664.1	YP_945984.1	YP_002486417.1		YP_004239666.1	YP_006660136.1
group2872	hypothetical protein AAur_0165	1197706.3.peg.6	YP_829667.1	YP_945987.1	YP_002486419.1	YP_003915310.1	YP_004239668.1
group2873	dihydroxyacetone kinase subunit DhaK	1197706.3.peg.15	YP_829673.1	YP_945995.1	YP_002486424.1		YP_004239673.1	YP_006660147.1
group2874	dihydroxyacetone kinase, L subunit	1197706.3.peg.16	YP_829674.1	YP_945996.1	YP_002486425.1		YP_004239674.1	YP_006660148.1
group2875	dihydroxyacetone kinase, phosphotransfer subunit/phosphocarrier protein HPr	1197706.3.peg.17	YP_829675.1	YP_945997.1	YP_002486426.1		YP_004239675.1	YP_006660149.1
group2876	hypothetical protein AAur_0182	1197706.3.peg.25	YP_829676.1	YP_946004.1	YP_002486428.1		YP_004239677.1	YP_006660155.1
group2877	MutT/nudix family protein	1197706.3.peg.3990	YP_833044.1	YP_949147.1	YP_002486446.1		YP_004239694.1	YP_006663493.1
group2878	hypothetical protein AAur_0453	1197706.3.peg.2370	YP_829721.1	YP_946261.1	YP_002486460.1		YP_004239708.1	YP_006660395.1
group2879	lipoprotein	1197706.3.peg.2371	YP_829722.1	YP_946262.1	YP_002486461.1		YP_004239709.1	YP_006660396.1
group2880	RNA polymerase ECF-subfamily sigma factor	1197706.3.peg.2372	YP_832735.1	YP_946263.1	YP_002486462.1		YP_004239710.1	YP_006660397.1
group2881	hypothetical protein AAur_0456	1197706.3.peg.2373	YP_832736.1	YP_946264.1	YP_002486463.1		YP_004239711.1	YP_006660398.1
group2882	ribulokinase	1197706.3.peg.2699	YP_829723.1	YP_949395.1	YP_002486467.1		YP_004239713.1	YP_006663758.1
group2883	alpha-L-arabinofuranosidase	1197706.3.peg.41	YP_829727.1	YP_946025.1	YP_002486471.1		YP_004239717.1	YP_006660176.1
group2884	HhH-GPD superfamily base excision DNA repair protein	1197706.3.peg.3849	YP_829750.1	YP_945979.1	YP_002486472.1		YP_004239718.1	YP_006660131.1
group2885	LacI family transcriptional regulator	1197706.3.peg.44	YP_829729.1	YP_946032.1	YP_002486473.1		YP_004239719.1	YP_006660183.1
group2886	urease subunit gamma	1197706.3.peg.47	YP_829742.1	YP_946035.1	YP_002486478.1		YP_004239721.1	YP_006660186.1
group2887	urease subunit beta	1197706.3.peg.48	YP_829743.1	YP_946036.1	YP_002486479.1		YP_004239722.1	YP_006660187.1
group2888	urease subunit alpha	1197706.3.peg.49	YP_829744.1	YP_946037.1	YP_002486480.1		YP_004239723.1	YP_006660188.1
group2889	urease accessory protein UreE	1197706.3.peg.50	YP_829745.1	YP_946038.1	YP_002486481.1		YP_004239724.1	YP_006660189.1
group2890	urease accessory protein UreF	1197706.3.peg.51	YP_829746.1	YP_946039.1	YP_002486482.1		YP_004239725.1	YP_006660190.1
group2891	urease accessory protein UreG	1197706.3.peg.52	YP_829747.1	YP_946040.1	YP_002486483.1		YP_004239726.1	YP_006660191.1
group2892	urease accessory protein UreD	1197706.3.peg.53	YP_829748.1	YP_946041.1	YP_002486484.1		YP_004239727.1	YP_006660192.1
group2893	high-affinity nickel-transport protein	1197706.3.peg.54	YP_829749.1	YP_946042.1	YP_002486485.1		YP_004239728.1	YP_006660193.1
group2894	ABC transporter sugar permease	1197706.3.peg.1294		YP_945916.1	YP_002486489.1	YP_003915697.1	YP_004239413.1	YP_006660069.1
group2895	beta-glucosidase	1197706.3.peg.1293		YP_945915.1	YP_002486490.1	YP_003915698.1	YP_004239414.1	YP_006660068.1
group2896	LacI family transcriptional regulator	1197706.3.peg.1292		YP_945914.1	YP_002486491.1	YP_003915699.1	YP_004239415.1	YP_006660067.1
group2897	3-oxoacyl-ACP synthase	1197706.3.peg.3033	YP_832433.1	YP_947743.1	YP_002486534.1	YP_003916242.1		YP_006662093.1
group2898	hydrolase	1197706.3.peg.3034	YP_832430.1	YP_947744.1	YP_002486535.1	YP_003916241.1		YP_006662094.1
group2899	dehydrogenase	1197706.3.peg.3036	YP_832429.1	YP_947745.1	YP_002486536.1	YP_003916240.1		YP_006662095.1
group2900	NAD dependent epimerase/dehydratase family protein	1197706.3.peg.1991	YP_830526.1	YP_949636.1	YP_002486567.1		YP_004239742.1	YP_006664012.1
group2901	alpha-amylase	1197706.3.peg.58	YP_829757.1	YP_946045.1	YP_002486568.1		YP_004239743.1	YP_006660199.1
group2902	HemK family modification methylase	1197706.3.peg.103	YP_829758.1	YP_946101.1	YP_002486570.1		YP_004239745.1	YP_006660257.1
group2903	hypothetical protein AAur_3920	1197706.3.peg.1964	YP_829761.1	YP_949595.1	YP_002486573.1		YP_004239747.1	YP_006663975.1
group2904	2,5-diketo-D-gluconic acid reductase	1197706.3.peg.62	YP_829763.1	YP_946049.1	YP_002486575.1		YP_004239749.1	YP_006660203.1
group2905	hypothetical protein AAur_0229	1197706.3.peg.63	YP_829764.1	YP_946050.1	YP_002486577.1		YP_004239751.1	YP_006660204.1
group2906	sugar-phosphate dehydrogenase	1197706.3.peg.64	YP_829765.1	YP_946051.1	YP_002486578.1		YP_004239752.1	YP_006660205.1
group2907	2,5-diketo-D-gluconic acid reductase	1197706.3.peg.65	YP_829766.1	YP_946052.1	YP_002486579.1		YP_004239753.1	YP_006660206.1
group2908	transcriptional regulator	1197706.3.peg.66	YP_829767.1	YP_946053.1	YP_002486580.1		YP_004239754.1	YP_006660207.1
group2909	hypothetical protein AAur_0225	1197706.3.peg.59	YP_829768.1	YP_946046.1	YP_002486581.1		YP_004239755.1	YP_006660200.1
group2910	hypothetical protein AAur_0233	1197706.3.peg.67	YP_829769.1	YP_946054.1	YP_002486582.1		YP_004239756.1	YP_006660208.1
group2911	GntR family transcriptional regulator	1197706.3.peg.78	YP_829772.1	YP_946072.1	YP_002486591.1		YP_004239757.1	YP_006660228.1
group2912	hypothetical protein AAur_0254	1197706.3.peg.80	YP_829773.1	YP_946074.1	YP_002486592.1		YP_004239758.1	YP_006660230.1
group2913	3-hydroxybutyrate dehydrogenase	1197706.3.peg.81	YP_829774.1	YP_946075.1	YP_002486593.1		YP_004239759.1	YP_006660231.1
group2914	inner membrane permease YgbN	1197706.3.peg.82	YP_829775.1	YP_946076.1	YP_002486594.1		YP_004239760.1	YP_006660232.1
group2915	fructose/tagatose bisphosphate aldolase	1197706.3.peg.83	YP_829776.1	YP_946077.1	YP_002486595.1		YP_004239761.1	YP_006660233.1
group2916	hypothetical protein AAur_0259	1197706.3.peg.84	YP_829777.1	YP_946078.1	YP_002486596.1	YP_003916749.1		YP_006660234.1
group2917	acyltransferase	1197706.3.peg.86	YP_829778.1	YP_946080.1	YP_002486597.1		YP_004239762.1	YP_006660236.1
group2918	hypothetical protein AAur_0261	1197706.3.peg.87	YP_829779.1	YP_946081.1	YP_002486598.1		YP_004239763.1	YP_006660237.1
group2919	short chain dehydrogenase/reductase family oxidoreductase	1197706.3.peg.94	YP_829790.1	YP_946091.1	YP_002486604.1		YP_004239770.1	YP_006660247.1
group2920	integral membrane protein	1197706.3.peg.96	YP_829791.1	YP_946093.1	YP_002486605.1		YP_004239771.1	YP_006660249.1
group2921	hypothetical protein AAur_0282	1197706.3.peg.105	YP_829794.1	YP_946102.1	YP_002486607.1		YP_004239773.1	YP_006660258.1
group2922	ATP-dependent DNA ligase	1197706.3.peg.106	YP_829795.1	YP_946103.1	YP_002486608.1		YP_004239774.1	YP_006660259.1
group2923	Ku protein	1197706.3.peg.108	YP_829796.1	YP_946104.1	YP_002486609.1		YP_004239775.1	YP_006660260.1
group2924	phosphocarrier protein HPr	1197706.3.peg.121	YP_829799.1	YP_946113.1	YP_002486612.1		YP_004239777.1	YP_006660269.1
group2925	PTS system, fructose-specific family, IIABC components	1197706.3.peg.122	YP_829800.1	YP_946114.1	YP_002486613.1		YP_004239778.1	YP_006660270.1
group2926	phospholipase/carboxylesterase	1197706.3.peg.131	YP_829806.1	YP_946123.1	YP_002486617.1		YP_004239782.1	YP_006660279.1
group2927	LamB/YcsF family protein	1197706.3.peg.4083	YP_829814.1	YP_946180.1	YP_002486629.1		YP_004239787.1	YP_006660315.1
group2928	hypothetical protein AAur_0368	1197706.3.peg.4080	YP_829820.1	YP_946184.1	YP_002486630.1		YP_004239788.1	YP_006660319.1
group2929	hypothetical protein AAur_0370	1197706.3.peg.4078	YP_829824.1	YP_946186.1	YP_002486633.1		YP_004239790.1	YP_006660321.1
group2930	hypothetical protein AAur_3423	1197706.3.peg.3976	YP_829836.2	YP_949118.1	YP_002486643.1	YP_003916667.1		YP_006663478.1
group2931	hypothetical protein AAur_3424	1197706.3.peg.3977	YP_829837.1	YP_949119.1	YP_002486644.1	YP_003916668.1		YP_006663479.1
group2932	glycosyl transferase, group 2 family protein	1197706.3.peg.3978	YP_829838.1	YP_949120.1	YP_002486645.1	YP_003916669.1		YP_006663480.1
group2933	hypothetical protein AAur_0122	1197706.3.peg.1343	YP_829849.1	YP_945951.1	YP_002486650.1		YP_004239805.1	YP_006660105.1
group2934	NAD dependent epimerase/dehydratase family protein	1197706.3.peg.1341	YP_829850.1	YP_945949.1	YP_002486652.1		YP_004239807.1	YP_006660103.1
group2935	RNA polymerase sigma (70) factor	1197706.3.peg.1330	YP_829851.1	YP_945938.1	YP_002486653.1		YP_004239808.1	YP_006660092.1
group2936	heptosyltransferase family protein	1197706.3.peg.1332,1197706.3.peg.1333	YP_829854.1	YP_945941.1	YP_002486655.1		YP_004239810.1	YP_006660095.1
group2937	hypothetical protein AAur_0113	1197706.3.peg.1334	YP_829855.1	YP_945942.1	YP_002486656.1		YP_004239811.1	YP_006660096.1
group2938	glycosyl transferase, group 1 family protein	1197706.3.peg.1335,1197706.3.peg.1336	YP_829856.1	YP_945943.1	YP_002486657.1		YP_004239812.1	YP_006660097.1
group2939	short chain dehydrogenase/reductase family oxidoreductase	1197706.3.peg.1338	YP_829859.1	YP_945946.1	YP_002486660.1		YP_004239815.1	YP_006660100.1
group2940	ADP-heptose synthase	1197706.3.peg.1340	YP_829862.1	YP_945948.1	YP_002486662.1		YP_004239817.1	YP_006660102.1
group2941	hypothetical protein AAur_0401	1197706.3.peg.2133	YP_829878.1	YP_946214.1	YP_002486679.1		YP_004239831.1	YP_006660352.1
group2942	2-hydroxyhepta-2,4-diene-1,7-dioate isomerase	1197706.3.peg.1882	YP_832916.1	YP_949482.1	YP_002486680.1		YP_004239832.1	YP_006663846.1
group2943	formimidoylglutamase	1197706.3.peg.2136	YP_829880.1	YP_946216.1	YP_002486687.1	YP_003917945.1	YP_004239839.1
group2944	Sodium/hydrogen exchanger family protein	1197706.3.peg.1519	YP_831233.1	YP_946392.1	YP_002486688.1		YP_004239840.1	YP_006660528.1
group2945	copper resistance protein CopC	1197706.3.peg.2138	YP_829882.1	YP_946218.1	YP_002486690.1		YP_004239842.1	YP_006660356.1
group2946	hypothetical protein AAur_0409	1197706.3.peg.2140	YP_829883.1	YP_946220.1	YP_002486691.1		YP_004239843.1	YP_006660358.1
group2947	antibiotic ABC transporter ATP-binding protein	1197706.3.peg.2879	YP_829887.1	YP_947796.1	YP_002486694.1		YP_004239846.1	YP_006662147.1
group2948	ABC transporter membrane protein	1197706.3.peg.2878	YP_829888.1	YP_947795.1	YP_002486695.1		YP_004239847.1	YP_006662146.1
group2949	cobalt-zinc-cadmium efflux permease	1197706.3.peg.2143	YP_829890.1	YP_946223.1	YP_002486697.1		YP_004239849.1	YP_006660361.1
group2950	hypothetical protein AAur_0415	1197706.3.peg.2146	YP_829892.1	YP_946226.1	YP_002486699.1		YP_004239851.1	YP_006660364.1
group2951	hypothetical protein AAur_1516	1197706.3.peg.2589	YP_829896.1	YP_947284.1	YP_002486701.1		YP_004239853.1	YP_006661384.1
group2952	levansucrase precursor (Beta-D-fructofuranosyltransferase) (sucrose 6-fructosyl transferase)	1197706.3.peg.2484	YP_829906.1	YP_947176.1	YP_002486703.1		YP_004239854.1	YP_006661274.1
group2953	alkaline shock protein	1197706.3.peg.2365	YP_829908.1	YP_946256.1	YP_002486704.1		YP_004239855.1	YP_006660390.1
group2954	hypothetical protein AAur_0449	1197706.3.peg.2366	YP_829909.1	YP_946257.1	YP_002486705.1		YP_004239856.1	YP_006660391.1
group2955	hypothetical protein AAur_0450	1197706.3.peg.2367	YP_829910.2	YP_946258.1	YP_002486706.1		YP_004239857.1	YP_006660392.1
group2956	hypothetical protein AAur_0451	1197706.3.peg.2368	YP_829911.1	YP_946259.1	YP_002486707.1		YP_004239858.1	YP_006660393.1
group2957	hypothetical protein AAur_0452	1197706.3.peg.2369	YP_829912.1	YP_946260.1	YP_002486708.1		YP_004239859.1	YP_006660394.1
group2958	transcriptional regulator for carbon catabolite control protein A	1197706.3.peg.2379	YP_829918.1	YP_946270.1	YP_002486714.1		YP_004239865.1	YP_006660404.1
group2959	methylmalonate-semialdehyde dehydrogenase	1197706.3.peg.2418	YP_829921.1	YP_946307.1	YP_002486717.1		YP_004239868.1	YP_006660442.1
group2960	DedA family membrane protein	1197706.3.peg.3123	YP_829580.1	YP_946732.1	YP_002486723.1		YP_004239874.1	YP_006660854.1
group2961	glutaryl-CoA dehydrogenase	1197706.3.peg.3750	YP_829935.1	YP_946318.1	YP_002486725.1		YP_004239876.1	YP_006660454.1
group2962	two-component system response regulator	1197706.3.peg.2383	YP_829984.1	YP_946274.1	YP_002486729.1		YP_004239881.1	YP_006660408.1
group2963	signal transduction histidine kinase	1197706.3.peg.2384	YP_829985.1	YP_946275.1	YP_002486730.1		YP_004239882.1	YP_006660409.1
group2964	hypothetical protein AAur_0468	1197706.3.peg.2386	YP_829986.1	YP_946276.1	YP_002486731.1		YP_004239883.1	YP_006660410.1
group2965	acetyl-CoA acetyltransferase	1197706.3.peg.2388	YP_829988.1	YP_946278.1	YP_002486733.1		YP_004239885.1	YP_006660412.1
group2966	Tat pathway signal sequence domain-containing protein	1197706.3.peg.2652	YP_830013.1	YP_946344.1	YP_002486742.1		YP_004239893.1	YP_006660480.1
group2967	hypothetical protein AAur_0561	1197706.3.peg.1544	YP_830019.1	YP_946369.1	YP_002486747.1		YP_004239898.1	YP_006660503.1
group2968	RNA polymerase sigma (70) factor	1197706.3.peg.1494	YP_830027.1	YP_946412.1	YP_002486755.1		YP_004239902.1	YP_006660547.1
group2969	CoA-binding domain-containing protein	1197706.3.peg.1492	YP_830033.1	YP_946414.1	YP_002486757.1		YP_004239904.1	YP_006660549.1
group2970	hypothetical protein AAur_0622	1197706.3.peg.1476	YP_830038.1	YP_946429.1	YP_002486762.1		YP_004239909.1	YP_006660564.1
group2971	hypothetical protein AAur_0642	1197706.3.peg.1459	YP_830049.1	YP_946448.1	YP_002486773.1		YP_004239920.1	YP_006660580.1
group2972	hypothetical protein AAur_0655	1197706.3.peg.1458	YP_830050.1	YP_946460.1	YP_002486774.1		YP_004239921.1	YP_006660593.1
group2973	hypothetical protein AAur_0672	1197706.3.peg.1435	YP_830056.1	YP_946475.1	YP_002486781.1		YP_004239931.1	YP_006660608.1
group2974	glutathione peroxidase	1197706.3.peg.1431	YP_830058.1	YP_946479.1	YP_002486783.1		YP_004239932.1	YP_006660612.1
group2975	TetR family transcriptional regulator	1197706.3.peg.1425	YP_830065.1	YP_946486.1	YP_002486789.1		YP_004239938.1	YP_006660619.1
group2976	glycosyl transferase, group 1 family protein	1197706.3.peg.1415	YP_832936.1	YP_946493.1	YP_002486791.1		YP_004239940.1	YP_006660626.1
group2977	acetyltransferase, GNAT family protein	1197706.3.peg.1413	YP_830067.1	YP_946495.1	YP_002486793.1		YP_004239942.1	YP_006660628.1
group2978	major facilitator transporter	1197706.3.peg.3054	YP_830080.1	YP_946522.1	YP_002486795.1		YP_004239949.1	YP_006660654.1
group2979	TRAP transporter solute receptor	1197706.3.peg.3062	YP_830084.1	YP_946529.1	YP_002486799.1		YP_004239953.1	YP_006660662.1
group2980	MFS dicarboxylate transporter	1197706.3.peg.3065	YP_830087.1	YP_946532.1	YP_002486802.1		YP_004239956.1	YP_006660665.1
group2981	pyruvate dehydrogenase	1197706.3.peg.3045	YP_830089.1	YP_947755.1	YP_002486806.1	YP_003916975.1		YP_006662105.1
group2982	hypothetical protein AAur_0737	1197706.3.peg.3072	YP_830099.2	YP_946538.1	YP_002486814.1		YP_004239965.1	YP_006660671.1
group2983	hypothetical protein AAur_0738	1197706.3.peg.3073	YP_830100.1	YP_946539.1	YP_002486815.1		YP_004239966.1	YP_006660672.1
group2984	hypothetical protein AAur_0748	1197706.3.peg.3075	YP_830102.1	YP_946550.1	YP_002486817.1		YP_004239968.1	YP_006660674.1
group2985	glycoside hydrolase family protein		YP_833271.1	YP_947704.1	YP_002486819.1	YP_003917480.1	YP_004239970.1	YP_006662034.1
group2986	iron(III)-transport ATP-binding protein	1197706.3.peg.225	YP_830104.1	YP_946552.1	YP_002486820.1		YP_004239971.1	YP_006660676.1
group2987	iron ABC transporter permease	1197706.3.peg.226	YP_830105.1	YP_946553.1	YP_002486821.1		YP_004239972.1	YP_006660677.1
group2988	iron(III)-binding protein	1197706.3.peg.227	YP_830106.1	YP_946554.1	YP_002486822.1		YP_004239973.1	YP_006660678.1
group2989	hypothetical protein AAur_0757	1197706.3.peg.3080	YP_830110.1	YP_946558.1	YP_002486826.1		YP_004239977.1	YP_006660681.1
group2990	phosphoenolpyruvate carboxylase	1197706.3.peg.1264	YP_830113.1	YP_946565.1	YP_002486828.1		YP_004239980.1	YP_006660688.1
group2991	hypothetical protein AAur_0765	1197706.3.peg.1263	YP_830114.1	YP_946566.1	YP_002486829.1		YP_004239986.1	YP_006660689.1
group2992	DedA family membrane protein	1197706.3.peg.1262	YP_830115.1	YP_946567.1	YP_002486830.1		YP_004239987.1	YP_006660690.1
group2993	ArsR family transcriptional regulator	1197706.3.peg.1258	YP_830117.1	YP_946571.1	YP_002486832.1		YP_004239998.1	YP_006660694.1
group2994	hypothetical protein AAur_0771	1197706.3.peg.1257	YP_830118.1	YP_946572.1	YP_002486833.1		YP_004239999.1	YP_006660695.1
group2995	hypothetical protein AAur_0782	1197706.3.peg.1246	YP_830125.1	YP_946582.1	YP_002486839.1		YP_004240004.1	YP_006660706.1
group2996	nuclear export factor GLE1 family protein	1197706.3.peg.1245	YP_830126.1	YP_946583.1	YP_002486840.1		YP_004240005.1	YP_006660707.1
[truncated: 3,373 more rows]
