# Supplementary material for: Comparative genome analysis reveals the molecular basis of nicotine degradation and survival capacities of Arthrobacter
Source: Sci Rep. 2015 Feb 27;5:8642. doi: 10.1038/srep08642 (PMC4342571; doi:10.1038/srep08642)
Supplement: Supplementary Information — Dataset 2 [file srep08642-s3.xls]

## Sheet: Sheet1
Supplementary Data
DataSet2 Strain-specific CDSs of each of the subject Arthrobacter strains determined by OrthoMCL.
The annotations of Arthrobacter aurescens M2012083 are based on the results of RAST. You can get the gene from RAST using these number.
The annotations of the other subject strains except for Arthrobacter aurescens M2012083 are obtained from NCBI according to the accession number
Strain	ORF ID	Annotations
Arthrobacter aurescens M2012083	1197706.3.peg.22	hypothetical protein
Arthrobacter aurescens M2012083	1197706.3.peg.28	hypothetical protein
Arthrobacter aurescens M2012083	1197706.3.peg.107	hypothetical protein
Arthrobacter aurescens M2012083	1197706.3.peg.109	Maltose/maltodextrin ABC transporter, permease protein MalG
Arthrobacter aurescens M2012083	1197706.3.peg.110	Possible alpha-xyloside ABC transporter, permease component
Arthrobacter aurescens M2012083	1197706.3.peg.111	probable secreted solute-binding protein
Arthrobacter aurescens M2012083	1197706.3.peg.112	isopenicillin N epimerase
Arthrobacter aurescens M2012083	1197706.3.peg.113	Transcriptional regulator, GntR family
Arthrobacter aurescens M2012083	1197706.3.peg.137	hypothetical protein
Arthrobacter aurescens M2012083	1197706.3.peg.138	hypothetical protein
Arthrobacter aurescens M2012083	1197706.3.peg.158	L-asparagine permease
Arthrobacter aurescens M2012083	1197706.3.peg.162	hypothetical protein
Arthrobacter aurescens M2012083	1197706.3.peg.163	hypothetical protein
Arthrobacter aurescens M2012083	1197706.3.peg.191	hypothetical protein
Arthrobacter aurescens M2012083	1197706.3.peg.196	hypothetical protein
Arthrobacter aurescens M2012083	1197706.3.peg.208	Outer membrane protein
Arthrobacter aurescens M2012083	1197706.3.peg.215	hypothetical protein
Arthrobacter aurescens M2012083	1197706.3.peg.234	polysaccharide biosynthesis protein
Arthrobacter aurescens M2012083	1197706.3.peg.236	hypothetical protein
Arthrobacter aurescens M2012083	1197706.3.peg.237	hypothetical protein
Arthrobacter aurescens M2012083	1197706.3.peg.247	hypothetical protein
Arthrobacter aurescens M2012083	1197706.3.peg.248	hypothetical protein
Arthrobacter aurescens M2012083	1197706.3.peg.253	hypothetical protein
Arthrobacter aurescens M2012083	1197706.3.peg.307	Gluconate permease
Arthrobacter aurescens M2012083	1197706.3.peg.345	hypothetical protein
Arthrobacter aurescens M2012083	1197706.3.peg.346	hypothetical protein
Arthrobacter aurescens M2012083	1197706.3.peg.350	hypothetical protein
Arthrobacter aurescens M2012083	1197706.3.peg.361	hypothetical protein
Arthrobacter aurescens M2012083	1197706.3.peg.372	Glycerol-3-phosphate ABC transporter, periplasmic glycerol-3-phosphate-binding protein (TC 3.A.1.1.3)
Arthrobacter aurescens M2012083	1197706.3.peg.420	hypothetical protein
Arthrobacter aurescens M2012083	1197706.3.peg.421	hypothetical protein
Arthrobacter aurescens M2012083	1197706.3.peg.427	hypothetical protein
Arthrobacter aurescens M2012083	1197706.3.peg.439	hypothetical protein
Arthrobacter aurescens M2012083	1197706.3.peg.453	hypothetical protein
Arthrobacter aurescens M2012083	1197706.3.peg.455	hypothetical protein
Arthrobacter aurescens M2012083	1197706.3.peg.456	hypothetical protein
Arthrobacter aurescens M2012083	1197706.3.peg.457	Phage endolysin
Arthrobacter aurescens M2012083	1197706.3.peg.458	hypothetical protein
Arthrobacter aurescens M2012083	1197706.3.peg.459	hypothetical protein
Arthrobacter aurescens M2012083	1197706.3.peg.460	hypothetical protein
Arthrobacter aurescens M2012083	1197706.3.peg.461	hypothetical protein
Arthrobacter aurescens M2012083	1197706.3.peg.463	hypothetical protein
Arthrobacter aurescens M2012083	1197706.3.peg.464	hypothetical protein
Arthrobacter aurescens M2012083	1197706.3.peg.468	putative ATPase
Arthrobacter aurescens M2012083	1197706.3.peg.469	hypothetical protein
Arthrobacter aurescens M2012083	1197706.3.peg.471	hypothetical protein
Arthrobacter aurescens M2012083	1197706.3.peg.472	hypothetical protein
Arthrobacter aurescens M2012083	1197706.3.peg.473	Patatin-like protein
Arthrobacter aurescens M2012083	1197706.3.peg.474	hypothetical protein
Arthrobacter aurescens M2012083	1197706.3.peg.475	hypothetical protein
Arthrobacter aurescens M2012083	1197706.3.peg.477	hypothetical protein
Arthrobacter aurescens M2012083	1197706.3.peg.505	hypothetical protein
Arthrobacter aurescens M2012083	1197706.3.peg.506	hypothetical protein
Arthrobacter aurescens M2012083	1197706.3.peg.511	hypothetical protein
Arthrobacter aurescens M2012083	1197706.3.peg.563	Pyridoxine biosynthesis glutamine amidotransferase, synthase subunit (EC 2.4.2.-)
Arthrobacter aurescens M2012083	1197706.3.peg.590	hypothetical protein
Arthrobacter aurescens M2012083	1197706.3.peg.624	hypothetical protein
Arthrobacter aurescens M2012083	1197706.3.peg.629	hypothetical protein
Arthrobacter aurescens M2012083	1197706.3.peg.663	hypothetical protein
Arthrobacter aurescens M2012083	1197706.3.peg.666	hypothetical protein
Arthrobacter aurescens M2012083	1197706.3.peg.673	L-serine dehydratase (EC 4.3.1.17)
Arthrobacter aurescens M2012083	1197706.3.peg.693	hypothetical protein
Arthrobacter aurescens M2012083	1197706.3.peg.744	metabolite transporter, MFS superfamily
Arthrobacter aurescens M2012083	1197706.3.peg.746	LysR-family transcriptional regulator
Arthrobacter aurescens M2012083	1197706.3.peg.788	hypothetical protein
Arthrobacter aurescens M2012083	1197706.3.peg.817	transcriptional regulator, TetR family
Arthrobacter aurescens M2012083	1197706.3.peg.818	protein tyrosine/serine phosphatase
Arthrobacter aurescens M2012083	1197706.3.peg.819	phosphonate ABC transporter, inner membrane subunit
Arthrobacter aurescens M2012083	1197706.3.peg.820	Phosphonate ABC transporter ATP-binding protein (TC 3.A.1.9.1)
Arthrobacter aurescens M2012083	1197706.3.peg.821	Phosphonate ABC transporter phosphate-binding periplasmic component (TC 3.A.1.9.1)
Arthrobacter aurescens M2012083	1197706.3.peg.823	hypothetical protein
Arthrobacter aurescens M2012083	1197706.3.peg.829	hypothetical protein
Arthrobacter aurescens M2012083	1197706.3.peg.832	hypothetical protein
Arthrobacter aurescens M2012083	1197706.3.peg.833	hypothetical protein
Arthrobacter aurescens M2012083	1197706.3.peg.840	hypothetical protein
Arthrobacter aurescens M2012083	1197706.3.peg.841	FIG00826021: hypothetical protein
Arthrobacter aurescens M2012083	1197706.3.peg.876	hypothetical protein
Arthrobacter aurescens M2012083	1197706.3.peg.877	hypothetical protein
Arthrobacter aurescens M2012083	1197706.3.peg.878	integral membrane protein
Arthrobacter aurescens M2012083	1197706.3.peg.879	ABC transporter ATP-binding protein
Arthrobacter aurescens M2012083	1197706.3.peg.880	hypothetical protein
Arthrobacter aurescens M2012083	1197706.3.peg.915	hypothetical protein
Arthrobacter aurescens M2012083	1197706.3.peg.916	phage integrase
Arthrobacter aurescens M2012083	1197706.3.peg.917	N-acyl-D-amino-acid deacylase( EC:3.5.1.81 )
Arthrobacter aurescens M2012083	1197706.3.peg.918	glutamine ABC transporter ATP-binding protein
Arthrobacter aurescens M2012083	1197706.3.peg.919	Amino acid ABC transporter, permease protein, 3-TM region, His/Glu/Gln/Arg/opine
Arthrobacter aurescens M2012083	1197706.3.peg.921	ABC transporter, substrate binding protein [amino acid]
Arthrobacter aurescens M2012083	1197706.3.peg.922	hypothetical protein
Arthrobacter aurescens M2012083	1197706.3.peg.923	hypothetical protein
Arthrobacter aurescens M2012083	1197706.3.peg.924	membrane protein DedA family
Arthrobacter aurescens M2012083	1197706.3.peg.925	DedA protein
Arthrobacter aurescens M2012083	1197706.3.peg.927	hypothetical protein
Arthrobacter aurescens M2012083	1197706.3.peg.929	hypothetical protein
Arthrobacter aurescens M2012083	1197706.3.peg.931	4-Hydroxy-2-oxoglutarate aldolase (EC 4.1.3.16) / 2-dehydro-3-deoxyphosphogluconate aldolase (EC 4.1.2.14)
Arthrobacter aurescens M2012083	1197706.3.peg.932	Glucose/mannose:H+ symporter GlcP
Arthrobacter aurescens M2012083	1197706.3.peg.934	hypothetical protein
Arthrobacter aurescens M2012083	1197706.3.peg.935	3-oxoacyl-[acyl-carrier protein] reductase (EC 1.1.1.100)
Arthrobacter aurescens M2012083	1197706.3.peg.936	transcriptional regulator, GntR family
Arthrobacter aurescens M2012083	1197706.3.peg.937	N-acyl-D-amino-acid deacylase( EC:3.5.1.81 )
Arthrobacter aurescens M2012083	1197706.3.peg.938	hypothetical protein
Arthrobacter aurescens M2012083	1197706.3.peg.939	hypothetical protein
Arthrobacter aurescens M2012083	1197706.3.peg.941	ABC transporter, integral membrane subunit
Arthrobacter aurescens M2012083	1197706.3.peg.942	putative ABC transporter, ATP-binding protein
Arthrobacter aurescens M2012083	1197706.3.peg.944	Polyphosphate glucokinase (EC 2.7.1.63)
Arthrobacter aurescens M2012083	1197706.3.peg.945	hypothetical protein
Arthrobacter aurescens M2012083	1197706.3.peg.946	hypothetical protein
Arthrobacter aurescens M2012083	1197706.3.peg.947	hypothetical protein
Arthrobacter aurescens M2012083	1197706.3.peg.962	secreted protein
Arthrobacter aurescens M2012083	1197706.3.peg.963	hypothetical protein
Arthrobacter aurescens M2012083	1197706.3.peg.967	hypothetical protein
Arthrobacter aurescens M2012083	1197706.3.peg.969	hypothetical protein
Arthrobacter aurescens M2012083	1197706.3.peg.970	hypothetical protein
Arthrobacter aurescens M2012083	1197706.3.peg.972	hypothetical protein
Arthrobacter aurescens M2012083	1197706.3.peg.973	hypothetical protein
Arthrobacter aurescens M2012083	1197706.3.peg.974	hypothetical protein
Arthrobacter aurescens M2012083	1197706.3.peg.975	hypothetical protein
Arthrobacter aurescens M2012083	1197706.3.peg.976	protein of unknown function DUF159
Arthrobacter aurescens M2012083	1197706.3.peg.979	Universal stress protein family
Arthrobacter aurescens M2012083	1197706.3.peg.982	putative ferredoxin reductase
Arthrobacter aurescens M2012083	1197706.3.peg.983	Copper chaperone
Arthrobacter aurescens M2012083	1197706.3.peg.989	possible secreted protein
Arthrobacter aurescens M2012083	1197706.3.peg.993	hypothetical protein
Arthrobacter aurescens M2012083	1197706.3.peg.994	hypothetical protein
Arthrobacter aurescens M2012083	1197706.3.peg.999	hypothetical protein
Arthrobacter aurescens M2012083	1197706.3.peg.1001	hypothetical protein
Arthrobacter aurescens M2012083	1197706.3.peg.1005	hypothetical protein
Arthrobacter aurescens M2012083	1197706.3.peg.1007	hypothetical protein
Arthrobacter aurescens M2012083	1197706.3.peg.1013	hypothetical protein
Arthrobacter aurescens M2012083	1197706.3.peg.1014	putative membrane protein, YibE/F-like family
Arthrobacter aurescens M2012083	1197706.3.peg.1015	hypothetical protein
Arthrobacter aurescens M2012083	1197706.3.peg.1045	hypothetical protein
Arthrobacter aurescens M2012083	1197706.3.peg.1056	hypothetical protein
Arthrobacter aurescens M2012083	1197706.3.peg.1069	hypothetical protein
Arthrobacter aurescens M2012083	1197706.3.peg.1110	hypothetical protein
Arthrobacter aurescens M2012083	1197706.3.peg.1114	hypothetical protein
Arthrobacter aurescens M2012083	1197706.3.peg.1123	hypothetical protein
Arthrobacter aurescens M2012083	1197706.3.peg.1166	transcriptional regulator, IclR family
Arthrobacter aurescens M2012083	1197706.3.peg.1167	transcriptional regulator, IclR family
Arthrobacter aurescens M2012083	1197706.3.peg.1175	hypothetical protein
Arthrobacter aurescens M2012083	1197706.3.peg.1180	hypothetical protein
Arthrobacter aurescens M2012083	1197706.3.peg.1193	hypothetical protein
Arthrobacter aurescens M2012083	1197706.3.peg.1235	hypothetical protein
Arthrobacter aurescens M2012083	1197706.3.peg.1236	Deoxycytidine triphosphate deaminase (EC 3.5.4.13)
Arthrobacter aurescens M2012083	1197706.3.peg.1238	Cytidine deaminase (EC 3.5.4.5)
Arthrobacter aurescens M2012083	1197706.3.peg.1239	hypothetical protein
Arthrobacter aurescens M2012083	1197706.3.peg.1240	hypothetical protein
Arthrobacter aurescens M2012083	1197706.3.peg.1242	hypothetical protein
Arthrobacter aurescens M2012083	1197706.3.peg.1267	unknown
Arthrobacter aurescens M2012083	1197706.3.peg.1268	Membrane glycoprotein
Arthrobacter aurescens M2012083	1197706.3.peg.1272	hypothetical protein
Arthrobacter aurescens M2012083	1197706.3.peg.1273	hypothetical protein
Arthrobacter aurescens M2012083	1197706.3.peg.1276	COG1120: ABC-type cobalamin/Fe3+-siderophores transport systems, ATPase components
Arthrobacter aurescens M2012083	1197706.3.peg.1277	oxidoreductase
Arthrobacter aurescens M2012083	1197706.3.peg.1279	hypothetical protein
Arthrobacter aurescens M2012083	1197706.3.peg.1282	hypothetical protein
Arthrobacter aurescens M2012083	1197706.3.peg.1283	hypothetical protein
Arthrobacter aurescens M2012083	1197706.3.peg.1284	O-methyltransferase( EC:2.1.1.- )
Arthrobacter aurescens M2012083	1197706.3.peg.1285	ABC transporter ATP-binding protein
Arthrobacter aurescens M2012083	1197706.3.peg.1286	similar to Coenzyme F420-dependent N5 N10-methylene tetrahydromethanopterin reductase and related flavin-dependent oxidoreductase
Arthrobacter aurescens M2012083	1197706.3.peg.1289	Zinc protease
Arthrobacter aurescens M2012083	1197706.3.peg.1297	hypothetical protein
Arthrobacter aurescens M2012083	1197706.3.peg.1298	hypothetical protein
Arthrobacter aurescens M2012083	1197706.3.peg.1300	peptidase C45, acyl-coenzyme A:6-aminopenicillanic acid acyl-transferase
Arthrobacter aurescens M2012083	1197706.3.peg.1303	Dipeptide transport system permease protein DppC (TC 3.A.1.5.2)
Arthrobacter aurescens M2012083	1197706.3.peg.1304	Oligopeptide transport ATP-binding protein OppD (TC 3.A.1.5.1)
Arthrobacter aurescens M2012083	1197706.3.peg.1305	ABC transport protein, ATP-binding component
Arthrobacter aurescens M2012083	1197706.3.peg.1309	hypothetical protein
Arthrobacter aurescens M2012083	1197706.3.peg.1311	hypothetical protein
Arthrobacter aurescens M2012083	1197706.3.peg.1314	hypothetical protein
Arthrobacter aurescens M2012083	1197706.3.peg.1368	Sugar phosphate isomerases/epimerases
Arthrobacter aurescens M2012083	1197706.3.peg.1371	putative hexuronate transporter
Arthrobacter aurescens M2012083	1197706.3.peg.1374	hypothetical protein
Arthrobacter aurescens M2012083	1197706.3.peg.1375	Amidohydrolase
Arthrobacter aurescens M2012083	1197706.3.peg.1377	L-carnitine dehydratase/bile acid-inducible protein F (EC 2.8.3.16)
Arthrobacter aurescens M2012083	1197706.3.peg.1379	MaoC-like dehydratase
Arthrobacter aurescens M2012083	1197706.3.peg.1380	Acyl-CoA dehydrogenase, short-chain specific (EC 1.3.99.2)
Arthrobacter aurescens M2012083	1197706.3.peg.1381	hypothetical protein
Arthrobacter aurescens M2012083	1197706.3.peg.1382	hypothetical protein
Arthrobacter aurescens M2012083	1197706.3.peg.1383	DNA-binding protein
Arthrobacter aurescens M2012083	1197706.3.peg.1384	Short-chain dehydrogenase/reductase SDR
Arthrobacter aurescens M2012083	1197706.3.peg.1385	hypothetical protein
Arthrobacter aurescens M2012083	1197706.3.peg.1386	hypothetical protein
Arthrobacter aurescens M2012083	1197706.3.peg.1389	5-exo-alcohol dehydrogenase( EC:1.1.1.- )
Arthrobacter aurescens M2012083	1197706.3.peg.1390	L-carnitine dehydratase/bile acid-inducible protein F (EC 2.8.3.16)
Arthrobacter aurescens M2012083	1197706.3.peg.1393	transcriptional regulator, GntR family
Arthrobacter aurescens M2012083	1197706.3.peg.1399	hypothetical protein
Arthrobacter aurescens M2012083	1197706.3.peg.1406	hypothetical protein
Arthrobacter aurescens M2012083	1197706.3.peg.1436	hypothetical protein
Arthrobacter aurescens M2012083	1197706.3.peg.1438	putative RNA polymerase sigma (70) factor
Arthrobacter aurescens M2012083	1197706.3.peg.1439	hypothetical protein
Arthrobacter aurescens M2012083	1197706.3.peg.1446	hypothetical protein
Arthrobacter aurescens M2012083	1197706.3.peg.1447	DNA polymerase III subunits gamma and tau (EC 2.7.7.7)
Arthrobacter aurescens M2012083	1197706.3.peg.1450	hypothetical protein
Arthrobacter aurescens M2012083	1197706.3.peg.1491	hypothetical protein
Arthrobacter aurescens M2012083	1197706.3.peg.1500	Purple acid phosphatase/fibronectin domain protein
Arthrobacter aurescens M2012083	1197706.3.peg.1502	hypothetical protein
Arthrobacter aurescens M2012083	1197706.3.peg.1503	Glycerol uptake operon antiterminator regulatory protein
Arthrobacter aurescens M2012083	1197706.3.peg.1504	Alkyldihydroxyacetonephosphate synthase (EC 2.5.1.26)
Arthrobacter aurescens M2012083	1197706.3.peg.1505	Glycerol-3-phosphate dehydrogenase (EC 1.1.5.3)
Arthrobacter aurescens M2012083	1197706.3.peg.1506	Glycerol kinase (EC 2.7.1.30)
Arthrobacter aurescens M2012083	1197706.3.peg.1507	Transporter
Arthrobacter aurescens M2012083	1197706.3.peg.1525	Cytosine/purine/uracil/thiamine/allantoin permease family protein
Arthrobacter aurescens M2012083	1197706.3.peg.1527	hypothetical protein
Arthrobacter aurescens M2012083	1197706.3.peg.1545	OpcA, an allosteric effector of glucose-6-phosphate dehydrogenase, actinobacterial
Arthrobacter aurescens M2012083	1197706.3.peg.1552	hypothetical protein
Arthrobacter aurescens M2012083	1197706.3.peg.1582	hypothetical protein
Arthrobacter aurescens M2012083	1197706.3.peg.1611	hypothetical protein
Arthrobacter aurescens M2012083	1197706.3.peg.1612	hypothetical protein
Arthrobacter aurescens M2012083	1197706.3.peg.1637	hypothetical protein
Arthrobacter aurescens M2012083	1197706.3.peg.1708	hypothetical protein
Arthrobacter aurescens M2012083	1197706.3.peg.1738	hypothetical protein
Arthrobacter aurescens M2012083	1197706.3.peg.1768	hypothetical protein
Arthrobacter aurescens M2012083	1197706.3.peg.1778	hypothetical protein
Arthrobacter aurescens M2012083	1197706.3.peg.1791	hypothetical protein
Arthrobacter aurescens M2012083	1197706.3.peg.1799	hypothetical protein
Arthrobacter aurescens M2012083	1197706.3.peg.1800	hypothetical protein
Arthrobacter aurescens M2012083	1197706.3.peg.1878	putative low temperature requirement A family protein (LtrA)
Arthrobacter aurescens M2012083	1197706.3.peg.1897	putative lipoprotein
Arthrobacter aurescens M2012083	1197706.3.peg.1919	hypothetical protein
Arthrobacter aurescens M2012083	1197706.3.peg.1924	Fibroin 1b
Arthrobacter aurescens M2012083	1197706.3.peg.1925	hypothetical protein
Arthrobacter aurescens M2012083	1197706.3.peg.1968	hypothetical protein
Arthrobacter aurescens M2012083	1197706.3.peg.1974	hypothetical protein
Arthrobacter aurescens M2012083	1197706.3.peg.1976	hypothetical protein
Arthrobacter aurescens M2012083	1197706.3.peg.2051	hypothetical protein
Arthrobacter aurescens M2012083	1197706.3.peg.2102	hypothetical protein
Arthrobacter aurescens M2012083	1197706.3.peg.2121	hypothetical protein
Arthrobacter aurescens M2012083	1197706.3.peg.2148	hypothetical protein
Arthrobacter aurescens M2012083	1197706.3.peg.2151	hypothetical protein
Arthrobacter aurescens M2012083	1197706.3.peg.2153	hypothetical protein
Arthrobacter aurescens M2012083	1197706.3.peg.2205	hypothetical protein
Arthrobacter aurescens M2012083	1197706.3.peg.2219	hypothetical protein
Arthrobacter aurescens M2012083	1197706.3.peg.2234	hypothetical protein
Arthrobacter aurescens M2012083	1197706.3.peg.2235	hypothetical protein
Arthrobacter aurescens M2012083	1197706.3.peg.2236	hypothetical protein
Arthrobacter aurescens M2012083	1197706.3.peg.2238	Glycosyltransferase
Arthrobacter aurescens M2012083	1197706.3.peg.2245	hypothetical protein
Arthrobacter aurescens M2012083	1197706.3.peg.2300	hypothetical protein
Arthrobacter aurescens M2012083	1197706.3.peg.2319	hypothetical protein
Arthrobacter aurescens M2012083	1197706.3.peg.2334	hypothetical protein
Arthrobacter aurescens M2012083	1197706.3.peg.2338	hypothetical protein
Arthrobacter aurescens M2012083	1197706.3.peg.2353	hypothetical protein
Arthrobacter aurescens M2012083	1197706.3.peg.2385	hypothetical protein
Arthrobacter aurescens M2012083	1197706.3.peg.2439	hypothetical protein
Arthrobacter aurescens M2012083	1197706.3.peg.2467	phage-related integrase/recombinase
Arthrobacter aurescens M2012083	1197706.3.peg.2468	hypothetical protein
Arthrobacter aurescens M2012083	1197706.3.peg.2469	hypothetical protein
Arthrobacter aurescens M2012083	1197706.3.peg.2471	hypothetical protein
Arthrobacter aurescens M2012083	1197706.3.peg.2472	hypothetical protein
Arthrobacter aurescens M2012083	1197706.3.peg.2474	hypothetical protein
Arthrobacter aurescens M2012083	1197706.3.peg.2475	hypothetical protein
Arthrobacter aurescens M2012083	1197706.3.peg.2515	hypothetical protein
Arthrobacter aurescens M2012083	1197706.3.peg.2516	hypothetical protein
Arthrobacter aurescens M2012083	1197706.3.peg.2521	hypothetical protein
Arthrobacter aurescens M2012083	1197706.3.peg.2613	hypothetical protein
Arthrobacter aurescens M2012083	1197706.3.peg.2621	hypothetical protein
Arthrobacter aurescens M2012083	1197706.3.peg.2655	hypothetical protein
Arthrobacter aurescens M2012083	1197706.3.peg.2679	hypothetical protein
Arthrobacter aurescens M2012083	1197706.3.peg.2688	hypothetical protein
Arthrobacter aurescens M2012083	1197706.3.peg.2714	LysR-family protein transcriptional regulator
Arthrobacter aurescens M2012083	1197706.3.peg.2715	hypothetical protein
Arthrobacter aurescens M2012083	1197706.3.peg.2716	L-Proline/Glycine betaine transporter ProP
Arthrobacter aurescens M2012083	1197706.3.peg.2718	Amidase
Arthrobacter aurescens M2012083	1197706.3.peg.2743	hypothetical protein
Arthrobacter aurescens M2012083	1197706.3.peg.2745	conserved protein of unknown function
Arthrobacter aurescens M2012083	1197706.3.peg.2746	COG1961: Site-specific recombinases, DNA invertase Pin homologs
Arthrobacter aurescens M2012083	1197706.3.peg.2754	Glycerol-3-phosphate ABC transporter, periplasmic glycerol-3-phosphate-binding protein (TC 3.A.1.1.3)
Arthrobacter aurescens M2012083	1197706.3.peg.2755	binding-protein-dependent transport systems inner membrane component
Arthrobacter aurescens M2012083	1197706.3.peg.2756	Glycerol-3-phosphate ABC transporter, permease protein UgpA (TC 3.A.1.1.3)
Arthrobacter aurescens M2012083	1197706.3.peg.2757	Putative Mg2+ Transporter-C (MgtC) Family
Arthrobacter aurescens M2012083	1197706.3.peg.2772	hypothetical protein
Arthrobacter aurescens M2012083	1197706.3.peg.2818	hypothetical protein
Arthrobacter aurescens M2012083	1197706.3.peg.2819	hypothetical protein
Arthrobacter aurescens M2012083	1197706.3.peg.2841	hypothetical protein
Arthrobacter aurescens M2012083	1197706.3.peg.2863	hypothetical protein
Arthrobacter aurescens M2012083	1197706.3.peg.2901	hypothetical protein
Arthrobacter aurescens M2012083	1197706.3.peg.2942	hypothetical protein
Arthrobacter aurescens M2012083	1197706.3.peg.2943	hypothetical protein
Arthrobacter aurescens M2012083	1197706.3.peg.2985	hypothetical protein
Arthrobacter aurescens M2012083	1197706.3.peg.2993	hypothetical protein
Arthrobacter aurescens M2012083	1197706.3.peg.3019	hypothetical protein
Arthrobacter aurescens M2012083	1197706.3.peg.3035	hypothetical protein
Arthrobacter aurescens M2012083	1197706.3.peg.3048	Beta-ureidopropionase (EC 3.5.1.6)
Arthrobacter aurescens M2012083	1197706.3.peg.3050	hypothetical protein
Arthrobacter aurescens M2012083	1197706.3.peg.3066	hypothetical protein
Arthrobacter aurescens M2012083	1197706.3.peg.3081	hypothetical protein
Arthrobacter aurescens M2012083	1197706.3.peg.3082	esterase
Arthrobacter aurescens M2012083	1197706.3.peg.3083	hypothetical protein
Arthrobacter aurescens M2012083	1197706.3.peg.3090	hypothetical protein
Arthrobacter aurescens M2012083	1197706.3.peg.3092	hypothetical protein
Arthrobacter aurescens M2012083	1197706.3.peg.3127	Aspartate ammonia-lyase (EC 4.3.1.1)
Arthrobacter aurescens M2012083	1197706.3.peg.3131	integral membrane protein
Arthrobacter aurescens M2012083	1197706.3.peg.3133	Transcriptional regulator, GntR family domain / Aspartate aminotransferase (EC 2.6.1.1)
Arthrobacter aurescens M2012083	1197706.3.peg.3184	hypothetical protein
Arthrobacter aurescens M2012083	1197706.3.peg.3196	hypothetical protein
Arthrobacter aurescens M2012083	1197706.3.peg.3198	hypothetical protein
Arthrobacter aurescens M2012083	1197706.3.peg.3205	hypothetical protein
Arthrobacter aurescens M2012083	1197706.3.peg.3228	LacI-family transcriptional regulator
Arthrobacter aurescens M2012083	1197706.3.peg.3229	hypothetical protein
Arthrobacter aurescens M2012083	1197706.3.peg.3230	Na+/solute symporter
Arthrobacter aurescens M2012083	1197706.3.peg.3231	amidohydrolase family protein
Arthrobacter aurescens M2012083	1197706.3.peg.3244	hypothetical protein
Arthrobacter aurescens M2012083	1197706.3.peg.3282	Dihydrofolate reductase (EC 1.5.1.3)
Arthrobacter aurescens M2012083	1197706.3.peg.3284	protein of unknown function DUF1016
Arthrobacter aurescens M2012083	1197706.3.peg.3285	Protein of unknown function DUF1016
Arthrobacter aurescens M2012083	1197706.3.peg.3302	hypothetical protein
Arthrobacter aurescens M2012083	1197706.3.peg.3306	hypothetical protein
Arthrobacter aurescens M2012083	1197706.3.peg.3347	hypothetical protein
Arthrobacter aurescens M2012083	1197706.3.peg.3348	hypothetical protein
Arthrobacter aurescens M2012083	1197706.3.peg.3354	hypothetical protein
Arthrobacter aurescens M2012083	1197706.3.peg.3356	hypothetical protein
Arthrobacter aurescens M2012083	1197706.3.peg.3370	hypothetical protein
Arthrobacter aurescens M2012083	1197706.3.peg.3371	hypothetical protein
Arthrobacter aurescens M2012083	1197706.3.peg.3372	Esterase/lipase/thioesterase
Arthrobacter aurescens M2012083	1197706.3.peg.3374	hypothetical protein
Arthrobacter aurescens M2012083	1197706.3.peg.3377	Cytosine/purine/uracil/thiamine/allantoin permease family protein
Arthrobacter aurescens M2012083	1197706.3.peg.3378	N-methylhydantoinase (ATP-hydrolyzing) (EC 3.5.2.14)
Arthrobacter aurescens M2012083	1197706.3.peg.3393	hypothetical protein
Arthrobacter aurescens M2012083	1197706.3.peg.3403	hypothetical protein
Arthrobacter aurescens M2012083	1197706.3.peg.3411	hypothetical protein
Arthrobacter aurescens M2012083	1197706.3.peg.3412	hypothetical protein
Arthrobacter aurescens M2012083	1197706.3.peg.3413	protein of unknown function DUF1524 RloF
Arthrobacter aurescens M2012083	1197706.3.peg.3414	hypothetical protein
Arthrobacter aurescens M2012083	1197706.3.peg.3415	hypothetical protein
Arthrobacter aurescens M2012083	1197706.3.peg.3416	hypothetical protein
Arthrobacter aurescens M2012083	1197706.3.peg.3418	hypothetical protein
Arthrobacter aurescens M2012083	1197706.3.peg.3419	hypothetical protein
Arthrobacter aurescens M2012083	1197706.3.peg.3420	hypothetical protein
Arthrobacter aurescens M2012083	1197706.3.peg.3439	hypothetical protein
Arthrobacter aurescens M2012083	1197706.3.peg.3454	hypothetical protein
Arthrobacter aurescens M2012083	1197706.3.peg.3469	putative ABC-type nitrate/sulfonate/bicarbonate transport systems
Arthrobacter aurescens M2012083	1197706.3.peg.3480	hypothetical protein
Arthrobacter aurescens M2012083	1197706.3.peg.3481	hypothetical protein
Arthrobacter aurescens M2012083	1197706.3.peg.3522	hypothetical protein
Arthrobacter aurescens M2012083	1197706.3.peg.3614	hypothetical protein
Arthrobacter aurescens M2012083	1197706.3.peg.3622	hypothetical protein
Arthrobacter aurescens M2012083	1197706.3.peg.3625	Serine acetyltransferase (EC 2.3.1.30)
Arthrobacter aurescens M2012083	1197706.3.peg.3674	hypothetical protein
Arthrobacter aurescens M2012083	1197706.3.peg.3706	putative sulfonate ABC transporter, solute-binding protein
Arthrobacter aurescens M2012083	1197706.3.peg.3732	hypothetical protein
Arthrobacter aurescens M2012083	1197706.3.peg.3736	hypothetical protein
Arthrobacter aurescens M2012083	1197706.3.peg.3738	hypothetical protein
Arthrobacter aurescens M2012083	1197706.3.peg.3739	hypothetical protein
Arthrobacter aurescens M2012083	1197706.3.peg.3743	hypothetical protein
Arthrobacter aurescens M2012083	1197706.3.peg.3745	hypothetical protein
Arthrobacter aurescens M2012083	1197706.3.peg.3746	hypothetical protein
Arthrobacter aurescens M2012083	1197706.3.peg.3753	CONSERVED 13E12 REPEAT FAMILY PROTEIN
Arthrobacter aurescens M2012083	1197706.3.peg.3761	TniB NTP-binding protein
Arthrobacter aurescens M2012083	1197706.3.peg.3762	TniQ
Arthrobacter aurescens M2012083	1197706.3.peg.3764	hypothetical protein
Arthrobacter aurescens M2012083	1197706.3.peg.3765	hypothetical protein
Arthrobacter aurescens M2012083	1197706.3.peg.3774	Glycerol-3-phosphate ABC transporter, periplasmic glycerol-3-phosphate-binding protein (TC 3.A.1.1.3)
Arthrobacter aurescens M2012083	1197706.3.peg.3775	hypothetical protein
Arthrobacter aurescens M2012083	1197706.3.peg.3778	Predicted L-rhamnose permease RhaY
Arthrobacter aurescens M2012083	1197706.3.peg.3779	MarR-family transcriptional regulator
Arthrobacter aurescens M2012083	1197706.3.peg.3780	hypothetical protein
Arthrobacter aurescens M2012083	1197706.3.peg.3781	putative transcriptional regulator
Arthrobacter aurescens M2012083	1197706.3.peg.3782	probable amino acid transporter, APC superfamily
Arthrobacter aurescens M2012083	1197706.3.peg.3783	6-hydroxy-D-nicotine oxidase (EC 1.5.3.6) (6-HDNO)
Arthrobacter aurescens M2012083	1197706.3.peg.3785	periplasmic binding protein/LacI transcriptional regulator
Arthrobacter aurescens M2012083	1197706.3.peg.3786	membrane protein, probable
Arthrobacter aurescens M2012083	1197706.3.peg.3787	Beta-hexosaminidase (EC 3.2.1.52)
Arthrobacter aurescens M2012083	1197706.3.peg.3788	hypothetical protein
Arthrobacter aurescens M2012083	1197706.3.peg.3790	Molybdenum transport system permease protein ModB (TC 3.A.1.8.1)
Arthrobacter aurescens M2012083	1197706.3.peg.3792	molybdopterin converting factor, subunit 2
Arthrobacter aurescens M2012083	1197706.3.peg.3793	Molybdenum cofactor biosynthesis protein MoaC
Arthrobacter aurescens M2012083	1197706.3.peg.3797	transposase
Arthrobacter aurescens M2012083	1197706.3.peg.3801	Secreted protein
Arthrobacter aurescens M2012083	1197706.3.peg.3802	putative secreted protein
Arthrobacter aurescens M2012083	1197706.3.peg.3803	hypothetical protein
Arthrobacter aurescens M2012083	1197706.3.peg.3807	protein of unknown function DUF861, cupin_3
Arthrobacter aurescens M2012083	1197706.3.peg.3808	protein of unknown function DUF1100, hydrolase family protein
Arthrobacter aurescens M2012083	1197706.3.peg.3809	Carbon monoxide dehydrogenase large chain (EC 1.2.99.2) parolog without usual motifs
Arthrobacter aurescens M2012083	1197706.3.peg.3810	Stress responsive alpha-beta barrel domain protein
Arthrobacter aurescens M2012083	1197706.3.peg.3814	Omega amidase (Nit2 homolog)
Arthrobacter aurescens M2012083	1197706.3.peg.3818	ORF204
Arthrobacter aurescens M2012083	1197706.3.peg.3819	hypothetical protein
Arthrobacter aurescens M2012083	1197706.3.peg.3821	hypothetical protein
Arthrobacter aurescens M2012083	1197706.3.peg.3822	hypothetical protein
Arthrobacter aurescens M2012083	1197706.3.peg.3823	Regulator of polyketide synthase expression
Arthrobacter aurescens M2012083	1197706.3.peg.3825	Formyltetrahydrofolate deformylase (EC 3.5.1.10)
Arthrobacter aurescens M2012083	1197706.3.peg.3826	Sarcosine dehydrogenase (EC 1.5.99.1)
Arthrobacter aurescens M2012083	1197706.3.peg.3827	Methylenetetrahydrofolate dehydrogenase (NADP+) (EC 1.5.1.5) / Methenyltetrahydrofolate cyclohydrolase (EC 3.5.4.9)
Arthrobacter aurescens M2012083	1197706.3.peg.3828	Ethidium bromide-methyl viologen resistance protein EmrE
Arthrobacter aurescens M2012083	1197706.3.peg.3831	hypothetical protein
Arthrobacter aurescens M2012083	1197706.3.peg.3832	amine oxidase
Arthrobacter aurescens M2012083	1197706.3.peg.3836	putative transposase
Arthrobacter aurescens M2012083	1197706.3.peg.3838	Tn554-related transposase A
Arthrobacter aurescens M2012083	1197706.3.peg.3843	hypothetical protein
Arthrobacter aurescens M2012083	1197706.3.peg.3845	hypothetical protein
Arthrobacter aurescens M2012083	1197706.3.peg.3846	hypothetical protein
Arthrobacter aurescens M2012083	1197706.3.peg.3847	hypothetical protein
Arthrobacter aurescens M2012083	1197706.3.peg.3848	hypothetical protein
Arthrobacter aurescens M2012083	1197706.3.peg.3853	putative HNH endonuclease domain protein
Arthrobacter aurescens M2012083	1197706.3.peg.3896	hypothetical protein
Arthrobacter aurescens M2012083	1197706.3.peg.3913	hypothetical protein
Arthrobacter aurescens M2012083	1197706.3.peg.3950	hypothetical protein
Arthrobacter aurescens M2012083	1197706.3.peg.3954	hypothetical protein
Arthrobacter aurescens M2012083	1197706.3.peg.3984	hypothetical protein
Arthrobacter aurescens M2012083	1197706.3.peg.3986	hypothetical protein
Arthrobacter aurescens M2012083	1197706.3.peg.3988	hypothetical protein
Arthrobacter aurescens M2012083	1197706.3.peg.3997	putative DNA-binding protein
Arthrobacter aurescens M2012083	1197706.3.peg.3998	putative atp/gtp-binding protein, mmyx
Arthrobacter aurescens M2012083	1197706.3.peg.4000	HAD-superfamily subfamily IB, PSPase-like
Arthrobacter aurescens M2012083	1197706.3.peg.4002	thioesterase
Arthrobacter aurescens M2012083	1197706.3.peg.4003	Multimeric flavodoxin WrbA
Arthrobacter aurescens M2012083	1197706.3.peg.4004	hypothetical protein
Arthrobacter aurescens M2012083	1197706.3.peg.4005	3-oxoacyl-[acyl-carrier-protein] synthase, KASIII (EC 2.3.1.41)
Arthrobacter aurescens M2012083	1197706.3.peg.4006	hypothetical protein, mmyd
Arthrobacter aurescens M2012083	1197706.3.peg.4012	hypothetical protein
Arthrobacter aurescens M2012083	1197706.3.peg.4019	hypothetical protein
Arthrobacter aurescens M2012083	1197706.3.peg.4021	hypothetical protein
Arthrobacter aurescens M2012083	1197706.3.peg.4025	L-Proline/Glycine betaine transporter ProP
Arthrobacter aurescens M2012083	1197706.3.peg.4026	Long-chain-fatty-acid--CoA ligase (EC 6.2.1.3)
Arthrobacter aurescens M2012083	1197706.3.peg.4027	Enoyl-CoA hydratase (EC 4.2.1.17)
Arthrobacter aurescens M2012083	1197706.3.peg.4030	putative acyltransferase
Arthrobacter aurescens M2012083	1197706.3.peg.4039	hypothetical protein
Arthrobacter aurescens M2012083	1197706.3.peg.4040	hypothetical protein
Arthrobacter aurescens M2012083	1197706.3.peg.4041	hypothetical protein
Arthrobacter aurescens M2012083	1197706.3.peg.4042	hypothetical protein
Arthrobacter aurescens M2012083	1197706.3.peg.4057	hypothetical protein
Arthrobacter aurescens M2012083	1197706.3.peg.4071	hypothetical protein
Arthrobacter aurescens M2012083	1197706.3.peg.4085	hypothetical protein
Arthrobacter aurescens M2012083	1197706.3.peg.4091	hypothetical protein
Arthrobacter aurescens M2012083	1197706.3.peg.4094	4-hydroxybenzoate transporter
Arthrobacter aurescens M2012083	1197706.3.peg.4098	hypothetical protein
Arthrobacter aurescens M2012083	1197706.3.peg.4141	hypothetical protein
Arthrobacter aurescens M2012083	1197706.3.peg.4161	hypothetical protein
Arthrobacter aurescens M2012083	1197706.3.peg.4162	hypothetical protein
Arthrobacter aurescens M2012083	1197706.3.peg.4211	hypothetical protein
Arthrobacter aurescens M2012083	1197706.3.peg.4252	hypothetical protein
Arthrobacter aurescens M2012083	1197706.3.peg.4260	hypothetical protein
Arthrobacter aurescens M2012083	1197706.3.peg.4270	hypothetical protein
Arthrobacter aurescens M2012083	1197706.3.peg.4310	hypothetical protein
Arthrobacter sp. FB24	YP_829487.1	copper resistance protein CopC
Arthrobacter sp. FB24	YP_829471.1	hypothetical protein Arth_4250
Arthrobacter sp. FB24	YP_831442.1	hypothetical protein Arth_1960
Arthrobacter sp. FB24	YP_830204.1	hypothetical protein Arth_0705
Arthrobacter sp. FB24	YP_832905.1	cytosine/purines uracil thiamine allantoin permease
Arthrobacter sp. FB24	YP_831384.1	hypothetical protein Arth_1902
Arthrobacter sp. FB24	YP_829177.1	hypothetical protein Arth_4426
Arthrobacter sp. FB24	YP_833301.1	hypothetical protein Arth_3826
Arthrobacter sp. FB24	YP_832968.1	response regulator receiver protein
Arthrobacter sp. FB24	YP_832954.1	KP-43 peptidase
Arthrobacter sp. FB24	YP_829601.1	response regulator receiver/ANTAR domain-containing protein
Arthrobacter sp. FB24	YP_832700.1	hypothetical protein Arth_3224
Arthrobacter sp. FB24	YP_833368.1	binding-protein-dependent transport system inner membrane protein
Arthrobacter sp. FB24	YP_831229.1	hypothetical protein Arth_1737
Arthrobacter sp. FB24	YP_832675.1	glycosyl transferase family protein
Arthrobacter sp. FB24	YP_833126.1	hypothetical protein Arth_3651
Arthrobacter sp. FB24	YP_831266.1	sensor signal transduction histidine kinase
Arthrobacter sp. FB24	YP_830565.1	hypothetical protein Arth_1071
Arthrobacter sp. FB24	YP_830579.1	hypothetical protein Arth_1085
Arthrobacter sp. FB24	YP_832308.1	response regulator receiver protein
Arthrobacter sp. FB24	YP_832676.1	hypothetical protein Arth_3200
Arthrobacter sp. FB24	YP_833038.1	hydrolase
Arthrobacter sp. FB24	YP_831390.1	ROK family protein
Arthrobacter sp. FB24	YP_832931.1	membrane protein
Arthrobacter sp. FB24	YP_830132.1	hypothetical protein Arth_0633
Arthrobacter sp. FB24	YP_832725.1	hypothetical protein Arth_3249
Arthrobacter sp. FB24	YP_831258.1	histidine kinase
Arthrobacter sp. FB24	YP_833040.1	hypothetical protein Arth_3565
Arthrobacter sp. FB24	YP_830022.1	hypothetical protein Arth_0523
Arthrobacter sp. FB24	YP_831457.1	TspO and MBR like proteins
Arthrobacter sp. FB24	YP_829926.1	levanase
Arthrobacter sp. FB24	YP_829463.1	hypothetical protein Arth_4241
Arthrobacter sp. FB24	YP_829473.1	YVTN beta-propeller repeat-containing protein
Arthrobacter sp. FB24	YP_829893.1	glyoxalase/bleomycin resistance protein/dioxygenase
Arthrobacter sp. FB24	YP_833606.1	heat shock protein Hsp20
Arthrobacter sp. FB24	YP_830206.1	hypothetical protein Arth_0708
Arthrobacter sp. FB24	YP_830439.1	hypothetical protein Arth_0942
Arthrobacter sp. FB24	YP_829336.1	hypothetical protein Arth_4318
Arthrobacter sp. FB24	YP_832302.1	ABC transporter-like protein
Arthrobacter sp. FB24	YP_829604.1	hypothetical protein Arth_0103
Arthrobacter sp. FB24	YP_831238.1	polar amino acid ABC transporter inner membrane subunit
Arthrobacter sp. FB24	YP_830853.1	hypothetical protein Arth_1359
Arthrobacter sp. FB24	YP_832952.1	abortive infection protein
Arthrobacter sp. FB24	YP_830449.1	excalibur domain-containing protein
Arthrobacter sp. FB24	YP_833638.1	hypothetical protein Arth_4163
Arthrobacter sp. FB24	YP_830548.1	FHA domain-containing protein
Arthrobacter sp. FB24	YP_829974.1	hypothetical protein Arth_0475
Arthrobacter sp. FB24	YP_833398.1	FMN-binding domain-containing protein
Arthrobacter sp. FB24	YP_829168.1	hypothetical protein Arth_4417
Arthrobacter sp. FB24	YP_833049.1	type I phosphodiesterase/nucleotide pyrophosphatase
Arthrobacter sp. FB24	YP_829467.1	hypothetical protein Arth_4245
Arthrobacter sp. FB24	YP_830140.1	hypothetical protein Arth_0641
Arthrobacter sp. FB24	YP_831806.1	hypothetical protein Arth_2326
Arthrobacter sp. FB24	YP_833120.1	inner-membrane translocator
Arthrobacter sp. FB24	YP_830436.1	hypothetical protein Arth_0939
Arthrobacter sp. FB24	YP_832674.1	hypothetical protein Arth_3196
Arthrobacter sp. FB24	YP_829129.1	hypothetical protein Arth_4377
Arthrobacter sp. FB24	YP_829937.1	integral membrane protein
Arthrobacter sp. FB24	YP_831337.1	hypothetical protein Arth_1850
Arthrobacter sp. FB24	YP_832787.1	aldo/keto reductase
Arthrobacter sp. FB24	YP_831392.1	antibiotic biosynthesis monooxygenase
Arthrobacter sp. FB24	YP_833039.1	hypothetical protein Arth_3564
Arthrobacter sp. FB24	YP_832629.1	arginyl-tRNA synthetase
Arthrobacter sp. FB24	YP_829245.1	NADH-ubiquinone oxidoreductase, chain 4L
Arthrobacter sp. FB24	YP_830456.1	hypothetical protein Arth_0959
Arthrobacter sp. FB24	YP_830130.1	adenylate kinase
Arthrobacter sp. FB24	YP_833367.1	glycosidase, PH1107-related protein
Arthrobacter sp. FB24	YP_831504.1	hypothetical protein Arth_2024
Arthrobacter sp. FB24	YP_832432.1	glycosyl transferase family protein
Arthrobacter sp. FB24	YP_833101.1	saccharopine dehydrogenase
Arthrobacter sp. FB24	YP_830473.1	hypothetical protein Arth_0976
Arthrobacter sp. FB24	YP_829232.1	UBA/THIF-type NAD/FAD binding protein
Arthrobacter sp. FB24	YP_830024.1	hypothetical protein Arth_0525
Arthrobacter sp. FB24	YP_831600.1	heat shock protein Hsp20
Arthrobacter sp. FB24	YP_829479.1	ABC transporter-like protein
Arthrobacter sp. FB24	YP_833435.1	enoyl-(acyl carrier protein) reductase
Arthrobacter sp. FB24	YP_829598.1	hypothetical protein Arth_0097
Arthrobacter sp. FB24	YP_829461.1	hypothetical protein Arth_4239
Arthrobacter sp. FB24	YP_830395.1	cupin
Arthrobacter sp. FB24	YP_829964.1	DNA gyrase subunit A
Arthrobacter sp. FB24	YP_829956.1	hypothetical protein Arth_0456
Arthrobacter sp. FB24	YP_832975.1	hypothetical protein Arth_3500
Arthrobacter sp. FB24	YP_829277.1	hypothetical protein Arth_4527
Arthrobacter sp. FB24	YP_829279.1	hypothetical protein Arth_4529
Arthrobacter sp. FB24	YP_831518.1	hypothetical protein Arth_2038
Arthrobacter sp. FB24	YP_831522.1	LysR family transcriptional regulator
Arthrobacter sp. FB24	YP_832865.1	amine oxidase
Arthrobacter sp. FB24	YP_832950.1	putative capsule biosynthesis protein
Arthrobacter sp. FB24	YP_832169.1	acyltransferase 3
Arthrobacter sp. FB24	YP_829976.1	alcohol dehydrogenase
Arthrobacter sp. FB24	YP_830423.1	hypothetical protein Arth_0926
Arthrobacter sp. FB24	YP_829710.1	arsenite-activated ATPase ArsA
Arthrobacter sp. FB24	YP_829248.1	NADH dehydrogenase (quinone)
Arthrobacter sp. FB24	YP_832331.1	ArsR family transcriptional regulator
Arthrobacter sp. FB24	YP_003858695.1	hypothetical protein Arth_5001
Arthrobacter sp. FB24	YP_832947.1	CsbD family protein
Arthrobacter sp. FB24	YP_831368.1	UspA domain-containing protein
Arthrobacter sp. FB24	YP_833089.1	hypothetical protein Arth_3614
Arthrobacter sp. FB24	YP_833119.1	ABC transporter-like protein
Arthrobacter sp. FB24	YP_831484.1	N-acetyltransferase GCN5
Arthrobacter sp. FB24	YP_831327.1	3-beta hydroxysteroid dehydrogenase/isomerase
Arthrobacter sp. FB24	YP_833444.1	hypothetical protein Arth_3969
Arthrobacter sp. FB24	YP_832643.1	Allergen V5/Tpx-1 family protein
Arthrobacter sp. FB24	YP_832249.1	hypothetical protein Arth_2770
Arthrobacter sp. FB24	YP_829573.1	GDSL family lipase
Arthrobacter sp. FB24	YP_831211.1	hypothetical protein Arth_1717
Arthrobacter sp. FB24	YP_832163.1	NAD-dependent epimerase/dehydratase
Arthrobacter sp. FB24	YP_829962.1	hypothetical protein Arth_0462
Arthrobacter sp. FB24	YP_831420.1	hypothetical protein Arth_1938
Arthrobacter sp. FB24	YP_831255.1	class I and II aminotransferase
Arthrobacter sp. FB24	YP_832967.1	response regulator receiver protein
Arthrobacter sp. FB24	YP_830721.1	polysaccharide deacetylase
Arthrobacter sp. FB24	YP_829275.1	hypothetical protein Arth_4525
Arthrobacter sp. FB24	YP_830343.1	hypothetical protein Arth_0845
Arthrobacter sp. FB24	YP_830916.1	hypothetical protein Arth_1422
Arthrobacter sp. FB24	YP_833059.1	hypothetical protein Arth_3584
Arthrobacter sp. FB24	YP_831334.1	hypothetical protein Arth_1844
Arthrobacter sp. FB24	YP_830205.1	hypothetical protein Arth_0707
Arthrobacter sp. FB24	YP_833484.1	hypothetical protein Arth_4009
Arthrobacter sp. FB24	YP_829239.1	hypothetical protein Arth_4489
Arthrobacter sp. FB24	YP_829943.1	alpha/beta hydrolase
Arthrobacter sp. FB24	YP_832904.1	RpiR family transcriptional regulator
Arthrobacter sp. FB24	YP_830406.1	hypothetical protein Arth_0909
Arthrobacter sp. FB24	YP_830587.1	cyclase/dehydrase
Arthrobacter sp. FB24	YP_833008.1	hypothetical protein Arth_3533
Arthrobacter sp. FB24	YP_003858698.1	hypothetical protein Arth_5004
Arthrobacter sp. FB24	YP_833277.1	hypothetical protein Arth_3802
Arthrobacter sp. FB24	YP_830480.1	hypothetical protein Arth_0983
Arthrobacter sp. FB24	YP_832711.1	hypothetical protein Arth_3235
Arthrobacter sp. FB24	YP_829235.1	hypothetical protein Arth_4485
Arthrobacter sp. FB24	YP_831228.1	cold-shock DNA-binding domain-containing protein
Arthrobacter sp. FB24	YP_829528.1	twin-arginine translocation pathway signal
Arthrobacter sp. FB24	YP_832646.1	hypothetical protein Arth_3168
Arthrobacter sp. FB24	YP_832641.1	hypothetical protein Arth_3163
Arthrobacter sp. FB24	YP_830844.1	hypothetical protein Arth_1350
Arthrobacter sp. FB24	YP_831517.1	hypothetical protein Arth_2037
Arthrobacter sp. FB24	YP_832467.1	5'-nucleotidase domain-containing protein
Arthrobacter sp. FB24	YP_829468.1	hypothetical protein Arth_4246
Arthrobacter sp. FB24	YP_831253.1	hypothetical protein Arth_1761
Arthrobacter sp. FB24	YP_831302.1	inner-membrane translocator
Arthrobacter sp. FB24	YP_831473.1	adenylate kinase
Arthrobacter sp. FB24	YP_832356.1	hypothetical protein Arth_2877
Arthrobacter sp. FB24	YP_833157.1	oxidoreductase domain-containing protein
Arthrobacter sp. FB24	YP_829730.1	iron permease FTR1
Arthrobacter sp. FB24	YP_830848.1	hypothetical protein Arth_1354
Arthrobacter sp. FB24	YP_829130.1	phosphoesterase
Arthrobacter sp. FB24	YP_830446.1	hypothetical protein Arth_0949
Arthrobacter sp. FB24	YP_832934.1	two component LuxR family transcriptional regulator
Arthrobacter sp. FB24	YP_830501.1	hypothetical protein Arth_1005
Arthrobacter sp. FB24	YP_830023.1	Hpt protein
Arthrobacter sp. FB24	YP_831446.1	hypothetical protein Arth_1964
Arthrobacter sp. FB24	YP_830189.1	major facilitator transporter
Arthrobacter sp. FB24	YP_829831.1	hypothetical protein Arth_0330
Arthrobacter sp. FB24	YP_829812.1	hypothetical protein Arth_0311
Arthrobacter sp. FB24	YP_830209.1	hypothetical protein Arth_0711
Arthrobacter sp. FB24	YP_829472.1	hypothetical protein Arth_4251
Arthrobacter sp. FB24	YP_833540.1	Asp/Glu racemase
Arthrobacter sp. FB24	YP_830207.1	hypothetical protein Arth_0709
Arthrobacter sp. FB24	YP_832962.1	hypothetical protein Arth_3487
Arthrobacter sp. FB24	YP_829829.1	response regulator receiver/ANTAR domain-containing protein
Arthrobacter sp. FB24	YP_832953.1	magnesium-translocating P-type ATPase
Arthrobacter sp. FB24	YP_833639.1	hypothetical protein Arth_4164
Arthrobacter sp. FB24	YP_829516.1	peptidase M6, immune inhibitor A
Arthrobacter sp. FB24	YP_829672.1	hypothetical protein Arth_0171
Arthrobacter sp. FB24	YP_832644.1	Allergen V5/Tpx-1 family protein
Arthrobacter sp. FB24	YP_832023.1	hypothetical protein Arth_2544
Arthrobacter sp. FB24	YP_833021.1	regulatory protein ArsR
Arthrobacter sp. FB24	YP_830842.2	hypothetical protein Arth_1348
Arthrobacter sp. FB24	YP_829466.1	resolvase
Arthrobacter sp. FB24	YP_829139.1	hypothetical protein Arth_4387
Arthrobacter sp. FB24	YP_830482.1	hypothetical protein Arth_0985
Arthrobacter sp. FB24	YP_831790.1	hypothetical protein Arth_2310
Arthrobacter sp. FB24	YP_831985.1	hypothetical protein Arth_2506
Arthrobacter sp. FB24	YP_003858708.1	hypothetical protein Arth_5006
Arthrobacter sp. FB24	YP_831540.1	hypothetical protein Arth_2060
Arthrobacter sp. FB24	YP_831319.1	hypothetical protein Arth_1829
Arthrobacter sp. FB24	YP_832726.1	hypothetical protein Arth_3250
Arthrobacter sp. FB24	YP_830932.1	LuxR family transcriptional regulator
Arthrobacter sp. FB24	YP_832688.1	hypothetical protein Arth_3212
Arthrobacter sp. FB24	YP_831505.1	glyoxalase/bleomycin resistance protein/dioxygenase
Arthrobacter sp. FB24	YP_830026.1	PadR family transcriptional regulator
Arthrobacter sp. FB24	YP_830846.1	hypothetical protein Arth_1352
Arthrobacter sp. FB24	YP_829132.1	hypothetical protein Arth_4380
Arthrobacter sp. FB24	YP_830731.1	putative transcriptional regulator
Arthrobacter sp. FB24	YP_830472.2	hypothetical protein Arth_0975
Arthrobacter sp. FB24	YP_831419.1	Zn-dependent protease
Arthrobacter sp. FB24	YP_831317.1	antibiotic biosynthesis monooxygenase
Arthrobacter sp. FB24	YP_829286.1	phosphoesterase, PA-phosphatase related
Arthrobacter sp. FB24	YP_830758.1	hypothetical protein Arth_1264
Arthrobacter sp. FB24	YP_829954.1	hypothetical protein Arth_0453
Arthrobacter sp. FB24	YP_831346.1	propionate CoA-transferase
Arthrobacter sp. FB24	YP_831272.1	hypothetical protein Arth_1782
Arthrobacter sp. FB24	YP_832338.1	peptidase S1 and S6, chymotrypsin/Hap
Arthrobacter sp. FB24	YP_829276.1	hypothetical protein Arth_4526
Arthrobacter sp. FB24	YP_829278.1	ABC-type transport system involved in multi-copper enzyme maturation permease component-like protein
Arthrobacter sp. FB24	YP_831237.1	extracellular solute-binding protein
Arthrobacter sp. FB24	YP_829827.1	hypothetical protein Arth_0326
Arthrobacter sp. FB24	YP_830745.1	hypothetical protein Arth_1251
Arthrobacter sp. FB24	YP_832951.1	hypothetical protein Arth_3476
Arthrobacter sp. FB24	YP_831366.1	N-acetyltransferase GCN5
Arthrobacter sp. FB24	YP_831818.1	hypothetical protein Arth_2338
Arthrobacter sp. FB24	YP_833266.1	hypothetical protein Arth_3791
Arthrobacter sp. FB24	YP_831199.1	extracellular solute-binding protein
Arthrobacter sp. FB24	YP_831333.1	hypothetical protein Arth_1843
Arthrobacter sp. FB24	YP_831503.1	hypothetical protein Arth_2023
Arthrobacter sp. FB24	YP_830840.1	hypothetical protein Arth_1346
Arthrobacter sp. FB24	YP_829711.1	hypothetical protein Arth_0210
Arthrobacter sp. FB24	YP_831847.1	abortive infection protein
Arthrobacter sp. FB24	YP_829280.1	ABC transporter related
Arthrobacter sp. FB24	YP_830493.1	hypothetical protein Arth_0996
Arthrobacter sp. FB24	YP_832211.1	putative transmembrane protein
Arthrobacter sp. FB24	YP_830052.1	N-acetyltransferase GCN5
Arthrobacter sp. FB24	YP_832655.1	MarR family transcriptional regulator
Arthrobacter sp. FB24	YP_830028.1	hypothetical protein Arth_0529
Arthrobacter sp. FB24	YP_833118.1	sugar ABC transporter periplasmic protein
Arthrobacter sp. FB24	YP_830511.1	hypothetical protein Arth_1016
Arthrobacter sp. FB24	YP_830923.1	hypothetical protein Arth_1429
Arthrobacter sp. FB24	YP_830857.1	hypothetical protein Arth_1363
Arthrobacter sp. FB24	YP_829284.1	hypothetical protein Arth_4534
Arthrobacter sp. FB24	YP_829693.1	serine/threonine protein kinase
Arthrobacter sp. FB24	YP_830497.1	putative ATP/GTP-binding protein
Arthrobacter sp. FB24	YP_831311.1	alcohol dehydrogenase
Arthrobacter sp. FB24	YP_829141.1	hypothetical protein Arth_4389
Arthrobacter sp. FB24	YP_829960.1	hypothetical protein Arth_0460
Arthrobacter sp. FB24	YP_830199.1	hypothetical protein Arth_0700
Arthrobacter sp. FB24	YP_831344.1	enoyl-CoA hydratase/isomerase
Arthrobacter sp. FB24	YP_832661.1	hypothetical protein Arth_3183
Arthrobacter sp. FB24	YP_829204.1	thiol:disulfide interchange protein
Arthrobacter sp. FB24	YP_829246.1	NADH dehydrogenase (quinone)
Arthrobacter sp. FB24	YP_830455.1	hypothetical protein Arth_0958
Arthrobacter sp. FB24	YP_830441.1	AMP-dependent synthetase and ligase
Arthrobacter sp. FB24	YP_829188.1	hypothetical protein Arth_4437
Arthrobacter sp. FB24	YP_833522.1	hypothetical protein Arth_4047
Arthrobacter sp. FB24	YP_832718.1	Bcr/CflA subfamily drug resistance transporter
Arthrobacter sp. FB24	YP_830858.1	SPP1 family phage head morphogenesis protein
Arthrobacter sp. FB24	YP_829162.1	hypothetical protein Arth_4411
Arthrobacter sp. FB24	YP_829154.1	hypothetical protein Arth_4402
Arthrobacter sp. FB24	YP_830747.1	esterase/lipase
Arthrobacter sp. FB24	YP_830438.1	hypothetical protein Arth_0941
Arthrobacter sp. FB24	YP_833139.1	hypothetical protein Arth_3664
Arthrobacter sp. FB24	YP_829251.1	hypothetical protein Arth_4501
Arthrobacter sp. FB24	YP_830481.1	hypothetical protein Arth_0984
Arthrobacter sp. FB24	YP_833048.1	alkaline phosphatase
Arthrobacter sp. FB24	YP_833074.1	hypothetical protein Arth_3599
Arthrobacter sp. FB24	YP_833135.1	formate dehydrogenase subunit alpha
Arthrobacter sp. FB24	YP_829234.1	hypothetical protein Arth_4484
Arthrobacter sp. FB24	YP_830514.1	putative anaerobic ribonucleoside-triphosphate reductase activating protein
Arthrobacter sp. FB24	YP_831300.1	sugar ABC transporter periplasmic protein
Arthrobacter sp. FB24	YP_830851.1	addiction module antitoxin
Arthrobacter sp. FB24	YP_829475.1	hypothetical protein Arth_4254
Arthrobacter sp. FB24	YP_829282.1	hypothetical protein Arth_4532
Arthrobacter sp. FB24	YP_829469.1	protein of unknown function LppY and LpqO
Arthrobacter sp. FB24	YP_830200.1	hypothetical protein Arth_0701
Arthrobacter sp. FB24	YP_830347.1	ammonium transporter
Arthrobacter sp. FB24	YP_832357.1	hypothetical protein Arth_2878
Arthrobacter sp. FB24	YP_833303.1	major facilitator transporter
Arthrobacter sp. FB24	YP_832508.1	sulfate transporter
Arthrobacter sp. FB24	YP_833156.1	CsbD family protein
Arthrobacter sp. FB24	YP_829731.1	hypothetical protein Arth_0230
Arthrobacter sp. FB24	YP_829480.1	hypothetical protein Arth_4259
Arthrobacter sp. FB24	YP_831342.1	glycosyl hydrolase family protein
Arthrobacter sp. FB24	YP_830849.1	hypothetical protein Arth_1355
Arthrobacter sp. FB24	YP_830855.1	hypothetical protein Arth_1361
Arthrobacter sp. FB24	YP_829131.1	hypothetical protein Arth_4379
Arthrobacter sp. FB24	YP_831218.1	short-chain dehydrogenase/reductase SDR
Arthrobacter sp. FB24	YP_830500.1	hypothetical protein Arth_1003
Arthrobacter sp. FB24	YP_829158.1	mobilization protein
Arthrobacter sp. FB24	YP_830749.1	FAD dependent oxidoreductase
Arthrobacter sp. FB24	YP_833539.1	GntR family transcriptional regulator
Arthrobacter sp. FB24	YP_829947.1	hypothetical protein Arth_0446
Arthrobacter sp. FB24	YP_830188.1	P-type HAD superfamily ATPase
Arthrobacter sp. FB24	YP_829830.1	response regulator receiver/ANTAR domain-containing protein
Arthrobacter sp. FB24	YP_831768.1	stress responsive alpha-beta barrel domain-containing protein
Arthrobacter sp. FB24	YP_829944.1	hypothetical protein Arth_0443
Arthrobacter sp. FB24	YP_831355.1	hypothetical protein Arth_1869
Arthrobacter sp. FB24	YP_831261.1	hypothetical protein Arth_1770
Arthrobacter sp. FB24	YP_832832.1	major facilitator transporter
Arthrobacter sp. FB24	YP_829243.1	respiratory-chain NADH dehydrogenase, subunit 1
Arthrobacter sp. FB24	YP_833085.1	hypothetical protein Arth_3610
Arthrobacter sp. FB24	YP_833090.1	TspO and MBR like proteins
Arthrobacter sp. FB24	YP_831224.1	hypothetical protein Arth_1732
Arthrobacter sp. FB24	YP_832155.1	group 1 glycosyl transferase
Arthrobacter sp. FB24	YP_830518.1	DeoR family transcriptional regulator
Arthrobacter sp. FB24	YP_830560.1	hypothetical protein Arth_1066
Arthrobacter sp. FB24	YP_830516.1	hypothetical protein Arth_1021
Arthrobacter sp. FB24	YP_832645.1	S-layer protein
Arthrobacter sp. FB24	YP_833244.1	diguanylate cyclase/phosphodiesterase
Arthrobacter sp. FB24	YP_829579.1	hypothetical protein Arth_0078
Arthrobacter sp. FB24	YP_833108.1	hypothetical protein Arth_3633
Arthrobacter sp. FB24	YP_833020.1	sodium:dicarboxylate symporter
Arthrobacter sp. FB24	YP_830843.1	hypothetical protein Arth_1349
Arthrobacter sp. FB24	YP_833586.1	hypothetical protein Arth_4111
Arthrobacter sp. FB24	YP_832632.1	hypothetical protein Arth_3154
Arthrobacter sp. FB24	YP_829443.1	serine/threonine protein kinase
Arthrobacter sp. FB24	YP_831301.1	ABC transporter-like protein
Arthrobacter sp. FB24	YP_832225.1	hypothetical protein Arth_2746
Arthrobacter sp. FB24	YP_831241.1	endoribonuclease L-PSP
Arthrobacter sp. FB24	YP_829478.1	ABC transporter-like protein
Arthrobacter sp. FB24	YP_830847.1	mucin-associated surface protein
Arthrobacter sp. FB24	YP_831214.1	major facilitator transporter
Arthrobacter sp. FB24	YP_832956.1	xylose isomerase domain-containing protein
Arthrobacter sp. FB24	YP_832972.1	IclR family transcriptional regulator
Arthrobacter sp. FB24	YP_830759.1	hypothetical protein Arth_1265
Arthrobacter sp. FB24	YP_830211.1	hypothetical protein Arth_0713
Arthrobacter sp. FB24	YP_829955.1	hypothetical protein Arth_0455
Arthrobacter sp. FB24	YP_830547.1	hypothetical protein Arth_1053
Arthrobacter sp. FB24	YP_831357.1	hypothetical protein Arth_1871
Arthrobacter sp. FB24	YP_831347.1	oxidoreductase domain-containing protein
Arthrobacter sp. FB24	YP_830149.1	hypothetical protein Arth_0650
Arthrobacter sp. FB24	YP_830845.1	hypothetical protein Arth_1351
Arthrobacter sp. FB24	YP_832339.1	ABC transporter-like protein
Arthrobacter sp. FB24	YP_829873.1	hypothetical protein Arth_0372
Arthrobacter sp. FB24	YP_829241.1	NADH-ubiquinone/plastoquinone oxidoreductase, chain 3
Arthrobacter sp. FB24	YP_829334.1	hypothetical protein Arth_4316
Arthrobacter sp. FB24	YP_833083.1	hypothetical protein Arth_3608
Arthrobacter sp. FB24	YP_829149.1	hypothetical protein Arth_4397
Arthrobacter sp. FB24	YP_831226.1	hypothetical protein Arth_1734
Arthrobacter sp. FB24	YP_832680.1	group 1 glycosyl transferase
Arthrobacter sp. FB24	YP_832204.1	peptidase C14, caspase catalytic subunit p20
Arthrobacter sp. FB24	YP_831189.1	hypothetical protein Arth_1695
Arthrobacter sp. FB24	YP_829147.1	hypothetical protein Arth_4395
Arthrobacter sp. FB24	YP_830744.1	patatin
Arthrobacter sp. FB24	YP_829343.1	hypothetical protein Arth_4325
Arthrobacter sp. FB24	YP_831838.1	cyclopropane-fatty-acyl-phospholipid synthase
Arthrobacter sp. FB24	YP_830362.1	hypothetical protein Arth_0864
Arthrobacter sp. FB24	YP_831198.1	oxidoreductase domain-containing protein
Arthrobacter sp. FB24	YP_831483.1	acyltransferase 3
Arthrobacter sp. FB24	YP_832361.1	hypothetical protein Arth_2882
Arthrobacter sp. FB24	YP_830841.1	phage integrase family protein
Arthrobacter sp. FB24	YP_830353.1	peptidase C60, sortase A and B
Arthrobacter sp. FB24	YP_829281.1	putative esterase
Arthrobacter sp. FB24	YP_830492.1	hypothetical protein Arth_0995
Arthrobacter sp. FB24	YP_832927.1	hypothetical protein Arth_3452
Arthrobacter sp. FB24	YP_832572.1	UspA domain-containing protein
Arthrobacter sp. FB24	YP_832123.1	inosine 5-monophosphate dehydrogenase
Arthrobacter sp. FB24	YP_832591.1	TetR family transcriptional regulator
Arthrobacter sp. FB24	YP_833541.1	dihydropyrimidinase
Arthrobacter sp. FB24	YP_831313.1	alcohol dehydrogenase
Arthrobacter sp. FB24	YP_830922.1	hypothetical protein Arth_1428
Arthrobacter sp. FB24	YP_830471.1	hypothetical protein Arth_0974
Arthrobacter sp. FB24	YP_829285.1	two component transcriptional regulator
Arthrobacter sp. FB24	YP_829400.1	hypothetical protein Arth_4178
Arthrobacter sp. FB24	YP_830496.1	hypothetical protein Arth_0999
Arthrobacter sp. FB24	YP_831310.1	hypothetical protein Arth_1820
Arthrobacter sp. FB24	YP_832400.1	TadE family protein
Arthrobacter sp. FB24	YP_831345.1	glucose-methanol-choline oxidoreductase
Arthrobacter sp. FB24	YP_831351.1	binding-protein-dependent transport system inner membrane protein
Arthrobacter sp. FB24	YP_830157.1	hypothetical protein Arth_0658
Arthrobacter sp. FB24	YP_829897.1	UspA domain-containing protein
Arthrobacter sp. FB24	YP_831271.1	response regulator receiver protein
Arthrobacter sp. FB24	YP_831265.1	hypothetical protein Arth_1774
Arthrobacter sp. FB24	YP_829247.1	proton-translocating NADH-quinone oxidoreductase, chain M
Arthrobacter sp. FB24	YP_833081.1	LacI family transcriptional regulator
Arthrobacter sp. FB24	YP_833262.1	aminotransferase
Arthrobacter sp. FB24	YP_830748.1	hypothetical protein Arth_1254
Arthrobacter sp. FB24	YP_830746.1	hypothetical protein Arth_1252
Arthrobacter sp. FB24	YP_831195.1	sulfatase
Arthrobacter sp. FB24	YP_832526.1	60 kDa inner membrane insertion protein
Arthrobacter sp. FB24	YP_833054.1	hypothetical protein Arth_3579
Arthrobacter sp. FB24	YP_829355.1	hypothetical protein Arth_4337
Arthrobacter sp. FB24	YP_829202.1	ArsR family transcriptional regulator
Arthrobacter sp. FB24	YP_831320.1	fumarate reductase/succinate dehydrogenase flavoprotein domain-containing protein
Arthrobacter sp. FB24	YP_003858700.1	hypothetical protein Arth_5008
Arthrobacter sp. FB24	YP_832328.2	cystathionine gamma-synthase
Arthrobacter sp. FB24	YP_831365.1	hypothetical protein Arth_1880
Arthrobacter sp. FB24	YP_830191.1	hypothetical protein Arth_0692
Arthrobacter sp. FB24	YP_833061.1	glyoxalase/bleomycin resistance protein/dioxygenase
Arthrobacter sp. FB24	YP_833134.1	NADH dehydrogenase (quinone)
Arthrobacter sp. FB24	YP_830515.1	hypothetical protein Arth_1020
Arthrobacter sp. FB24	YP_829992.1	blue (type1) copper domain-containing protein
Arthrobacter sp. FB24	YP_829140.1	ECF subfamily RNA polymerase sigma-24 factor
Arthrobacter sp. FB24	YP_830850.1	hypothetical protein Arth_1356
Arthrobacter sp. FB24	YP_829283.1	periplasmic sensor signal transduction histidine kinase
Arthrobacter sp. FB24	YP_830195.1	hypothetical protein Arth_0696
Arthrobacter sp. FB24	YP_829474.1	hypothetical protein Arth_4253
Arthrobacter sp. FB24	YP_829694.1	CdaR family transcriptional regulator
Arthrobacter sp. FB24	YP_832166.1	acyltransferase 3
Arthrobacter sp. FB24	YP_831816.1	hypothetical protein Arth_2336
Arthrobacter sp. FB24	YP_831831.1	short-chain dehydrogenase/reductase SDR
Arthrobacter sp. FB24	YP_831274.1	hypothetical protein Arth_1784
Arthrobacter sp. FB24	YP_832729.1	hypothetical protein Arth_3253
Arthrobacter sp. FB24	YP_829481.1	histidinol dehydrogenase
Arthrobacter sp. FB24	YP_833077.1	2-hydroxy-3-oxopropionate reductase
Arthrobacter sp. FB24	YP_832415.1	hypothetical protein Arth_2936
Arthrobacter sp. FB24	YP_833231.1	beta-lactamase
Arthrobacter sp. FB24	YP_830854.1	hypothetical protein Arth_1360
Arthrobacter sp. FB24	YP_831382.1	GntR family transcriptional regulator
Arthrobacter sp. FB24	YP_831219.1	IclR family transcriptional regulator
Arthrobacter sp. FB24	YP_833525.1	DegT/DnrJ/EryC1/StrS aminotransferase
Arthrobacter sp. FB24	YP_831828.1	OsmC family protein
Arthrobacter sp. FB24	YP_833195.1	alpha amylase
Arthrobacter sp. FB24	YP_832973.1	shikimate dehydrogenase
Arthrobacter sp. FB24	YP_830540.1	hypothetical protein Arth_1046
Arthrobacter sp. FB24	YP_829571.1	hypothetical protein Arth_0070
Arthrobacter sp. FB24	YP_832665.1	hypothetical protein Arth_3187
Arthrobacter sp. FB24	YP_829242.1	hypothetical protein Arth_4492
Arthrobacter sp. FB24	YP_830413.1	hypothetical protein Arth_0916
Arthrobacter sp. FB24	YP_829444.1	hypothetical protein Arth_4222
Arthrobacter sp. FB24	YP_003858702.1	hypothetical protein Arth_5014
Arthrobacter sp. FB24	YP_829930.1	LacI family transcriptional regulator
Arthrobacter sp. FB24	YP_830499.1	serine/threonine protein kinase
Arthrobacter sp. FB24	YP_829144.1	hypothetical protein Arth_4392
Arthrobacter sp. FB24	YP_829843.1	beta-phosphoglucomutase family hydrolase
Arthrobacter sp. FB24	YP_831126.1	flavodoxin-like protein
Arthrobacter sp. FB24	YP_833073.1	N-ethylammeline chlorohydrolase
Arthrobacter sp. FB24	YP_830519.1	threonine dehydrogenase and related Zn-dependent dehydrogenase-like protein, partial
Arthrobacter sp. FB24	YP_830517.1	ATPase central domain-containing protein
Arthrobacter sp. FB24	YP_831631.1	hypothetical protein Arth_2151
Arthrobacter sp. FB24	YP_829699.1	multicopper oxidase, type 3
Arthrobacter sp. FB24	YP_833115.1	hypothetical protein Arth_3640
Arthrobacter sp. FB24	YP_833109.1	ABC transporter-like protein
Arthrobacter sp. FB24	YP_830852.1	hypothetical protein Arth_1358
Arthrobacter sp. FB24	YP_832776.1	hypothetical protein Arth_3300
Arthrobacter sp. FB24	YP_830203.1	hypothetical protein Arth_0704
Arthrobacter sp. FB24	YP_830336.1	hypothetical protein Arth_0838
Arthrobacter sp. FB24	YP_831822.1	hypothetical protein Arth_2342
Arthrobacter sp. FB24	YP_831833.1	hypothetical protein Arth_2354
Arthrobacter sp. FB24	YP_831240.1	ABC transporter-like protein
Arthrobacter sp. FB24	YP_832829.1	hypothetical protein Arth_3354
Arthrobacter sp. FB24	YP_833438.1	hypothetical protein Arth_3963
Arthrobacter sp. FB24	YP_833012.1	hypothetical protein Arth_3537
Arthrobacter sp. FB24	YP_830856.1	hypothetical protein Arth_1362
Arthrobacter sp. FB24	YP_831380.1	benzoylformate decarboxylase
Arthrobacter sp. FB24	YP_832957.1	NADH:flavin oxidoreductase
Arthrobacter sp. FB24	YP_831826.1	hypothetical protein Arth_2346
Arthrobacter sp. FB24	YP_829173.1	hypothetical protein Arth_4422
Arthrobacter sp. FB24	YP_832668.1	acyltransferase 3
Arthrobacter sp. FB24	YP_830210.1	hypothetical protein Arth_0712
Arthrobacter sp. FB24	YP_832634.1	hypothetical protein Arth_3156
Arthrobacter sp. FB24	YP_833499.1	AMP-dependent synthetase and ligase
Arthrobacter sp. FB24	YP_830546.1	peptidase S8/S53 subtilisin kexin sedolisin
Arthrobacter sp. FB24	YP_832893.1	hypothetical protein Arth_3418
Arthrobacter sp. FB24	YP_829759.1	group 1 glycosyl transferase
Arthrobacter sp. FB24	YP_829872.1	short chain dehydrogenase
Arthrobacter sp. FB24	YP_829335.1	hypothetical protein Arth_4317
Arthrobacter sp. FB24	YP_833082.1	antibiotic biosynthesis monooxygenase
Arthrobacter sp. FB24	YP_833093.1	hypothetical protein Arth_3618
Arthrobacter sp. FB24	YP_832205.1	hypothetical protein Arth_2726
Arthrobacter sp. FB24	YP_829146.1	hypothetical protein Arth_4394
Arthrobacter sp. FB24	YP_831434.1	phosphomannomutase
Arthrobacter sp. FB24	YP_831227.1	amino acid permease
Arthrobacter sp. FB24	YP_830503.1	putative ATP-dependent DNA helicase
Arthrobacter sp. FB24	YP_832987.1	glucosamine-6-phosphate isomerase
Arthrobacter sp. FB24	YP_829435.1	hypothetical protein Arth_4213
Arthrobacter sp. FB24	YP_830767.1	hypothetical protein Arth_1273
Arthrobacter sp. FB24	YP_831372.1	hypothetical protein Arth_1887
Arthrobacter sp. FB24	YP_831217.1	aldehyde dehydrogenase
Arthrobacter sp. FB24	YP_833013.1	hypothetical protein Arth_3538
Arthrobacter sp. FB24	YP_832868.1	hypothetical protein Arth_3393
Arthrobacter sp. FB24	YP_830470.1	hypothetical protein Arth_0973
Arthrobacter sp. FB24	YP_830359.1	phage shock protein C, PspC
Arthrobacter sp. FB24	YP_829175.1	hypothetical protein Arth_4424
Arthrobacter sp. FB24	YP_831919.1	hypothetical protein Arth_2440
Arthrobacter sp. FB24	YP_829534.1	hypothetical protein Arth_0033
Arthrobacter sp. FB24	YP_831325.1	LacI family transcriptional regulator
Arthrobacter sp. FB24	YP_832309.1	hypothetical protein Arth_2830
Arthrobacter sp. FB24	YP_832677.1	hypothetical protein Arth_3201
Arthrobacter sp. FB24	YP_832838.1	hypothetical protein Arth_3363
Arthrobacter sp. FB24	YP_831350.1	binding-protein-dependent transport system inner membrane protein
Arthrobacter sp. FB24	YP_829338.1	hypothetical protein Arth_4320
Arthrobacter sp. FB24	YP_832930.1	hypothetical protein Arth_3455
Arthrobacter sp. FB24	YP_833080.1	oxidoreductase domain-containing protein
Arthrobacter sp. FB24	YP_832431.1	cytochrome P450-like protein
Arthrobacter sp. FB24	YP_829203.1	putative integral membrane protein
Arthrobacter sp. FB24	YP_830410.1	alpha amylase
Arthrobacter sp. FB24	YP_831683.1	antibiotic biosynthesis monooxygenase
Arthrobacter sp. FB24	YP_833084.1	HNH nuclease, partial
Arthrobacter sp. FB24	YP_832772.1	hypothetical protein Arth_3296
Arthrobacter sp. FB24	YP_829462.1	hypothetical protein Arth_4240
Arthrobacter sp. FB24	YP_833412.1	TetR family transcriptional regulator
Arthrobacter sp. FB24	YP_829488.1	hypothetical protein Arth_4268
Arthrobacter sp. FB24	YP_831370.1	hypothetical protein Arth_1885
Arthrobacter sp. FB24	YP_833018.1	GntR family transcriptional regulator
Arthrobacter sp. FB24	YP_831359.1	hypothetical protein Arth_1874
Arthrobacter sp. FB24	YP_830508.1	hypothetical protein Arth_1013
Arthrobacter sp. FB24	YP_832303.1	integral membrane protein
Arthrobacter sp. FB24	YP_829178.1	hypothetical protein Arth_4427
Arthrobacter sp. FB24	YP_829261.1	hypothetical protein Arth_4511
Arthrobacter sp. FB24	YP_832866.1	hypothetical protein Arth_3391
Arthrobacter sp. FB24	YP_830827.1	hypothetical protein Arth_1333
Arthrobacter sp. FB24	YP_829403.1	hypothetical protein Arth_4181
Arthrobacter sp. FB24	YP_831341.1	glucose-methanol-choline oxidoreductase
Arthrobacter sp. FB24	YP_831817.1	polysaccharide deacetylase
Arthrobacter sp. FB24	YP_831275.1	hypothetical protein Arth_1785
Arthrobacter sp. FB24	YP_833568.1	hypothetical protein Arth_4093
Arthrobacter sp. FB24	YP_831202.1	sulfatase
Arthrobacter sp. FB24	YP_829244.1	hypothetical protein Arth_4494
Arthrobacter sp. FB24	YP_830457.1	Ion transport 2 domain-containing protein
Arthrobacter sp. FB24	YP_833366.1	hypothetical protein Arth_3891
Arthrobacter sp. FB24	YP_829346.1	hypothetical protein Arth_4328
Arthrobacter sp. FB24	YP_829201.1	hypothetical protein Arth_4450
Arthrobacter sp. FB24	YP_830412.1	hypothetical protein Arth_0915
Arthrobacter sp. FB24	YP_829445.1	BadM/Rrf2 family transcriptional regulator
Arthrobacter sp. FB24	YP_830173.1	phytoene dehydrogenase
Arthrobacter sp. FB24	YP_831323.1	hypothetical protein Arth_1833
Arthrobacter sp. FB24	YP_003858703.1	hypothetical protein Arth_5007
Arthrobacter sp. FB24	YP_830348.1	nitrogen regulatory protein P-II
Arthrobacter sp. FB24	YP_830498.1	hypothetical protein Arth_1001
Arthrobacter sp. FB24	YP_829804.1	hypothetical protein Arth_0303
Arthrobacter sp. FB24	YP_831088.1	extracellular solute-binding protein, partial
Arthrobacter sp. FB24	YP_829965.1	hypothetical protein Arth_0465
Arthrobacter sp. FB24	YP_003858710.1	hypothetical protein Arth_5011
Arthrobacter sp. FB24	YP_832648.1	putative GAF sensor protein
Arthrobacter sp. FB24	YP_833062.1	hypothetical protein Arth_3587
Arthrobacter sp. FB24	YP_832974.1	major facilitator transporter
Arthrobacter sp. FB24	YP_831318.1	glycoside hydrolase 15-like protein
Arthrobacter sp. FB24	YP_829167.1	GntR family transcriptional regulator
Arthrobacter sp. FB24	YP_829477.2	aminoglycoside phosphotransferase
Arthrobacter sp. FB24	YP_831440.1	hypothetical protein Arth_1958
Arthrobacter sp. FB24	YP_831815.1	hypothetical protein Arth_2335
Arthrobacter sp. FB24	YP_830202.1	hypothetical protein Arth_0703
Arthrobacter sp. FB24	YP_831920.1	putative esterase
Arthrobacter sp. FB24	YP_831200.1	binding-protein-dependent transport system inner membrane protein
Arthrobacter sp. FB24	YP_832330.1	hypothetical protein Arth_2851
Arthrobacter sp. FB24	YP_829600.1	hypothetical protein Arth_0099
Arthrobacter sp. FB24	YP_829187.1	hypothetical protein Arth_4436
Arthrobacter sp. FB24	YP_833052.1	major facilitator transporter
Arthrobacter sp. FB24	YP_833538.1	major facilitator transporter
Arthrobacter sp. FB24	YP_829782.1	cellulose synthase
Arthrobacter sp. FB24	YP_830459.1	hypothetical protein Arth_0962
Arthrobacter sp. FB24	YP_832702.1	hypothetical protein Arth_3226
Arthrobacter sp. FB24	YP_831231.1	hypothetical protein Arth_1739
Arthrobacter sp. FB24	YP_832416.1	two component transcriptional regulator
Arthrobacter sp. FB24	YP_830432.1	hypothetical protein Arth_0935
Arthrobacter sp. FB24	YP_832678.1	hypothetical protein Arth_3202
Arthrobacter sp. FB24	YP_829556.1	hypothetical protein Arth_0055
Arthrobacter sp. FB24	YP_829457.1	DSBA oxidoreductase
Arthrobacter sp. FB24	YP_829718.1	major facilitator transporter
Arthrobacter sp. FB24	YP_832639.1	FAD-dependent pyridine nucleotide-disulfide oxidoreductase
Arthrobacter sp. FB24	YP_832623.1	hypothetical protein Arth_3145
Arthrobacter sp. FB24	YP_830134.1	hypothetical protein Arth_0635
Arthrobacter sp. FB24	YP_830428.1	hypothetical protein Arth_0931
Arthrobacter sp. FB24	YP_832988.1	N-acetylglucosamine 6-phosphate deacetylase
Arthrobacter sp. FB24	YP_003858705.1	hypothetical protein Arth_5015
Arthrobacter sp. FB24	YP_831349.1	extracellular solute-binding protein
Arthrobacter sp. FB24	YP_832011.1	hypothetical protein Arth_2532
Arthrobacter sp. FB24	YP_830477.1	hypothetical protein Arth_0980
Arthrobacter sp. FB24	YP_833370.1	extracellular solute-binding protein
Arthrobacter sp. FB24	YP_830479.1	hypothetical protein Arth_0982
Arthrobacter sp. FB24	YP_830020.1	methionine synthase, vitamin-B12 independent
Arthrobacter aurescens TC1	YP_946958.1	hypothetical protein AAur_1172
Arthrobacter aurescens TC1	YP_949299.1	hypothetical protein AAur_3610
Arthrobacter aurescens TC1	YP_950420.1	hypothetical protein AAur_pTC20275
Arthrobacter aurescens TC1	YP_950371.1	hypothetical protein AAur_pTC20223
Arthrobacter aurescens TC1	YP_950259.1	oxidoreductase
Arthrobacter aurescens TC1	YP_947294.1	hypothetical protein AAur_1526
Arthrobacter aurescens TC1	YP_950073.1	hypothetical protein AAur_pTC10201
Arthrobacter aurescens TC1	YP_950164.1	hypothetical protein AAur_pTC10295
Arthrobacter aurescens TC1	YP_948908.1	hypothetical protein AAur_3211
Arthrobacter aurescens TC1	YP_950152.1	hypothetical protein AAur_pTC10283
Arthrobacter aurescens TC1	YP_950324.1	putative ketopantoate reductase protein
Arthrobacter aurescens TC1	YP_950091.1	hypothetical protein AAur_pTC10221
Arthrobacter aurescens TC1	YP_946241.1	hypothetical protein AAur_0433
Arthrobacter aurescens TC1	YP_947167.1	hypothetical protein AAur_1393
Arthrobacter aurescens TC1	YP_950268.1	aldehyde dehydrogenase domain-containing protein
Arthrobacter aurescens TC1	YP_950113.1	5'-nucleotidase
Arthrobacter aurescens TC1	YP_950369.1	putative N-acyl-L-amino acid amidohydrolase
Arthrobacter aurescens TC1	YP_950301.1	putative integral membrane protein
Arthrobacter aurescens TC1	YP_949866.1	hypothetical protein AAur_4201
Arthrobacter aurescens TC1	YP_949916.1	hypothetical protein AAur_pTC10042
Arthrobacter aurescens TC1	YP_949782.1	hypothetical protein AAur_4115
Arthrobacter aurescens TC1	YP_950173.1	hypothetical protein AAur_pTC20007
Arthrobacter aurescens TC1	YP_946347.1	hypothetical protein AAur_0539
Arthrobacter aurescens TC1	YP_949176.1	hypothetical protein AAur_3483
Arthrobacter aurescens TC1	YP_950170.1	hypothetical protein AAur_pTC20004
Arthrobacter aurescens TC1	YP_949485.1	hypothetical protein AAur_3805
Arthrobacter aurescens TC1	YP_950304.1	nitrile hydratase, alpha subunit
Arthrobacter aurescens TC1	YP_949184.1	hypothetical protein AAur_3491
Arthrobacter aurescens TC1	YP_949888.1	Type II/IV secretion system protein
Arthrobacter aurescens TC1	YP_947624.1	hypothetical protein AAur_1875
Arthrobacter aurescens TC1	YP_945849.1	hypothetical protein AAur_0018
Arthrobacter aurescens TC1	YP_949792.1	glucosyltransferase
Arthrobacter aurescens TC1	YP_950076.1	hypothetical protein AAur_pTC10204
Arthrobacter aurescens TC1	YP_950024.1	hypothetical protein AAur_pTC10152
Arthrobacter aurescens TC1	YP_950340.1	hypothetical protein AAur_pTC20190
Arthrobacter aurescens TC1	YP_950075.1	lipoprotein
Arthrobacter aurescens TC1	YP_946731.1	hypothetical protein AAur_0941
Arthrobacter aurescens TC1	YP_946542.1	L-PSP family endoribonuclease
Arthrobacter aurescens TC1	YP_949788.1	glycosyl transferase, group 1 family protein
Arthrobacter aurescens TC1	YP_949924.1	hypothetical protein AAur_pTC10050
Arthrobacter aurescens TC1	YP_946243.1	signal transduction histidine kinase
Arthrobacter aurescens TC1	YP_950030.1	hypothetical protein AAur_pTC10158
Arthrobacter aurescens TC1	YP_949150.1	hypothetical protein AAur_3457
Arthrobacter aurescens TC1	YP_950124.1	amidase
Arthrobacter aurescens TC1	YP_949605.1	hypothetical protein AAur_3930
Arthrobacter aurescens TC1	YP_946749.1	hypothetical protein AAur_0959
Arthrobacter aurescens TC1	YP_948936.1	hypothetical protein AAur_3239
Arthrobacter aurescens TC1	YP_949551.1	hypothetical protein AAur_3874
Arthrobacter aurescens TC1	YP_949883.1	hypothetical protein AAur_pTC10009
Arthrobacter aurescens TC1	YP_948405.1	hypothetical protein AAur_2690
Arthrobacter aurescens TC1	YP_949296.1	hypothetical protein AAur_3607
Arthrobacter aurescens TC1	YP_946355.1	hypothetical protein AAur_0547
Arthrobacter aurescens TC1	YP_949988.1	hypothetical protein AAur_pTC10116
Arthrobacter aurescens TC1	YP_950080.1	hypothetical protein AAur_pTC10208
Arthrobacter aurescens TC1	YP_950313.1	putative sugar transporter
Arthrobacter aurescens TC1	YP_950303.1	nitrile hydratase b-subunit
Arthrobacter aurescens TC1	YP_950172.1	hypothetical protein AAur_pTC20006
Arthrobacter aurescens TC1	YP_949899.1	hypothetical protein AAur_pTC10025
Arthrobacter aurescens TC1	YP_950123.1	PcaR transcriptional regulator
Arthrobacter aurescens TC1	YP_948903.1	hypothetical protein AAur_3206
Arthrobacter aurescens TC1	YP_950084.1	N-isopropylammelide isopropylaminohydrolase
Arthrobacter aurescens TC1	YP_949995.1	hypothetical protein AAur_pTC10123
Arthrobacter aurescens TC1	YP_950183.1	hypothetical protein AAur_pTC20017
Arthrobacter aurescens TC1	YP_950169.1	hypothetical protein AAur_pTC20003
Arthrobacter aurescens TC1	YP_946543.1	major facilitator transporter
Arthrobacter aurescens TC1	YP_949928.1	epoxide hydrolase
Arthrobacter aurescens TC1	YP_945896.1	hypothetical protein AAur_0066
Arthrobacter aurescens TC1	YP_946155.1	hypothetical protein AAur_0338
Arthrobacter aurescens TC1	YP_948886.1	hypothetical protein AAur_3189
Arthrobacter aurescens TC1	YP_950134.1	cell surface protein
Arthrobacter aurescens TC1	YP_946947.1	hypothetical protein AAur_1161
Arthrobacter aurescens TC1	YP_948885.1	hypothetical protein AAur_3188
Arthrobacter aurescens TC1	YP_946949.1	hypothetical protein AAur_1163
Arthrobacter aurescens TC1	YP_950163.1	hypothetical protein AAur_pTC10294
Arthrobacter aurescens TC1	YP_949607.1	hypothetical protein AAur_3932
Arthrobacter aurescens TC1	YP_950239.1	hypothetical protein AAur_pTC20075
Arthrobacter aurescens TC1	YP_947608.1	hypothetical protein AAur_1859
Arthrobacter aurescens TC1	YP_950177.1	hypothetical protein AAur_pTC20011
Arthrobacter aurescens TC1	YP_950306.1	amidase
Arthrobacter aurescens TC1	YP_950333.1	endoribonuclease L-PSP family protein
Arthrobacter aurescens TC1	YP_950290.1	oxidoreductase family protein
Arthrobacter aurescens TC1	YP_950082.1	integral membrane protein
Arthrobacter aurescens TC1	YP_950036.1	hypothetical protein AAur_pTC10164
Arthrobacter aurescens TC1	YP_950086.1	hypothetical protein AAur_pTC10214
Arthrobacter aurescens TC1	YP_948554.1	hypothetical protein AAur_2844
Arthrobacter aurescens TC1	YP_949999.1	hypothetical protein AAur_pTC10127
Arthrobacter aurescens TC1	YP_949894.1	hypothetical protein AAur_pTC10020
Arthrobacter aurescens TC1	YP_949611.1	hypothetical protein AAur_3936
Arthrobacter aurescens TC1	YP_950067.1	hypothetical protein AAur_pTC10195
Arthrobacter aurescens TC1	YP_950144.1	hypothetical protein AAur_pTC10275
Arthrobacter aurescens TC1	YP_950033.1	hypothetical protein AAur_pTC10161
Arthrobacter aurescens TC1	YP_946781.1	hypothetical protein AAur_0991
Arthrobacter aurescens TC1	YP_946959.1	hypothetical protein AAur_1173
Arthrobacter aurescens TC1	YP_946945.1	MarR family transcriptional regulator
Arthrobacter aurescens TC1	YP_949776.1	transcriptional regulatory protein
Arthrobacter aurescens TC1	YP_948887.1	hypothetical protein AAur_3190
Arthrobacter aurescens TC1	YP_950386.1	hypothetical protein AAur_pTC20238
Arthrobacter aurescens TC1	YP_950388.1	hypothetical protein AAur_pTC20240
Arthrobacter aurescens TC1	YP_950009.1	hypothetical protein AAur_pTC10137
Arthrobacter aurescens TC1	YP_948129.1	hypothetical protein AAur_2397
Arthrobacter aurescens TC1	YP_950353.1	alanine dehydrogenase
Arthrobacter aurescens TC1	YP_950370.1	MarR family transcriptional regulator
Arthrobacter aurescens TC1	YP_946231.1	hypothetical protein AAur_0423
Arthrobacter aurescens TC1	YP_945977.1	hypothetical protein AAur_0149
Arthrobacter aurescens TC1	YP_949919.1	integrase
Arthrobacter aurescens TC1	YP_948086.1	hypothetical protein AAur_2349
Arthrobacter aurescens TC1	YP_950325.1	hypothetical protein AAur_pTC20172
Arthrobacter aurescens TC1	YP_950278.1	hypothetical protein AAur_pTC20117
Arthrobacter aurescens TC1	YP_950331.1	major facilitator transporter
Arthrobacter aurescens TC1	YP_950292.1	putative sugar ABC transporter, permease protein
Arthrobacter aurescens TC1	YP_949261.1	hypothetical protein AAur_3568
Arthrobacter aurescens TC1	YP_948880.1	FHA domain-containing protein
Arthrobacter aurescens TC1	YP_947411.1	hypothetical protein AAur_1645
Arthrobacter aurescens TC1	YP_950027.1	non-ribosomal peptide synthetase
Arthrobacter aurescens TC1	YP_946229.1	histidine triad protein ( HIT domain)
Arthrobacter aurescens TC1	YP_950281.1	putative amino acid permease
Arthrobacter aurescens TC1	YP_949920.1	phage integrase family protein
Arthrobacter aurescens TC1	YP_948443.1	hypothetical protein AAur_2728
Arthrobacter aurescens TC1	YP_946941.1	hypothetical protein AAur_1155
Arthrobacter aurescens TC1	YP_950366.1	putative aminotransferase class III protein
Arthrobacter aurescens TC1	YP_950034.1	hypothetical protein AAur_pTC10162
Arthrobacter aurescens TC1	YP_946244.1	two-component system response regulator
Arthrobacter aurescens TC1	YP_949300.1	hypothetical protein AAur_3611
Arthrobacter aurescens TC1	YP_948882.1	hypothetical protein AAur_3185
Arthrobacter aurescens TC1	YP_947152.1	Tn554-related transposase C
Arthrobacter aurescens TC1	YP_950384.1	sensory box protein
Arthrobacter aurescens TC1	YP_950419.1	hypothetical protein AAur_pTC20274
Arthrobacter aurescens TC1	YP_950194.1	hypothetical protein AAur_pTC20029
Arthrobacter aurescens TC1	YP_950077.1	hypothetical protein AAur_pTC10205
Arthrobacter aurescens TC1	YP_947779.1	hypothetical protein AAur_2034
Arthrobacter aurescens TC1	YP_950141.1	hypothetical protein AAur_pTC10272
Arthrobacter aurescens TC1	YP_949789.1	glycosyl transferase, group 1 family protein
Arthrobacter aurescens TC1	YP_950327.1	hypothetical protein AAur_pTC20176
Arthrobacter aurescens TC1	YP_950337.1	hypothetical protein AAur_pTC20186
Arthrobacter aurescens TC1	YP_950399.1	hypothetical protein AAur_pTC20253
Arthrobacter aurescens TC1	YP_949878.1	ATP/GTP-binding motif-containing protein
Arthrobacter aurescens TC1	YP_950025.1	hypothetical protein AAur_pTC10153
Arthrobacter aurescens TC1	YP_950372.1	hypothetical protein AAur_pTC20224
Arthrobacter aurescens TC1	YP_946748.1	hypothetical protein AAur_0958
Arthrobacter aurescens TC1	YP_950058.1	hypothetical protein AAur_pTC10186
Arthrobacter aurescens TC1	YP_947644.1	hypothetical protein AAur_1895
Arthrobacter aurescens TC1	YP_950121.1	aromatic-ring hydroxylating dioxygenase beta-subunit
Arthrobacter aurescens TC1	YP_950316.1	putative pyridoxamine 5'-phosphate oxidase
Arthrobacter aurescens TC1	YP_950299.1	hypothetical protein AAur_pTC20141
Arthrobacter aurescens TC1	YP_949931.1	ferredoxin-NADP reductase
Arthrobacter aurescens TC1	YP_950382.1	hypothetical protein AAur_pTC20234
Arthrobacter aurescens TC1	YP_948879.1	hypothetical protein AAur_3182
Arthrobacter aurescens TC1	YP_950341.1	putative ethanolamine permease
Arthrobacter aurescens TC1	YP_946541.1	demethylmenaquinone methyltransferase
Arthrobacter aurescens TC1	YP_950079.1	TetR family transcriptional regulator
Arthrobacter aurescens TC1	YP_949929.1	cupin domain-containing protein
Arthrobacter aurescens TC1	YP_946167.1	carbohydrate kinase
Arthrobacter aurescens TC1	YP_948996.1	hypothetical protein AAur_3300
Arthrobacter aurescens TC1	YP_950322.1	GntR family transcriptional regulator
Arthrobacter aurescens TC1	YP_950055.1	hypothetical protein AAur_pTC10183
Arthrobacter aurescens TC1	YP_949809.1	Tat pathway signal sequence domain-containing protein
Arthrobacter aurescens TC1	YP_948864.1	integral membrane protein
Arthrobacter aurescens TC1	YP_946946.1	transmembrane protein
Arthrobacter aurescens TC1	YP_946970.1	HNH endonuclease family protein
Arthrobacter aurescens TC1	YP_946948.1	hypothetical protein AAur_1162
Arthrobacter aurescens TC1	YP_949344.1	hypothetical protein AAur_3657
Arthrobacter aurescens TC1	YP_950029.1	Zinc metallopeptidase signature protein
Arthrobacter aurescens TC1	YP_949951.1	hypothetical protein AAur_pTC10077
Arthrobacter aurescens TC1	YP_946587.1	hypothetical protein AAur_0787
Arthrobacter aurescens TC1	YP_948863.1	glycosyl transferase, group 2 family protein
Arthrobacter aurescens TC1	YP_950345.1	hypothetical protein AAur_pTC20195
Arthrobacter aurescens TC1	YP_946351.1	hypothetical protein AAur_0543
Arthrobacter aurescens TC1	YP_946774.1	hypothetical protein AAur_0984
Arthrobacter aurescens TC1	YP_950332.1	pyridoxal-phosphate dependent enzyme
Arthrobacter aurescens TC1	YP_950291.1	extracellular solute-binding domain-containing protein
Arthrobacter aurescens TC1	YP_945907.1	hypothetical protein AAur_0077
Arthrobacter aurescens TC1	YP_949952.1	DNA primase
Arthrobacter aurescens TC1	YP_949291.1	hypothetical protein AAur_3602
Arthrobacter aurescens TC1	YP_950049.1	ATP/GTP-binding motif-containing protein
Arthrobacter aurescens TC1	YP_950266.1	hypothetical protein AAur_pTC20104
Arthrobacter aurescens TC1	YP_946547.1	aldehyde dehydrogenase
Arthrobacter aurescens TC1	YP_947754.1	hypothetical protein AAur_2009
Arthrobacter aurescens TC1	YP_950146.1	hypothetical protein AAur_pTC10277
Arthrobacter aurescens TC1	YP_949933.1	Acyl-CoA hydrolase
Arthrobacter aurescens TC1	YP_948881.1	penicillin binding protein transpeptidase domain-containing protein
Arthrobacter aurescens TC1	YP_950066.1	copper resistance protein D family
Arthrobacter aurescens TC1	YP_950397.1	hypothetical protein AAur_pTC20251
Arthrobacter aurescens TC1	YP_949953.1	hypothetical protein AAur_pTC10079
Arthrobacter aurescens TC1	YP_949966.1	hypothetical protein AAur_pTC10092
Arthrobacter aurescens TC1	YP_948246.1	hypothetical protein AAur_2525
Arthrobacter aurescens TC1	YP_946724.1	hypothetical protein AAur_0934
Arthrobacter aurescens TC1	YP_950265.1	AraC family transcriptional regulator
Arthrobacter aurescens TC1	YP_950293.1	putative sugar ABC transporter, permease protein
Arthrobacter aurescens TC1	YP_945905.1	hypothetical protein AAur_0075
Arthrobacter aurescens TC1	YP_950016.1	cytochrome c biogenesis membrane protein
Arthrobacter aurescens TC1	YP_950026.1	hypothetical protein AAur_pTC10154
Arthrobacter aurescens TC1	YP_950018.1	hypothetical protein AAur_pTC10146
Arthrobacter aurescens TC1	YP_949492.1	hypothetical protein AAur_3813
Arthrobacter aurescens TC1	YP_950280.1	hypothetical protein AAur_pTC20119
Arthrobacter aurescens TC1	YP_949921.1	sporulation-associated protein
Arthrobacter aurescens TC1	YP_949898.1	hypothetical protein AAur_pTC10024
Arthrobacter aurescens TC1	YP_950269.1	IclR family transcriptional regulator
Arthrobacter aurescens TC1	YP_950065.1	hypothetical protein AAur_pTC10193
Arthrobacter aurescens TC1	YP_948862.1	hypothetical protein AAur_3163
Arthrobacter aurescens TC1	YP_949302.1	hypothetical protein AAur_3613
Arthrobacter aurescens TC1	YP_950132.1	ATPase
Arthrobacter aurescens TC1	YP_949301.1	hypothetical protein AAur_3612
Arthrobacter aurescens TC1	YP_948883.1	hypothetical protein AAur_3186
Arthrobacter aurescens TC1	YP_950064.1	thioredoxin domain-containing protein
Arthrobacter aurescens TC1	YP_949904.1	ribosomal-protein-serine acetyltransferase
Arthrobacter aurescens TC1	YP_946942.1	hypothetical protein AAur_1156
Arthrobacter aurescens TC1	YP_950385.1	regulatory domain-containing protein
Arthrobacter aurescens TC1	YP_950150.1	hypothetical protein AAur_pTC10281
Arthrobacter aurescens TC1	YP_950140.1	TerC family protein
Arthrobacter aurescens TC1	YP_950085.1	carbamate kinase
Arthrobacter aurescens TC1	YP_949900.1	hypothetical protein AAur_pTC10026
Arthrobacter aurescens TC1	YP_950349.1	hypothetical protein AAur_pTC20199
Arthrobacter aurescens TC1	YP_946232.1	hypothetical protein AAur_0424
Arthrobacter aurescens TC1	YP_950274.1	putative luciferase-like monooxygenase
Arthrobacter aurescens TC1	YP_949071.1	hydrolase
Arthrobacter aurescens TC1	YP_950138.1	hypothetical protein AAur_pTC10269
Arthrobacter aurescens TC1	YP_950041.1	hypothetical protein AAur_pTC10169
Arthrobacter aurescens TC1	YP_947108.1	hypothetical protein AAur_1326
Arthrobacter aurescens TC1	YP_950277.1	hypothetical protein AAur_pTC20116
Arthrobacter aurescens TC1	YP_950398.1	putative integral membrane protein
Arthrobacter aurescens TC1	YP_949879.1	hypothetical protein AAur_pTC10005
Arthrobacter aurescens TC1	YP_950111.1	invertase recombinase-like protein
Arthrobacter aurescens TC1	YP_950059.1	lipoprotein signal peptidase
Arthrobacter aurescens TC1	YP_948779.1	hypothetical protein AAur_3078
Arthrobacter aurescens TC1	YP_949304.1	hypothetical protein AAur_3615
Arthrobacter aurescens TC1	YP_950148.1	hypothetical protein AAur_pTC10279
Arthrobacter aurescens TC1	YP_949303.1	hypothetical protein AAur_3614
Arthrobacter aurescens TC1	YP_950157.1	hypothetical protein AAur_pTC10288
Arthrobacter aurescens TC1	YP_950383.1	hypothetical protein AAur_pTC20235
Arthrobacter aurescens TC1	YP_950155.1	hypothetical protein AAur_pTC10286
Arthrobacter aurescens TC1	YP_950182.1	hypothetical protein AAur_pTC20016
Arthrobacter aurescens TC1	YP_946237.1	lipoprotein
Arthrobacter aurescens TC1	YP_950050.1	M23 peptidase domain-containing protein
Arthrobacter aurescens TC1	YP_950323.1	hypothetical protein AAur_pTC20169
Arthrobacter aurescens TC1	YP_949310.1	integral membrane protein
Arthrobacter aurescens TC1	YP_950053.1	hypothetical protein AAur_pTC10181
Arthrobacter aurescens TC1	YP_946393.1	lipoprotein
Arthrobacter aurescens TC1	YP_950275.1	hypothetical protein AAur_pTC20114
Arthrobacter aurescens TC1	YP_949308.1	hypothetical protein AAur_3619
Arthrobacter aurescens TC1	YP_950028.1	hypothetical protein AAur_pTC10156
Arthrobacter aurescens TC1	YP_949950.1	hypothetical protein AAur_pTC10076
Arthrobacter aurescens TC1	YP_950348.1	IclR family transcriptional regulator
Arthrobacter aurescens TC1	YP_946586.1	hypothetical protein AAur_0786
Arthrobacter aurescens TC1	YP_950100.1	hypothetical protein AAur_pTC10231
Arthrobacter aurescens TC1	YP_946233.1	hypothetical protein AAur_0425
Arthrobacter aurescens TC1	YP_949892.1	TadE-like family protein
Arthrobacter aurescens TC1	YP_947498.1	lipoprotein
Arthrobacter aurescens TC1	YP_949911.1	hypothetical protein AAur_pTC10037
Arthrobacter aurescens TC1	YP_949991.1	hypothetical protein AAur_pTC10119
Arthrobacter aurescens TC1	YP_949896.1	hypothetical protein AAur_pTC10022
Arthrobacter aurescens TC1	YP_950351.1	AraC family transcriptional regulator
Arthrobacter aurescens TC1	YP_948866.1	hypothetical protein AAur_3167
Arthrobacter aurescens TC1	YP_949306.1	PASTA domain-containing protein
Arthrobacter aurescens TC1	YP_949949.1	hypothetical protein AAur_pTC10075
Arthrobacter aurescens TC1	YP_950048.1	hypothetical protein AAur_pTC10176
Arthrobacter aurescens TC1	YP_949876.1	hypothetical protein AAur_pTC10002
Arthrobacter aurescens TC1	YP_949977.1	hypothetical protein AAur_pTC10105
Arthrobacter aurescens TC1	YP_947502.1	lipoprotein
Arthrobacter aurescens TC1	YP_946230.1	hypothetical protein AAur_0422
Arthrobacter aurescens TC1	YP_950147.1	hypothetical protein AAur_pTC10278
Arthrobacter aurescens TC1	YP_950056.1	hypothetical protein AAur_pTC10184
Arthrobacter aurescens TC1	YP_950270.1	proline-betaine transporter
Arthrobacter aurescens TC1	YP_949843.1	PAP2 superfamily domain-containing protein
Arthrobacter aurescens TC1	YP_950175.1	hypothetical protein AAur_pTC20009
Arthrobacter aurescens TC1	YP_948807.1	hypothetical protein AAur_3108
Arthrobacter aurescens TC1	YP_950267.1	EthD protein
Arthrobacter aurescens TC1	YP_946192.1	hypothetical protein AAur_0377
Arthrobacter aurescens TC1	YP_950089.1	hypothetical protein AAur_pTC10219
Arthrobacter aurescens TC1	YP_950042.1	hypothetical protein AAur_pTC10170
Arthrobacter aurescens TC1	YP_947688.1	hypothetical protein AAur_1943
Arthrobacter aurescens TC1	YP_950017.1	thioredoxin family thiol:disulfide interchange protein
Arthrobacter aurescens TC1	YP_950007.1	hypothetical protein AAur_pTC10135
Arthrobacter aurescens TC1	YP_950019.1	hypothetical protein AAur_pTC10147
Arthrobacter aurescens TC1	YP_946168.1	fructose/tagatose bisphosphate aldolase
Arthrobacter aurescens TC1	YP_947918.1	hypothetical protein AAur_2176
Arthrobacter aurescens TC1	YP_947155.1	hypothetical protein AAur_1377
Arthrobacter aurescens TC1	YP_949961.1	triazine hydrolase
Arthrobacter aurescens TC1	YP_946431.1	hypothetical protein AAur_0625
Arthrobacter aurescens TC1	YP_950149.1	hypothetical protein AAur_pTC10280
Arthrobacter aurescens TC1	YP_950094.1	resolvase domain-containing protein
Arthrobacter aurescens TC1	YP_950219.1	putative phosphinothricin N-acetyltransferase
Arthrobacter aurescens TC1	YP_950390.1	ANTAR domain-containing protein
Arthrobacter aurescens TC1	YP_950119.1	CDP-6-deoxy-L-threo-D-glycero-4-hexulose-3-dehydrase reductase
Arthrobacter aurescens TC1	YP_946234.1	hypothetical protein AAur_0426
Arthrobacter aurescens TC1	YP_950098.1	hypothetical protein AAur_pTC10229
Arthrobacter aurescens TC1	YP_946239.1	integral membrane protein
Arthrobacter aurescens TC1	YP_949915.1	hypothetical protein AAur_pTC10041
Arthrobacter aurescens TC1	YP_947597.1	hypothetical protein AAur_1847
Arthrobacter aurescens TC1	YP_950334.1	putative pyridine nucleotide-disulphide oxidoreductase
Arthrobacter aurescens TC1	YP_950261.1	putative homoserine kinase
Arthrobacter aurescens TC1	YP_950249.1	hypothetical protein AAur_pTC20086
Arthrobacter aurescens TC1	YP_949784.1	AraC family transcriptional regulator
Arthrobacter aurescens TC1	YP_947109.1	transheat domain-containing protein
Arthrobacter aurescens TC1	YP_949946.1	alanine dehydrogenase
Arthrobacter aurescens TC1	YP_946962.1	ABC transporter ATP-binding protein
Arthrobacter aurescens TC1	YP_948328.1	hypothetical protein AAur_2608
Arthrobacter aurescens TC1	YP_950114.1	hypothetical protein AAur_pTC10245
Arthrobacter aurescens TC1	YP_948865.1	integral membrane protein
Arthrobacter aurescens TC1	YP_949885.1	hypothetical protein AAur_pTC10011
Arthrobacter aurescens TC1	YP_950128.1	hypothetical protein AAur_pTC10259
Arthrobacter aurescens TC1	YP_947159.1	major facilitator transporter
Arthrobacter aurescens TC1	YP_946924.1	hypothetical protein AAur_1136
Arthrobacter aurescens TC1	YP_949142.1	monooxygenase
Arthrobacter aurescens TC1	YP_945963.1	hypothetical protein AAur_0135
Arthrobacter aurescens TC1	YP_946174.1	hypothetical protein AAur_0358
Arthrobacter aurescens TC1	YP_949305.1	phage tail domain-containing protein
Arthrobacter aurescens TC1	YP_949319.1	arsenate reductase
Arthrobacter aurescens TC1	YP_948581.1	hypothetical protein AAur_2872
Arthrobacter aurescens TC1	YP_949881.1	hypothetical protein AAur_pTC10007
Arthrobacter aurescens TC1	YP_946430.1	hypothetical protein AAur_0624
Arthrobacter aurescens TC1	YP_947601.1	thioredoxin
Arthrobacter aurescens TC1	YP_950092.1	ISPps1, transposase
Arthrobacter aurescens TC1	YP_947890.1	hypothetical protein AAur_2148
Arthrobacter aurescens TC1	YP_950156.1	hypothetical protein AAur_pTC10287
Arthrobacter aurescens TC1	YP_950035.1	hypothetical protein AAur_pTC10163
Arthrobacter aurescens TC1	YP_946236.1	hypothetical protein AAur_0429
Arthrobacter aurescens TC1	YP_950045.1	cytochrome biogenesis protein
Arthrobacter aurescens TC1	YP_950263.1	putative aminotransferase class III protein
Arthrobacter aurescens TC1	YP_949786.1	hypothetical protein AAur_4119
Arthrobacter aurescens TC1	YP_949183.1	hypothetical protein AAur_3490
Arthrobacter aurescens TC1	YP_946986.1	hypothetical protein AAur_1200
Arthrobacter aurescens TC1	YP_950309.1	methylisocitrate lyase
Arthrobacter aurescens TC1	YP_950288.1	cupin domain-containing protein
Arthrobacter aurescens TC1	YP_950315.1	TetR family transcriptional regulator
Arthrobacter aurescens TC1	YP_950296.1	putative branched-chain amino acid ABC transporter
Arthrobacter aurescens TC1	YP_949927.1	hypothetical protein AAur_pTC10053
Arthrobacter aurescens TC1	YP_950126.1	hypothetical protein AAur_pTC10257
Arthrobacter aurescens TC1	YP_949893.1	ATP/GTP-binding motif-containing protein
Arthrobacter aurescens TC1	YP_947497.1	hypothetical protein AAur_1737
Arthrobacter aurescens TC1	YP_949298.1	phage tail sheath family protein
Arthrobacter aurescens TC1	YP_947499.1	acetyltransferase, GNAT family protein
Arthrobacter aurescens TC1	YP_949910.1	hypothetical protein AAur_pTC10036
Arthrobacter aurescens TC1	YP_949990.1	hypothetical protein AAur_pTC10118
Arthrobacter aurescens TC1	YP_946878.1	hypothetical protein AAur_1090
Arthrobacter aurescens TC1	YP_949309.1	surface protein
Arthrobacter aurescens TC1	YP_950072.1	ZIP family zinc transporter
Arthrobacter aurescens TC1	YP_949897.1	hypothetical protein AAur_pTC10023
Arthrobacter aurescens TC1	YP_949887.1	hypothetical protein AAur_pTC10013
Arthrobacter aurescens TC1	YP_950153.1	hypothetical protein AAur_pTC10284
Arthrobacter aurescens TC1	YP_950078.1	hypothetical protein AAur_pTC10206
Arthrobacter aurescens TC1	YP_950250.1	putative amino acid permease
Arthrobacter aurescens TC1	YP_950090.1	xanthine/uracil permease family protein
Arthrobacter aurescens TC1	YP_946240.1	lipoprotein
Arthrobacter aurescens TC1	YP_950037.1	hypothetical protein AAur_pTC10165
Arthrobacter aurescens TC1	YP_949909.1	Slt family transglycosylase
Arthrobacter aurescens TC1	YP_946482.1	hypothetical protein AAur_0679
Arthrobacter aurescens TC1	YP_947168.1	phage integrase family protein
Arthrobacter aurescens TC1	YP_949877.1	hypothetical protein AAur_pTC10003
Arthrobacter aurescens TC1	YP_950234.1	hypothetical protein AAur_pTC20070
Arthrobacter aurescens TC1	YP_950057.1	hypothetical protein AAur_pTC10185
Arthrobacter aurescens TC1	YP_949466.1	hypothetical protein AAur_3786
Arthrobacter aurescens TC1	YP_950271.1	D-isomer specific 2-hydroxyacid dehydrogenase family protein
Arthrobacter aurescens TC1	YP_950338.1	hypothetical protein AAur_pTC20188
Arthrobacter aurescens TC1	YP_950087.1	hydroxyatrazine hydrolase
Arthrobacter aurescens TC1	YP_950063.1	cobalt-zinc-cadmium efflux permease
Arthrobacter aurescens TC1	YP_950171.1	hypothetical protein AAur_pTC20005
Arthrobacter aurescens TC1	YP_949959.1	hypothetical protein AAur_pTC10085
Arthrobacter aurescens TC1	YP_950115.1	hypothetical protein AAur_pTC10246
Arthrobacter aurescens TC1	YP_950307.1	adenylate kinase
Arthrobacter aurescens TC1	YP_950286.1	hypothetical protein AAur_pTC20127
Arthrobacter aurescens TC1	YP_950298.1	hypothetical protein AAur_pTC20140
Arthrobacter aurescens TC1	YP_947149.1	hypothetical protein AAur_1369
Arthrobacter aurescens TC1	YP_947750.1	cold shock protein
Arthrobacter aurescens TC1	YP_949992.1	hypothetical protein AAur_pTC10120
Arthrobacter aurescens TC1	YP_950088.1	TetR family transcriptional regulator
Arthrobacter aurescens TC1	YP_950074.1	glutamine amidotransferase
Arthrobacter aurescens TC1	YP_949891.1	hypothetical protein AAur_pTC10017
Arthrobacter aurescens TC1	YP_950151.1	hypothetical protein AAur_pTC10282
Arthrobacter aurescens TC1	YP_945978.1	hypothetical protein AAur_0153
Arthrobacter aurescens TC1	YP_946952.1	hypothetical protein AAur_1166
Arthrobacter aurescens TC1	YP_946117.1	hypothetical protein AAur_0297
Arthrobacter aurescens TC1	YP_949913.1	hypothetical protein AAur_pTC10039
Arthrobacter aurescens TC1	YP_946242.1	integral membrane protein
Arthrobacter aurescens TC1	YP_947164.1	hypothetical protein AAur_1390
Arthrobacter aurescens TC1	YP_947154.1	hypothetical protein AAur_1376
Arthrobacter aurescens TC1	YP_945870.1	RNA polymerase sigma (70) factor
Arthrobacter aurescens TC1	YP_949948.1	WhiB family transcription factor
Arthrobacter aurescens TC1	YP_950159.1	hypothetical protein AAur_pTC10290
Arthrobacter aurescens TC1	YP_949971.1	hypothetical protein AAur_pTC10097
Arthrobacter aurescens TC1	YP_949882.1	ArsR family transcriptional regulator
Arthrobacter aurescens TC1	YP_950160.1	hypothetical protein AAur_pTC10291
Arthrobacter aurescens TC1	YP_950255.1	putative 2-oxo-hepta-3-ene-1,7-dioic acid hydratase
Arthrobacter aurescens TC1	YP_947166.1	phage integrase family protein
Arthrobacter aurescens TC1	YP_950081.1	IS1380 family transposase
Arthrobacter aurescens TC1	YP_950302.1	hypothetical protein AAur_pTC20144
Arthrobacter aurescens TC1	YP_949918.1	hypothetical protein AAur_pTC10044
Arthrobacter aurescens TC1	YP_950022.1	hypothetical protein AAur_pTC10150
Arthrobacter aurescens TC1	YP_950236.1	hypothetical protein AAur_pTC20072
Arthrobacter aurescens TC1	YP_948680.1	hypothetical protein AAur_2972
Arthrobacter aurescens TC1	YP_950305.1	cobalt-containing nitrile hydratase beta subunit
Arthrobacter aurescens TC1	YP_947107.1	aminotransferase class V
Arthrobacter aurescens TC1	YP_949623.1	hypothetical protein AAur_3947
Arthrobacter aurescens TC1	YP_950122.1	aromatic-ring hydroxylating dioxygenase alpha-subunit
Arthrobacter aurescens TC1	YP_950162.1	hypothetical protein AAur_pTC10293
Arthrobacter aurescens TC1	YP_949914.1	dnaA domain-containing protein
Arthrobacter aurescens TC1	YP_949930.1	amino acid permease
Arthrobacter aurescens TC1	YP_950260.1	putative amino acid permease
Arthrobacter aurescens TC1	YP_950032.1	hypothetical protein AAur_pTC10160
Arthrobacter aurescens TC1	YP_949884.1	lipoprotein
Arthrobacter aurescens TC1	YP_948884.1	hypothetical protein AAur_3187
Arthrobacter aurescens TC1	YP_950178.1	hypothetical protein AAur_pTC20012
Arthrobacter aurescens TC1	YP_949867.1	hypothetical protein AAur_4202
Arthrobacter aurescens TC1	YP_948874.1	hypothetical protein AAur_3177
Arthrobacter aurescens TC1	YP_949197.1	hypothetical protein AAur_3504
Arthrobacter aurescens TC1	YP_950071.1	hypothetical protein AAur_pTC10199
Arthrobacter aurescens TC1	YP_949880.1	hypothetical protein AAur_pTC10006
Arthrobacter aurescens TC1	YP_950363.1	putative sulfite reductase
Arthrobacter aurescens TC1	YP_950297.1	ArsR family transcriptional regulator
Arthrobacter aurescens TC1	YP_950093.1	IS1071, transposase
Arthrobacter aurescens TC1	YP_950300.1	hypothetical protein AAur_pTC20142
Arthrobacter aurescens TC1	YP_950083.1	IS5 family transposase
Arthrobacter aurescens TC1	YP_950328.1	GntR family transcriptional regulator
Arthrobacter aurescens TC1	YP_950020.1	hypothetical protein AAur_pTC10148
Arthrobacter aurescens TC1	YP_950161.1	hypothetical protein AAur_pTC10292
Arthrobacter aurescens TC1	YP_946238.1	hypothetical protein AAur_0430
Arthrobacter aurescens TC1	YP_950202.1	hypothetical protein AAur_pTC20037
Arthrobacter aurescens TC1	YP_949154.1	hypothetical protein AAur_3461
Arthrobacter aurescens TC1	YP_946940.1	hypothetical protein AAur_1153
Arthrobacter aurescens TC1	YP_950400.1	hypothetical protein AAur_pTC20254
Arthrobacter aurescens TC1	YP_950044.1	hypothetical protein AAur_pTC10172
Arthrobacter aurescens TC1	YP_946165.1	1-phosphofructokinase
Arthrobacter aurescens TC1	YP_949787.1	glycosyl transferase, group 1 family protein
Arthrobacter aurescens TC1	YP_949067.1	MarR family transcriptional regulator
Arthrobacter aurescens TC1	YP_950129.1	hypothetical protein AAur_pTC10260
Arthrobacter aurescens TC1	YP_950314.1	glycosyl hydrolase family protein
Arthrobacter aurescens TC1	YP_949889.1	type II secretion system domain-containing protein
Arthrobacter aurescens TC1	YP_950127.1	hypothetical protein AAur_pTC10258
Arthrobacter chlorophenolicus A6	YP_002477748.1	hypothetical protein Achl_3980
Arthrobacter chlorophenolicus A6	YP_002489669.1	major facilitator superfamily protein
Arthrobacter chlorophenolicus A6	YP_002477857.1	hypothetical protein Achl_4089
Arthrobacter chlorophenolicus A6	YP_002488157.1	alcohol dehydrogenase zinc-binding domain-containing protein
Arthrobacter chlorophenolicus A6	YP_002477774.1	Preprotein translocase subunit SecE
Arthrobacter chlorophenolicus A6	YP_002478134.1	hypothetical protein Achl_4366
Arthrobacter chlorophenolicus A6	YP_002478001.1	hypothetical protein Achl_4233
Arthrobacter chlorophenolicus A6	YP_002478114.1	hypothetical protein Achl_4346
Arthrobacter chlorophenolicus A6	YP_002477922.1	hypothetical protein Achl_4154
Arthrobacter chlorophenolicus A6	YP_002487848.1	FAD linked oxidase
Arthrobacter chlorophenolicus A6	YP_002477914.1	hypothetical protein Achl_4146
Arthrobacter chlorophenolicus A6	YP_002477933.1	hypothetical protein Achl_4165
Arthrobacter chlorophenolicus A6	YP_002478194.1	CHAP protein
Arthrobacter chlorophenolicus A6	YP_002487929.1	hypothetical protein Achl_1865
Arthrobacter chlorophenolicus A6	YP_002477850.1	hypothetical protein Achl_4082
Arthrobacter chlorophenolicus A6	YP_002488919.1	fibronectin type III domain-containing protein
Arthrobacter chlorophenolicus A6	YP_002489313.1	CsbD family protein
Arthrobacter chlorophenolicus A6	YP_002478236.1	hypothetical protein Achl_4468
Arthrobacter chlorophenolicus A6	YP_002489404.1	major facilitator superfamily protein
Arthrobacter chlorophenolicus A6	YP_002478231.1	hypothetical protein Achl_4463
Arthrobacter chlorophenolicus A6	YP_002478190.1	hypothetical protein Achl_4422
Arthrobacter chlorophenolicus A6	YP_002478188.1	hypothetical protein Achl_4420
Arthrobacter chlorophenolicus A6	YP_002478523.1	hypothetical protein Achl_4596
Arthrobacter chlorophenolicus A6	YP_002477903.1	hypothetical protein Achl_4135
Arthrobacter chlorophenolicus A6	YP_002477861.1	hypothetical protein Achl_4093
Arthrobacter chlorophenolicus A6	YP_002486985.1	hypothetical protein Achl_0901
Arthrobacter chlorophenolicus A6	YP_002478031.1	hypothetical protein Achl_4263
Arthrobacter chlorophenolicus A6	YP_002478558.1	hypothetical protein Achl_4631
Arthrobacter chlorophenolicus A6	YP_002489039.1	hypothetical protein Achl_2989
Arthrobacter chlorophenolicus A6	YP_002477911.1	hypothetical protein Achl_4143
Arthrobacter chlorophenolicus A6	YP_002478104.1	hypothetical protein Achl_4336
Arthrobacter chlorophenolicus A6	YP_002486855.1	monooxygenase
Arthrobacter chlorophenolicus A6	YP_002489461.1	hypothetical protein Achl_3415
Arthrobacter chlorophenolicus A6	YP_002487924.1	hypothetical protein Achl_1859
Arthrobacter chlorophenolicus A6	YP_002489028.1	flagellar motor switch protein FliN
Arthrobacter chlorophenolicus A6	YP_002486264.1	aldo/keto reductase
Arthrobacter chlorophenolicus A6	YP_002487199.1	fumarylacetoacetate hydrolase
Arthrobacter chlorophenolicus A6	YP_002489274.1	glycosyltransferase
Arthrobacter chlorophenolicus A6	YP_002478049.1	hypothetical protein Achl_4281
Arthrobacter chlorophenolicus A6	YP_002478055.1	hypothetical protein Achl_4287
Arthrobacter chlorophenolicus A6	YP_002477871.1	hypothetical protein Achl_4103
Arthrobacter chlorophenolicus A6	YP_002488897.1	hypothetical protein Achl_2843
Arthrobacter chlorophenolicus A6	YP_002477939.1	LGFP repeat protein
Arthrobacter chlorophenolicus A6	YP_002477737.1	hypothetical protein Achl_3969
Arthrobacter chlorophenolicus A6	YP_002477839.1	hypothetical protein Achl_4071
Arthrobacter chlorophenolicus A6	YP_002478163.1	hypothetical protein Achl_4395
Arthrobacter chlorophenolicus A6	YP_002478022.1	zinc-binding CMP/dCMP deaminase
Arthrobacter chlorophenolicus A6	YP_002478173.1	helicase c2
Arthrobacter chlorophenolicus A6	YP_002477785.1	hypothetical protein Achl_4017
Arthrobacter chlorophenolicus A6	YP_002477790.1	polynucleotide adenylyltransferase/metal dependent phosphohydrolase
Arthrobacter chlorophenolicus A6	YP_002478119.1	hypothetical protein Achl_4351
Arthrobacter chlorophenolicus A6	YP_002487845.1	ABC transporter permease
Arthrobacter chlorophenolicus A6	YP_002486541.1	hypothetical protein Achl_0453
Arthrobacter chlorophenolicus A6	YP_002477855.1	hypothetical protein Achl_4087
Arthrobacter chlorophenolicus A6	YP_002477841.1	hypothetical protein Achl_4073
Arthrobacter chlorophenolicus A6	YP_002489445.1	hypothetical protein Achl_3399
Arthrobacter chlorophenolicus A6	YP_002477803.1	ABC transporter
Arthrobacter chlorophenolicus A6	YP_002487235.1	hypothetical protein Achl_1155
Arthrobacter chlorophenolicus A6	YP_002478136.1	hypothetical protein Achl_4368
Arthrobacter chlorophenolicus A6	YP_002478013.1	Clp domain-containing protein
Arthrobacter chlorophenolicus A6	YP_002478003.1	hypothetical protein Achl_4235
Arthrobacter chlorophenolicus A6	YP_002487846.1	ABC transporter permease
Arthrobacter chlorophenolicus A6	YP_002477935.1	type II secretion system protein
Arthrobacter chlorophenolicus A6	YP_002477800.1	hypothetical protein Achl_4032
Arthrobacter chlorophenolicus A6	YP_002478247.1	hypothetical protein Achl_4479
Arthrobacter chlorophenolicus A6	YP_002477775.1	hypothetical protein Achl_4007
Arthrobacter chlorophenolicus A6	YP_002486702.1	polysaccharide deacetylase
Arthrobacter chlorophenolicus A6	YP_002477789.1	hypothetical protein Achl_4021
Arthrobacter chlorophenolicus A6	YP_002488990.1	nucleotide sugar dehydrogenase
Arthrobacter chlorophenolicus A6	YP_002478202.1	hypothetical protein Achl_4434
Arthrobacter chlorophenolicus A6	YP_002488976.1	Hpt protein
Arthrobacter chlorophenolicus A6	YP_002478234.1	hypothetical protein Achl_4466
Arthrobacter chlorophenolicus A6	YP_002487164.1	hypothetical protein Achl_1081
Arthrobacter chlorophenolicus A6	YP_002477959.1	hypothetical protein Achl_4191
Arthrobacter chlorophenolicus A6	YP_002488997.1	group 1 glycosyl transferase
Arthrobacter chlorophenolicus A6	YP_002477924.1	hypothetical protein Achl_4156
Arthrobacter chlorophenolicus A6	YP_002487769.1	ECF subfamily RNA polymerase sigma-24 subunit
Arthrobacter chlorophenolicus A6	YP_002477819.1	hypothetical protein Achl_4051
Arthrobacter chlorophenolicus A6	YP_002478521.1	3-oxoacid CoA-transferase, A subunit
Arthrobacter chlorophenolicus A6	YP_002488599.1	hypothetical protein Achl_2545
Arthrobacter chlorophenolicus A6	YP_002478243.1	hypothetical protein Achl_4475
Arthrobacter chlorophenolicus A6	YP_002478509.1	hypothetical protein Achl_4582
Arthrobacter chlorophenolicus A6	YP_002487218.1	hypothetical protein Achl_1138
Arthrobacter chlorophenolicus A6	YP_002477905.1	hypothetical protein Achl_4137
Arthrobacter chlorophenolicus A6	YP_002489631.1	dihydrodipicolinate synthase
Arthrobacter chlorophenolicus A6	YP_002487168.1	hypothetical protein Achl_1085
Arthrobacter chlorophenolicus A6	YP_002478106.1	hypothetical protein Achl_4338
Arthrobacter chlorophenolicus A6	YP_002489025.1	flagellar biosynthetic protein FliQ
Arthrobacter chlorophenolicus A6	YP_002487248.1	hypothetical protein Achl_1168
Arthrobacter chlorophenolicus A6	YP_002478223.1	hypothetical protein Achl_4455
Arthrobacter chlorophenolicus A6	YP_002486327.1	hypothetical protein Achl_0237
Arthrobacter chlorophenolicus A6	YP_002477796.1	hypothetical protein Achl_4028
Arthrobacter chlorophenolicus A6	YP_002486210.1	sugar transporter
Arthrobacter chlorophenolicus A6	YP_002489026.1	flagellar biosynthetic protein FliP
Arthrobacter chlorophenolicus A6	YP_002478220.1	peptidoglycan-binding LysM
Arthrobacter chlorophenolicus A6	YP_002477863.1	hypothetical protein Achl_4095
Arthrobacter chlorophenolicus A6	YP_002488899.1	hypothetical protein Achl_2845
Arthrobacter chlorophenolicus A6	YP_002488169.1	2,5-didehydrogluconate reductase
Arthrobacter chlorophenolicus A6	YP_002489905.1	hypothetical protein Achl_3863
Arthrobacter chlorophenolicus A6	YP_002488805.1	hypothetical protein Achl_2751
Arthrobacter chlorophenolicus A6	YP_002486433.1	hypothetical protein Achl_0344
Arthrobacter chlorophenolicus A6	YP_002478020.1	hypothetical protein Achl_4252
Arthrobacter chlorophenolicus A6	YP_002478161.1	hypothetical protein Achl_4393
Arthrobacter chlorophenolicus A6	YP_002478175.1	hypothetical protein Achl_4407
Arthrobacter chlorophenolicus A6	YP_002477783.1	deoxyuridine 5'-triphosphate nucleotidohydrolase Dut
Arthrobacter chlorophenolicus A6	YP_002488988.1	hypothetical protein Achl_2937
Arthrobacter chlorophenolicus A6	YP_002487843.1	GntR family transcriptional regulator
Arthrobacter chlorophenolicus A6	YP_002489677.1	PilT protein domain-containing protein
Arthrobacter chlorophenolicus A6	YP_002486121.1	peptide ABC transporter permease
Arthrobacter chlorophenolicus A6	YP_002487237.1	hypothetical protein Achl_1157
Arthrobacter chlorophenolicus A6	YP_002478011.1	Clp domain-containing protein
Arthrobacter chlorophenolicus A6	YP_002478118.1	hypothetical protein Achl_4350
Arthrobacter chlorophenolicus A6	YP_002487844.1	ABC transporter
Arthrobacter chlorophenolicus A6	YP_002478124.1	hypothetical protein Achl_4356
Arthrobacter chlorophenolicus A6	YP_002486122.1	peptide ABC transporter permease
Arthrobacter chlorophenolicus A6	YP_002477874.1	chromosome partitioning ATPase
Arthrobacter chlorophenolicus A6	YP_002488984.1	hypothetical protein Achl_2933
Arthrobacter chlorophenolicus A6	YP_002478251.1	hypothetical protein Achl_4483
Arthrobacter chlorophenolicus A6	YP_002478245.1	hypothetical protein Achl_4477
Arthrobacter chlorophenolicus A6	YP_002489403.1	hypothetical protein Achl_3357
Arthrobacter chlorophenolicus A6	YP_002487768.1	hypothetical protein Achl_1692
Arthrobacter chlorophenolicus A6	YP_002477722.1	preprotein translocase subunit SecY
Arthrobacter chlorophenolicus A6	YP_002488992.1	glycosyltransferase-like protein
Arthrobacter chlorophenolicus A6	YP_002478200.1	hypothetical protein Achl_4432
Arthrobacter chlorophenolicus A6	YP_002486271.1	hypothetical protein Achl_0180
Arthrobacter chlorophenolicus A6	YP_002486199.1	hypothetical protein Achl_0107
Arthrobacter chlorophenolicus A6	YP_002477817.1	hypothetical protein Achl_4049
Arthrobacter chlorophenolicus A6	YP_002477767.1	ATP-dependent Na+ efflux pump
Arthrobacter chlorophenolicus A6	YP_002477987.1	hypothetical protein Achl_4219
Arthrobacter chlorophenolicus A6	YP_002478074.1	hypothetical protein Achl_4306
Arthrobacter chlorophenolicus A6	YP_002478476.1	transcriptional regulator, ArsR family
Arthrobacter chlorophenolicus A6	YP_002478515.1	monooxygenase FAD-binding
Arthrobacter chlorophenolicus A6	YP_002477764.1	putative lysyl tRNA synthetase-like protein
Arthrobacter chlorophenolicus A6	YP_002489586.1	TetR family transcriptional regulator
Arthrobacter chlorophenolicus A6	YP_002478100.1	hypothetical protein Achl_4332
Arthrobacter chlorophenolicus A6	YP_002489293.1	alpha/beta hydrolase fold protein
Arthrobacter chlorophenolicus A6	YP_002489023.1	type III secretion exporter
Arthrobacter chlorophenolicus A6	YP_002478089.1	DNA-directed DNA polymerase
Arthrobacter chlorophenolicus A6	YP_002487834.1	TetR family transcriptional regulator
Arthrobacter chlorophenolicus A6	YP_002487804.1	Hpt protein
Arthrobacter chlorophenolicus A6	YP_002478225.1	hypothetical protein Achl_4457
Arthrobacter chlorophenolicus A6	YP_002477891.1	hypothetical protein Achl_4123
Arthrobacter chlorophenolicus A6	YP_002486212.1	inositol 2-dehydrogenase
Arthrobacter chlorophenolicus A6	YP_002489024.1	flagellar biosynthetic protein FliR
Arthrobacter chlorophenolicus A6	YP_002477913.1	hypothetical protein Achl_4145
Arthrobacter chlorophenolicus A6	YP_002477948.1	hypothetical protein Achl_4180
Arthrobacter chlorophenolicus A6	YP_002478139.1	metallophosphoesterase
Arthrobacter chlorophenolicus A6	YP_002478096.1	hypothetical protein Achl_4328
Arthrobacter chlorophenolicus A6	YP_002478222.1	Exonuclease RNase T and DNA polymerase III
Arthrobacter chlorophenolicus A6	YP_002487034.1	hypothetical protein Achl_0950
Arthrobacter chlorophenolicus A6	YP_002478059.1	hypothetical protein Achl_4291
Arthrobacter chlorophenolicus A6	YP_002478164.1	hypothetical protein Achl_4396
Arthrobacter chlorophenolicus A6	YP_002487037.1	hypothetical protein Achl_0953
Arthrobacter chlorophenolicus A6	YP_002477808.1	hypothetical protein Achl_4040
Arthrobacter chlorophenolicus A6	YP_002478167.1	hypothetical protein Achl_4399
Arthrobacter chlorophenolicus A6	YP_002477781.1	hypothetical protein Achl_4013
Arthrobacter chlorophenolicus A6	YP_002487179.1	hypothetical protein Achl_1097
Arthrobacter chlorophenolicus A6	YP_002478450.1	hypothetical protein Achl_4523
Arthrobacter chlorophenolicus A6	YP_002486216.1	hypothetical protein Achl_0124
Arthrobacter chlorophenolicus A6	YP_002477794.1	hypothetical protein Achl_4026
Arthrobacter chlorophenolicus A6	YP_002478113.1	hypothetical protein Achl_4345
Arthrobacter chlorophenolicus A6	YP_002478109.1	hypothetical protein Achl_4341
Arthrobacter chlorophenolicus A6	YP_002489309.1	hypothetical protein Achl_3259
Arthrobacter chlorophenolicus A6	YP_002486458.1	hypothetical protein Achl_0370
Arthrobacter chlorophenolicus A6	YP_002478009.1	Clp domain-containing protein
Arthrobacter chlorophenolicus A6	YP_002477754.1	hypothetical protein Achl_3986
Arthrobacter chlorophenolicus A6	YP_002486381.1	luciferase-like monooxygenase
Arthrobacter chlorophenolicus A6	YP_002478122.1	HNH endonuclease
Arthrobacter chlorophenolicus A6	YP_002477811.1	hypothetical protein Achl_4043
Arthrobacter chlorophenolicus A6	YP_002477876.1	hypothetical protein Achl_4108
Arthrobacter chlorophenolicus A6	YP_002478046.1	hypothetical protein Achl_4278
Arthrobacter chlorophenolicus A6	YP_002478253.1	Na+/H+ antiporter
Arthrobacter chlorophenolicus A6	YP_002477804.1	putative ABC transporter transmembrane protein
Arthrobacter chlorophenolicus A6	YP_002489089.1	hypothetical protein Achl_3039
Arthrobacter chlorophenolicus A6	YP_002477724.1	hypothetical protein Achl_3956
Arthrobacter chlorophenolicus A6	YP_002486583.1	Pectate lyase/Amb allergen
Arthrobacter chlorophenolicus A6	YP_002489316.1	hypothetical protein Achl_3266
Arthrobacter chlorophenolicus A6	YP_002477868.1	hypothetical protein Achl_4100
Arthrobacter chlorophenolicus A6	YP_002486572.1	hypothetical protein Achl_0484
Arthrobacter chlorophenolicus A6	YP_002477856.1	hypothetical protein Achl_4088
Arthrobacter chlorophenolicus A6	YP_002478143.1	hypothetical protein Achl_4375
Arthrobacter chlorophenolicus A6	YP_002477989.1	5' nucleotidase
Arthrobacter chlorophenolicus A6	YP_002478000.1	NERD domain-containing protein
Arthrobacter chlorophenolicus A6	YP_002478076.1	hypothetical protein Achl_4308
Arthrobacter chlorophenolicus A6	YP_002478470.1	hypothetical protein Achl_4543
Arthrobacter chlorophenolicus A6	YP_002477820.1	hypothetical protein Achl_4052
Arthrobacter chlorophenolicus A6	YP_002487085.1	major facilitator superfamily protein
Arthrobacter chlorophenolicus A6	YP_002489580.1	glycoside hydrolase family protein
Arthrobacter chlorophenolicus A6	YP_002489021.1	hypothetical protein Achl_2971
Arthrobacter chlorophenolicus A6	YP_002489587.1	hypothetical protein Achl_3542
Arthrobacter chlorophenolicus A6	YP_002478237.1	hypothetical protein Achl_4469
Arthrobacter chlorophenolicus A6	YP_002478227.1	NrdI protein
Arthrobacter chlorophenolicus A6	YP_002487173.1	hypothetical protein Achl_1091
Arthrobacter chlorophenolicus A6	YP_002478170.1	hypothetical protein Achl_4402
Arthrobacter chlorophenolicus A6	YP_002487258.1	Pectate lyase/Amb allergen
Arthrobacter chlorophenolicus A6	YP_002486850.1	hypothetical protein Achl_0766
Arthrobacter chlorophenolicus A6	YP_002478094.1	hypothetical protein Achl_4326
Arthrobacter chlorophenolicus A6	YP_002486255.1	hypothetical protein Achl_0163
Arthrobacter chlorophenolicus A6	YP_002478150.1	glycosyl transferase family protein
Arthrobacter chlorophenolicus A6	YP_002488908.1	alpha/beta hydrolase fold protein
Arthrobacter chlorophenolicus A6	YP_002487035.1	hypothetical protein Achl_0951
Arthrobacter chlorophenolicus A6	YP_002486805.1	hypothetical protein Achl_0719
Arthrobacter chlorophenolicus A6	YP_002478018.1	hypothetical protein Achl_4250
Arthrobacter chlorophenolicus A6	YP_002478105.1	hypothetical protein Achl_4337
Arthrobacter chlorophenolicus A6	YP_002478111.1	hypothetical protein Achl_4343
Arthrobacter chlorophenolicus A6	YP_002487825.1	TetR family transcriptional regulator
Arthrobacter chlorophenolicus A6	YP_002477974.1	hypothetical protein Achl_4206
Arthrobacter chlorophenolicus A6	YP_002486125.1	hypothetical protein Achl_0033
Arthrobacter chlorophenolicus A6	YP_002477756.1	thioredoxin reductase
Arthrobacter chlorophenolicus A6	YP_002478048.1	hypothetical protein Achl_4280
Arthrobacter chlorophenolicus A6	YP_002477870.1	LuxR family ATP-dependent transcriptional regulator
Arthrobacter chlorophenolicus A6	YP_002489348.1	beta-lactamase
Arthrobacter chlorophenolicus A6	YP_002489052.1	hypothetical protein Achl_3002
Arthrobacter chlorophenolicus A6	YP_002477838.1	hypothetical protein Achl_4070
Arthrobacter chlorophenolicus A6	YP_002488295.1	hypothetical protein Achl_2241
Arthrobacter chlorophenolicus A6	YP_002478214.1	type II secretion system protein
Arthrobacter chlorophenolicus A6	YP_002478172.1	hypothetical protein Achl_4404
Arthrobacter chlorophenolicus A6	YP_002478429.1	hypothetical protein Achl_4502
Arthrobacter chlorophenolicus A6	YP_002478516.1	Glyoxalase/bleomycin resistance protein/dioxygenase
Arthrobacter chlorophenolicus A6	YP_002486261.1	hypothetical protein Achl_0170
Arthrobacter chlorophenolicus A6	YP_002477998.1	hypothetical protein Achl_4230
Arthrobacter chlorophenolicus A6	YP_002488546.1	hypothetical protein Achl_2492
Arthrobacter chlorophenolicus A6	YP_002477854.1	hypothetical protein Achl_4086
Arthrobacter chlorophenolicus A6	YP_002477773.1	hypothetical protein Achl_4005
Arthrobacter chlorophenolicus A6	YP_002486248.1	hypothetical protein Achl_0156
Arthrobacter chlorophenolicus A6	YP_002477763.1	hypothetical protein Achl_3995
Arthrobacter chlorophenolicus A6	YP_002486275.1	hypothetical protein Achl_0184
Arthrobacter chlorophenolicus A6	YP_002478002.1	hypothetical protein Achl_4234
Arthrobacter chlorophenolicus A6	YP_002488170.1	hypothetical protein Achl_2113
Arthrobacter chlorophenolicus A6	YP_002478137.1	hypothetical protein Achl_4369
Arthrobacter chlorophenolicus A6	YP_002489968.1	periplasmic ligand-binding sensor protein
Arthrobacter chlorophenolicus A6	YP_002477826.1	hypothetical protein Achl_4058
Arthrobacter chlorophenolicus A6	YP_002477801.1	hypothetical protein Achl_4033
Arthrobacter chlorophenolicus A6	YP_002478257.1	hypothetical protein Achl_4489
Arthrobacter chlorophenolicus A6	YP_002478078.1	hypothetical protein Achl_4310
Arthrobacter chlorophenolicus A6	YP_002478189.1	hypothetical protein Achl_4421
Arthrobacter chlorophenolicus A6	YP_002489045.1	hypothetical protein Achl_2995
Arthrobacter chlorophenolicus A6	YP_002477902.1	ATPase
Arthrobacter chlorophenolicus A6	YP_002487180.1	hypothetical protein Achl_1098
Arthrobacter chlorophenolicus A6	YP_002488985.1	hypothetical protein Achl_2934
Arthrobacter chlorophenolicus A6	YP_002488977.1	winged helix family two component transcriptional regulator
Arthrobacter chlorophenolicus A6	YP_002478235.1	hypothetical protein Achl_4467
Arthrobacter chlorophenolicus A6	YP_002487165.1	hypothetical protein Achl_1082
Arthrobacter chlorophenolicus A6	YP_002477822.1	hypothetical protein Achl_4054
Arthrobacter chlorophenolicus A6	YP_002477879.1	hypothetical protein Achl_4111
Arthrobacter chlorophenolicus A6	YP_002478513.1	FMN adenylyltransferase
Arthrobacter chlorophenolicus A6	YP_002486247.1	GAF sensor signal transduction histidine kinase
Arthrobacter chlorophenolicus A6	YP_002477915.1	type II secretion system protein
Arthrobacter chlorophenolicus A6	YP_002477712.1	hypothetical protein Achl_3944
Arthrobacter chlorophenolicus A6	YP_002478461.1	hypothetical protein Achl_4534
Arthrobacter chlorophenolicus A6	YP_002486176.1	alpha/beta hydrolase fold protein
Arthrobacter chlorophenolicus A6	YP_002477711.1	hypothetical protein Achl_3943
Arthrobacter chlorophenolicus A6	YP_002486291.1	hypothetical protein Achl_0200
Arthrobacter chlorophenolicus A6	YP_002487169.1	hypothetical protein Achl_1087
Arthrobacter chlorophenolicus A6	YP_002478117.1	hypothetical protein Achl_4349
Arthrobacter chlorophenolicus A6	YP_002478107.1	hypothetical protein Achl_4339
Arthrobacter chlorophenolicus A6	YP_002478032.1	hypothetical protein Achl_4264
Arthrobacter chlorophenolicus A6	YP_002489050.1	flagellar hook-associated protein FlgK
Arthrobacter chlorophenolicus A6	YP_002486852.1	major facilitator superfamily protein
Arthrobacter chlorophenolicus A6	YP_002477750.1	hypothetical protein Achl_3982
Arthrobacter chlorophenolicus A6	YP_002477797.1	hypothetical protein Achl_4029
Arthrobacter chlorophenolicus A6	YP_002488596.1	deoxyribodipyrimidine photolyase-like protein
Arthrobacter chlorophenolicus A6	YP_002488125.1	membrane-bound transglycosylase
Arthrobacter chlorophenolicus A6	YP_002477900.1	hypothetical protein Achl_4132
Arthrobacter chlorophenolicus A6	YP_002477881.1	hypothetical protein Achl_4113
Arthrobacter chlorophenolicus A6	YP_002478053.1	hypothetical protein Achl_4285
Arthrobacter chlorophenolicus A6	YP_002478085.1	hypothetical protein Achl_4317
Arthrobacter chlorophenolicus A6	YP_002486163.1	lipoprotein
Arthrobacter chlorophenolicus A6	YP_002486172.1	flavin reductase domain-containing protein
Arthrobacter chlorophenolicus A6	YP_002486250.1	hypothetical protein Achl_0158
Arthrobacter chlorophenolicus A6	YP_002489489.1	spore coat protein CotH
Arthrobacter chlorophenolicus A6	YP_002477734.1	hypothetical protein Achl_3966
Arthrobacter chlorophenolicus A6	YP_002478174.1	hypothetical protein Achl_4406
Arthrobacter chlorophenolicus A6	YP_002478504.1	transcriptional regulator, TetR family
Arthrobacter chlorophenolicus A6	YP_002477782.1	hypothetical protein Achl_4014
Arthrobacter chlorophenolicus A6	YP_002478443.1	glycoside hydrolase 15-related
Arthrobacter chlorophenolicus A6	YP_002489614.1	hypothetical protein Achl_3569
Arthrobacter chlorophenolicus A6	YP_002489447.1	hypothetical protein Achl_3401
Arthrobacter chlorophenolicus A6	YP_002486477.1	hypothetical protein Achl_0389
Arthrobacter chlorophenolicus A6	YP_002477771.1	hypothetical protein Achl_4003
Arthrobacter chlorophenolicus A6	YP_002477812.1	type III restriction protein res subunit
Arthrobacter chlorophenolicus A6	YP_002477824.1	hypothetical protein Achl_4056
Arthrobacter chlorophenolicus A6	YP_002478244.1	heat shock protein DnaJ domain-containing protein
Arthrobacter chlorophenolicus A6	YP_002486474.1	GTPase EngC
Arthrobacter chlorophenolicus A6	YP_002489047.1	flagellar hook-associated 2 domain-containing protein
Arthrobacter chlorophenolicus A6	YP_002489059.1	2,5-didehydrogluconate reductase
Arthrobacter chlorophenolicus A6	YP_002478239.1	beta-mannanase-like protein
Arthrobacter chlorophenolicus A6	YP_002478211.1	Cobyrinic acid ac-diamide synthase
Arthrobacter chlorophenolicus A6	YP_002487167.1	hypothetical protein Achl_1084
Arthrobacter chlorophenolicus A6	YP_002478229.1	hypothetical protein Achl_4461
Arthrobacter chlorophenolicus A6	YP_002478240.1	histone family protein DNA-binding protein
Arthrobacter chlorophenolicus A6	YP_002477714.1	peptidase M50
Arthrobacter chlorophenolicus A6	YP_002477986.1	hypothetical protein Achl_4218
Arthrobacter chlorophenolicus A6	YP_002478069.1	hypothetical protein Achl_4301
Arthrobacter chlorophenolicus A6	YP_002486378.1	pyridoxal-5'-phosphate-dependent protein subunit beta
Arthrobacter chlorophenolicus A6	YP_002478526.1	hypothetical protein Achl_4599
Arthrobacter chlorophenolicus A6	YP_002477906.1	hypothetical protein Achl_4138
Arthrobacter chlorophenolicus A6	YP_002477833.1	hypothetical protein Achl_4065
Arthrobacter chlorophenolicus A6	YP_002486178.1	4-oxalocrotonate tautomerase
Arthrobacter chlorophenolicus A6	YP_002477713.1	Dihydrofolate reductase
Arthrobacter chlorophenolicus A6	YP_002487086.1	alcohol dehydrogenase zinc-binding domain-containing protein
Arthrobacter chlorophenolicus A6	YP_002487064.1	glycoside hydrolase family protein
Arthrobacter chlorophenolicus A6	YP_002478460.1	copper resistance protein CopC
Arthrobacter chlorophenolicus A6	YP_002478101.1	hypothetical protein Achl_4333
Arthrobacter chlorophenolicus A6	YP_002489022.1	flagellar biosynthesis protein FlhA
Arthrobacter chlorophenolicus A6	YP_002477884.1	hypothetical protein Achl_4116
Arthrobacter chlorophenolicus A6	YP_002486571.1	hypothetical protein Achl_0483
Arthrobacter chlorophenolicus A6	YP_002478224.1	hypothetical protein Achl_4456
Arthrobacter chlorophenolicus A6	YP_002477799.1	hypothetical protein Achl_4031
Arthrobacter chlorophenolicus A6	YP_002477883.1	hypothetical protein Achl_4115
Arthrobacter chlorophenolicus A6	YP_002478087.1	hypothetical protein Achl_4319
Arthrobacter chlorophenolicus A6	YP_002478097.1	hypothetical protein Achl_4329
Arthrobacter chlorophenolicus A6	YP_002489122.1	hypothetical protein Achl_3072
Arthrobacter chlorophenolicus A6	YP_002487925.1	hypothetical protein Achl_1860
Arthrobacter chlorophenolicus A6	YP_002478179.1	hypothetical protein Achl_4411
Arthrobacter chlorophenolicus A6	YP_002478165.1	hypothetical protein Achl_4397
Arthrobacter chlorophenolicus A6	YP_002478058.1	hypothetical protein Achl_4290
Arthrobacter chlorophenolicus A6	YP_002489504.1	hypothetical protein Achl_3458
Arthrobacter chlorophenolicus A6	YP_002486515.1	type 12 methyltransferase
Arthrobacter chlorophenolicus A6	YP_002477809.1	hypothetical protein Achl_4041
Arthrobacter chlorophenolicus A6	YP_002477780.1	hypothetical protein Achl_4012
Arthrobacter chlorophenolicus A6	YP_002477992.1	hypothetical protein Achl_4224
Arthrobacter chlorophenolicus A6	YP_002488924.1	hypothetical protein Achl_2870
Arthrobacter chlorophenolicus A6	YP_002487142.1	hypothetical protein Achl_1059
Arthrobacter chlorophenolicus A6	YP_002477795.1	hypothetical protein Achl_4027
Arthrobacter chlorophenolicus A6	YP_002487850.1	hypothetical protein Achl_1782
Arthrobacter chlorophenolicus A6	YP_002477963.1	metallophosphoesterase
Arthrobacter chlorophenolicus A6	YP_002477769.1	hypothetical protein Achl_4001
Arthrobacter chlorophenolicus A6	YP_002486126.1	D-isomer specific 2-hydroxyacid dehydrogenase
Arthrobacter chlorophenolicus A6	YP_002489449.1	hypothetical protein Achl_3403
Arthrobacter chlorophenolicus A6	YP_002477741.1	hypothetical protein Achl_3973
Arthrobacter chlorophenolicus A6	YP_002478008.1	Clp domain-containing protein
Arthrobacter chlorophenolicus A6	YP_002477755.1	hypothetical protein Achl_3987
Arthrobacter chlorophenolicus A6	YP_002478123.1	NAD-dependent DNA ligase
Arthrobacter chlorophenolicus A6	YP_002478133.1	hypothetical protein Achl_4365
Arthrobacter chlorophenolicus A6	YP_002477810.1	DNA methylase N-4/N-6 domain-containing protein
Arthrobacter chlorophenolicus A6	YP_002477805.1	hypothetical protein Achl_4037
Arthrobacter chlorophenolicus A6	YP_002486476.1	hypothetical protein Achl_0388
Arthrobacter chlorophenolicus A6	YP_002487162.1	XRE family plasmid maintenance system antidote protein
Arthrobacter chlorophenolicus A6	YP_002477784.1	hypothetical protein Achl_4016
Arthrobacter chlorophenolicus A6	YP_002489041.1	flagellar M-ring protein FliF
Arthrobacter chlorophenolicus A6	YP_002487926.1	hypothetical protein Achl_1861
Arthrobacter chlorophenolicus A6	YP_002478213.1	type II secretion system protein
Arthrobacter chlorophenolicus A6	YP_002488296.1	hypothetical protein Achl_2242
Arthrobacter chlorophenolicus A6	YP_002487155.1	hypothetical protein Achl_1072
Arthrobacter chlorophenolicus A6	YP_002489611.1	family 1 extracellular solute-binding protein
Arthrobacter chlorophenolicus A6	YP_002477869.1	hypothetical protein Achl_4101
Arthrobacter chlorophenolicus A6	YP_002477814.1	hypothetical protein Achl_4046
Arthrobacter chlorophenolicus A6	YP_002486529.1	sodium:dicarboxylate symporter
Arthrobacter chlorophenolicus A6	YP_002487213.1	hypothetical protein Achl_1133
Arthrobacter chlorophenolicus A6	YP_002478199.1	DNA polymerase III subunit alpha
Arthrobacter chlorophenolicus A6	YP_002477718.1	hypothetical protein Achl_3950
Arthrobacter chlorophenolicus A6	YP_002478079.1	hypothetical protein Achl_4311
Arthrobacter chlorophenolicus A6	YP_002477760.1	short-chain dehydrogenase/reductase SDR
Arthrobacter chlorophenolicus A6	YP_002478065.1	hypothetical protein Achl_4297
Arthrobacter chlorophenolicus A6	YP_002477988.1	hypothetical protein Achl_4220
Arthrobacter chlorophenolicus A6	YP_002477716.1	hypothetical protein Achl_3948
Arthrobacter chlorophenolicus A6	YP_002478512.1	hypothetical protein Achl_4585
Arthrobacter chlorophenolicus A6	YP_002478142.1	hypothetical protein Achl_4374
Arthrobacter chlorophenolicus A6	YP_002477835.1	TM2 domain-containing protein
Arthrobacter chlorophenolicus A6	YP_002487084.1	GntR family transcriptional regulator
Arthrobacter chlorophenolicus A6	YP_002489769.1	FMN-binding domain-containing protein
Arthrobacter chlorophenolicus A6	YP_002489020.1	carbon storage regulator CsrA
Arthrobacter chlorophenolicus A6	YP_002477888.1	VWA containing CoxE family protein
Arthrobacter chlorophenolicus A6	YP_002487833.1	hypothetical protein Achl_1765
Arthrobacter chlorophenolicus A6	YP_002488986.1	hypothetical protein Achl_2935
Arthrobacter chlorophenolicus A6	YP_002477886.1	hypothetical protein Achl_4118
Arthrobacter chlorophenolicus A6	YP_002478226.1	hypothetical protein Achl_4458
Arthrobacter chlorophenolicus A6	YP_002487172.1	hypothetical protein Achl_1090
Arthrobacter chlorophenolicus A6	YP_002486257.1	hypothetical protein Achl_0165
Arthrobacter chlorophenolicus A6	YP_002478095.1	putative oligoribonuclease
Arthrobacter chlorophenolicus A6	YP_002489075.1	hypothetical protein Achl_3025
Arthrobacter chlorophenolicus A6	YP_002478081.1	hypothetical protein Achl_4313
Arthrobacter chlorophenolicus A6	YP_002487033.1	hypothetical protein Achl_0949
Arthrobacter chlorophenolicus A6	YP_002487927.1	MerR family transcriptional regulator
Arthrobacter chlorophenolicus A6	YP_002477831.1	hypothetical protein Achl_4063
Arthrobacter chlorophenolicus A6	YP_002478533.1	hypothetical protein Achl_4606
Arthrobacter chlorophenolicus A6	YP_002486148.1	alpha-galactosidase
Arthrobacter chlorophenolicus A6	YP_002486763.1	hypothetical protein Achl_0677
Arthrobacter chlorophenolicus A6	YP_002477990.1	hypothetical protein Achl_4222
Arthrobacter chlorophenolicus A6	YP_002486353.1	hypothetical protein Achl_0264
Arthrobacter chlorophenolicus A6	YP_002478005.1	hypothetical protein Achl_4237
Arthrobacter chlorophenolicus A6	YP_002478019.1	hypothetical protein Achl_4251
Arthrobacter chlorophenolicus A6	YP_002478110.1	hypothetical protein Achl_4342
Arthrobacter chlorophenolicus A6	YP_002478025.1	hypothetical protein Achl_4257
Arthrobacter chlorophenolicus A6	YP_002486782.1	peptidase M23
Arthrobacter chlorophenolicus A6	YP_002487824.1	aldo/keto reductase
Arthrobacter chlorophenolicus A6	YP_002486124.1	oligopeptide/dipeptide ABC transporter ATPase
Arthrobacter chlorophenolicus A6	YP_002477757.1	HNH endonuclease
Arthrobacter chlorophenolicus A6	YP_002487153.1	hypothetical protein Achl_1070
Arthrobacter chlorophenolicus A6	YP_002477747.1	hypothetical protein Achl_3979
Arthrobacter chlorophenolicus A6	YP_002486171.1	choline/carnitine/betaine transporter
Arthrobacter chlorophenolicus A6	YP_002478216.1	hypothetical protein Achl_4448
Arthrobacter chlorophenolicus A6	YP_002478431.1	hypothetical protein Achl_4504
Arthrobacter chlorophenolicus A6	YP_002486193.1	LysR family transcriptional regulator
Arthrobacter chlorophenolicus A6	YP_002477727.1	hypothetical protein Achl_3959
Arthrobacter chlorophenolicus A6	YP_002487157.1	hypothetical protein Achl_1074
Arthrobacter chlorophenolicus A6	YP_002478063.1	hypothetical protein Achl_4295
Arthrobacter chlorophenolicus A6	YP_002477762.1	hypothetical protein Achl_3994
Arthrobacter chlorophenolicus A6	YP_002488916.1	signal peptidase I
Arthrobacter chlorophenolicus A6	YP_002478144.1	hypothetical protein Achl_4376
Arthrobacter chlorophenolicus A6	YP_002478546.1	hypothetical protein Achl_4619
Arthrobacter chlorophenolicus A6	YP_002477827.1	hypothetical protein Achl_4059
Arthrobacter chlorophenolicus A6	YP_002477837.1	hypothetical protein Achl_4069
Arthrobacter chlorophenolicus A6	YP_002489044.1	flagellar basal-body rod protein FlgB
Arthrobacter chlorophenolicus A6	YP_002489032.1	flagellar FlbD family protein
Arthrobacter chlorophenolicus A6	YP_002478545.1	6-phosphofructokinase
Arthrobacter chlorophenolicus A6	YP_002489542.1	antibiotic biosynthesis monooxygenase
Arthrobacter chlorophenolicus A6	YP_002478090.1	hypothetical protein Achl_4322
Arthrobacter chlorophenolicus A6	YP_002487170.1	hypothetical protein Achl_1088
Arthrobacter chlorophenolicus A6	YP_002488893.1	activator of Hsp90 ATPase 1 family protein
Arthrobacter chlorophenolicus A6	YP_002478169.1	hypothetical protein Achl_4401
Arthrobacter chlorophenolicus A6	YP_002488639.1	hypothetical protein Achl_2585
Arthrobacter chlorophenolicus A6	YP_002477752.1	hypothetical protein Achl_3984
Arthrobacter chlorophenolicus A6	YP_002478116.1	hypothetical protein Achl_4348
Arthrobacter chlorophenolicus A6	YP_002478017.1	hypothetical protein Achl_4249
Arthrobacter chlorophenolicus A6	YP_002489007.1	hypothetical protein Achl_2957
Arthrobacter chlorophenolicus A6	YP_002489017.1	hypothetical protein Achl_2967
Arthrobacter chlorophenolicus A6	YP_002478560.1	hypothetical protein Achl_4633
Arthrobacter chlorophenolicus A6	YP_002478494.1	hypothetical protein Achl_4567
Arthrobacter chlorophenolicus A6	YP_002478186.1	hypothetical protein Achl_4418
Arthrobacter chlorophenolicus A6	YP_002477751.1	hypothetical protein Achl_3983
Arthrobacter chlorophenolicus A6	YP_002489344.1	hypothetical protein Achl_3295
Arthrobacter chlorophenolicus A6	YP_002489564.1	XRE family transcriptional regulator
Arthrobacter chlorophenolicus A6	YP_002478084.1	hypothetical protein Achl_4316
Arthrobacter chlorophenolicus A6	YP_002486162.1	hypothetical protein Achl_0070
Arthrobacter chlorophenolicus A6	YP_002478218.1	hypothetical protein Achl_4450
Arthrobacter chlorophenolicus A6	YP_002487773.1	ANTAR domain-containing protein
Arthrobacter chlorophenolicus A6	YP_002489488.1	alkyl hydroperoxide reductase/ thiol specific antioxidant/ Mal allergen
Arthrobacter chlorophenolicus A6	YP_002477729.1	hypothetical protein Achl_3961
Arthrobacter chlorophenolicus A6	YP_002477735.1	hypothetical protein Achl_3967
Arthrobacter chlorophenolicus A6	YP_002478209.1	hypothetical protein Achl_4441
Arthrobacter chlorophenolicus A6	YP_002477981.1	hypothetical protein Achl_4213
Arthrobacter chlorophenolicus A6	YP_002478442.1	hypothetical protein Achl_4515
Arthrobacter chlorophenolicus A6	YP_002477875.1	hypothetical protein Achl_4107
Arthrobacter chlorophenolicus A6	YP_002489446.1	hypothetical protein Achl_3400
Arthrobacter chlorophenolicus A6	YP_002487119.1	hypothetical protein Achl_1036
Arthrobacter chlorophenolicus A6	YP_002477742.1	hypothetical protein Achl_3974
Arthrobacter chlorophenolicus A6	YP_002478148.1	hypothetical protein Achl_4380
Arthrobacter chlorophenolicus A6	YP_002478130.1	hypothetical protein Achl_4362
Arthrobacter chlorophenolicus A6	YP_002478540.1	binding-protein-dependent transport systems inner membrane component
Arthrobacter chlorophenolicus A6	YP_002477825.1	hypothetical protein Achl_4057
Arthrobacter chlorophenolicus A6	YP_002478077.1	hypothetical protein Achl_4309
Arthrobacter chlorophenolicus A6	YP_002489046.1	flagellar protein FliS
Arthrobacter chlorophenolicus A6	YP_002489034.1	flagellar hook capping protein
Arthrobacter chlorophenolicus A6	YP_002477952.1	hypothetical protein Achl_4184
Arthrobacter chlorophenolicus A6	YP_002487135.1	FAD linked oxidase
Arthrobacter chlorophenolicus A6	YP_002489399.1	hypothetical protein Achl_3353
Arthrobacter chlorophenolicus A6	YP_002487120.1	glyoxalase/bleomycin resistance protein/dioxygenase
Arthrobacter chlorophenolicus A6	YP_002489043.1	flagellar basal-body rod protein FlgC
Arthrobacter chlorophenolicus A6	YP_002477821.1	hypothetical protein Achl_4053
Arthrobacter chlorophenolicus A6	YP_002487200.1	ABC transporter
Arthrobacter chlorophenolicus A6	YP_002477707.1	hypothetical protein Achl_3939
Arthrobacter chlorophenolicus A6	YP_002477715.1	hypothetical protein Achl_3947
Arthrobacter chlorophenolicus A6	YP_002478539.1	extracellular solute-binding protein family 1
Arthrobacter chlorophenolicus A6	YP_002477709.1	hypothetical protein Achl_3941
Arthrobacter chlorophenolicus A6	YP_002478068.1	hypothetical protein Achl_4300
Arthrobacter chlorophenolicus A6	YP_002478466.1	hypothetical protein Achl_4539
Arthrobacter chlorophenolicus A6	YP_002478537.1	transcriptional regulator, LacI family
Arthrobacter chlorophenolicus A6	YP_002489493.1	hypothetical protein Achl_3447
Arthrobacter chlorophenolicus A6	YP_002488931.1	hypothetical protein Achl_2878
Arthrobacter chlorophenolicus A6	YP_002488680.1	acyltransferase 3
Arthrobacter chlorophenolicus A6	YP_002486179.1	luciferase-like monooxygenase
Arthrobacter chlorophenolicus A6	YP_002477972.1	hypothetical protein Achl_4204
Arthrobacter chlorophenolicus A6	YP_002489627.1	TetR family transcriptional regulator
Arthrobacter chlorophenolicus A6	YP_002478015.1	hypothetical protein Achl_4247
Arthrobacter chlorophenolicus A6	YP_002487791.1	hypothetical protein Achl_1720
Arthrobacter chlorophenolicus A6	YP_002477897.1	NERD domain-containing protein
Arthrobacter chlorophenolicus A6	YP_002477885.1	hypothetical protein Achl_4117
Arthrobacter chlorophenolicus A6	YP_002477899.1	hypothetical protein Achl_4131
Arthrobacter chlorophenolicus A6	YP_002477945.1	cell division protein FtsK
Arthrobacter chlorophenolicus A6	YP_002478180.1	short-chain dehydrogenase/reductase SDR
Arthrobacter chlorophenolicus A6	YP_002477844.1	hypothetical protein Achl_4076
Arthrobacter chlorophenolicus A6	YP_002489342.1	PAS/PAC sensor protein
Arthrobacter chlorophenolicus A6	YP_002478086.1	hypothetical protein Achl_4318
Arthrobacter chlorophenolicus A6	YP_002477738.1	hypothetical protein Achl_3970
Arthrobacter chlorophenolicus A6	YP_002478178.1	DNA methylase N-4/N-6 domain-containing protein
Arthrobacter chlorophenolicus A6	YP_002486735.1	short chain fatty acid transporter
Arthrobacter chlorophenolicus A6	YP_002487775.1	response regulator receiver protein
Arthrobacter chlorophenolicus A6	YP_002489418.1	G-D-S-L family lipolytic protein
Arthrobacter chlorophenolicus A6	YP_002477887.1	hypothetical protein Achl_4119
Arthrobacter chlorophenolicus A6	YP_002477961.1	hypothetical protein Achl_4193
Arthrobacter chlorophenolicus A6	YP_002478207.1	Flp/Fap pilin component
Arthrobacter chlorophenolicus A6	YP_002477993.1	hypothetical protein Achl_4225
Arthrobacter chlorophenolicus A6	YP_002478184.1	hypothetical protein Achl_4416
Arthrobacter chlorophenolicus A6	YP_002477983.1	hypothetical protein Achl_4215
Arthrobacter chlorophenolicus A6	YP_002478070.1	hypothetical protein Achl_4302
Arthrobacter chlorophenolicus A6	YP_002489030.1	OmpA/MotB domain-containing protein
Arthrobacter chlorophenolicus A6	YP_002489566.1	sarcosine oxidase
Arthrobacter chlorophenolicus A6	YP_002487851.1	hypothetical protein Achl_1783
Arthrobacter chlorophenolicus A6	YP_002487616.1	hypothetical protein Achl_1539
Arthrobacter chlorophenolicus A6	YP_002478098.1	hypothetical protein Achl_4330
Arthrobacter chlorophenolicus A6	YP_002486119.1	D-isomer specific 2-hydroxyacid dehydrogenase
Arthrobacter chlorophenolicus A6	YP_002489609.1	heparinase II/III family protein
Arthrobacter chlorophenolicus A6	YP_002489448.1	hypothetical protein Achl_3402
Arthrobacter chlorophenolicus A6	YP_002488851.1	hypothetical protein Achl_2797
Arthrobacter chlorophenolicus A6	YP_002477740.1	hypothetical protein Achl_3972
Arthrobacter chlorophenolicus A6	YP_002478132.1	hypothetical protein Achl_4364
Arthrobacter chlorophenolicus A6	YP_002478542.1	hypothetical protein Achl_4615
Arthrobacter chlorophenolicus A6	YP_002487163.1	plasmid maintenance system killer protein
Arthrobacter chlorophenolicus A6	YP_002486750.1	hypothetical protein Achl_0664
Arthrobacter chlorophenolicus A6	YP_002489040.1	flagellar motor switch protein FliG
Arthrobacter chlorophenolicus A6	YP_002486858.1	X-Pro dipeptidyl-peptidase domain-containing protein
Arthrobacter chlorophenolicus A6	YP_002489444.1	hypothetical protein Achl_3398
Arthrobacter chlorophenolicus A6	YP_002486249.1	peptidase C60 sortase A and B
Arthrobacter chlorophenolicus A6	YP_002489385.1	integral membrane protein
Arthrobacter chlorophenolicus A6	YP_002487420.1	hypothetical protein Achl_1341
Arthrobacter chlorophenolicus A6	YP_002477956.1	hypothetical protein Achl_4188
Arthrobacter chlorophenolicus A6	YP_002477918.1	hypothetical protein Achl_4150
Arthrobacter chlorophenolicus A6	YP_002477943.1	hypothetical protein Achl_4175
Arthrobacter chlorophenolicus A6	YP_002486528.1	glycerate kinase
Arthrobacter chlorophenolicus A6	YP_002478198.1	hypothetical protein Achl_4430
Arthrobacter chlorophenolicus A6	YP_002477719.1	hypothetical protein Achl_3951
Arthrobacter chlorophenolicus A6	YP_002486141.1	hypothetical protein Achl_0049
Arthrobacter chlorophenolicus A6	YP_002477705.1	thymidylate synthase
Arthrobacter chlorophenolicus A6	YP_002478064.1	hypothetical protein Achl_4296
Arthrobacter chlorophenolicus A6	YP_002478056.1	hypothetical protein Achl_4288
Arthrobacter chlorophenolicus A6	YP_002486377.1	hypothetical protein Achl_0288
Arthrobacter chlorophenolicus A6	YP_002488915.1	hypothetical protein Achl_2861
Arthrobacter chlorophenolicus A6	YP_002477834.1	Peptidoglycan-binding LysM
Arthrobacter chlorophenolicus A6	YP_002489031.1	MotA/TolQ/ExbB proton channel
Arthrobacter chlorophenolicus A6	YP_002477895.1	hypothetical protein Achl_4127
Arthrobacter chlorophenolicus A6	YP_002478102.1	hypothetical protein Achl_4334
Arthrobacter chlorophenolicus A6	YP_002477957.1	hypothetical protein Achl_4189
Arthrobacter chlorophenolicus A6	YP_002477947.1	hypothetical protein Achl_4179
Arthrobacter chlorophenolicus A6	YP_002478182.1	hypothetical protein Achl_4414
Arthrobacter chlorophenolicus A6	YP_002477749.1	hypothetical protein Achl_3981
Arthrobacter chlorophenolicus A6	YP_002486256.1	hypothetical protein Achl_0164
Arthrobacter chlorophenolicus A6	YP_002477901.1	hypothetical protein Achl_4133
Arthrobacter chlorophenolicus A6	YP_002478041.1	hypothetical protein Achl_4273
Arthrobacter chlorophenolicus A6	YP_002487767.1	diguanylate phosphodiesterase
Arthrobacter chlorophenolicus A6	YP_002478449.1	hypothetical protein Achl_4522
Arthrobacter chlorophenolicus A6	YP_002488920.1	histidine kinase
Arthrobacter chlorophenolicus A6	YP_002477985.1	hypothetical protein Achl_4217
Arthrobacter chlorophenolicus A6	YP_002477991.1	hypothetical protein Achl_4223
Arthrobacter chlorophenolicus A6	YP_002477745.1	hypothetical protein Achl_3977
Arthrobacter chlorophenolicus A6	YP_002478004.1	hypothetical protein Achl_4236
Arthrobacter chlorophenolicus A6	YP_002478517.1	phospholipase/Carboxylesterase
Arthrobacter chlorophenolicus A6	YP_002478024.1	hypothetical protein Achl_4256
Arthrobacter chlorophenolicus A6	YP_002478191.1	hypothetical protein Achl_4423
Arthrobacter chlorophenolicus A6	YP_002487109.1	xylose isomerase
Arthrobacter chlorophenolicus A6	YP_002478258.1	hypothetical protein Achl_4490
Arthrobacter chlorophenolicus A6	YP_002487505.1	translation initiation factor IF-2
Arthrobacter chlorophenolicus A6	YP_002488789.1	hypothetical protein Achl_2735
Arthrobacter chlorophenolicus A6	YP_002489169.1	family 1 extracellular solute-binding protein
Arthrobacter chlorophenolicus A6	YP_002477726.1	hypothetical protein Achl_3958
Arthrobacter chlorophenolicus A6	YP_002487156.1	hypothetical protein Achl_1073
Arthrobacter chlorophenolicus A6	YP_002478437.1	hypothetical protein Achl_4510
Arthrobacter chlorophenolicus A6	YP_002478061.1	hypothetical protein Achl_4293
Arthrobacter chlorophenolicus A6	YP_002487124.1	pentapeptide repeat-containing protein
Arthrobacter chlorophenolicus A6	YP_002477951.1	hypothetical protein Achl_4183
Arthrobacter chlorophenolicus A6	YP_002478062.1	hypothetical protein Achl_4294
Arthrobacter chlorophenolicus A6	YP_002478468.1	hypothetical protein Achl_4541
Arthrobacter chlorophenolicus A6	YP_002488164.1	hypothetical protein Achl_2106
Arthrobacter chlorophenolicus A6	YP_002478145.1	hypothetical protein Achl_4377
Arthrobacter chlorophenolicus A6	YP_002478159.1	hypothetical protein Achl_4391
Arthrobacter chlorophenolicus A6	YP_002477836.1	hypothetical protein Achl_4068
Arthrobacter chlorophenolicus A6	YP_002487176.1	hypothetical protein Achl_1094
Arthrobacter chlorophenolicus A6	YP_002489033.1	hypothetical protein Achl_2983
Arthrobacter chlorophenolicus A6	YP_002477893.1	hypothetical protein Achl_4125
Arthrobacter chlorophenolicus A6	YP_002478091.1	hypothetical protein Achl_4323
Arthrobacter chlorophenolicus A6	YP_002489124.1	sugar ABC transporter permease
Arthrobacter chlorophenolicus A6	YP_002477941.1	fibronectin type III domain-containing protein
Arthrobacter chlorophenolicus A6	YP_002477788.1	hypothetical protein Achl_4020
Arthrobacter chlorophenolicus A6	YP_002487100.1	alpha amylase
Arthrobacter chlorophenolicus A6	YP_002477909.1	hypothetical protein Achl_4141
Arthrobacter chlorophenolicus A6	YP_002478043.1	hypothetical protein Achl_4275
Arthrobacter chlorophenolicus A6	YP_002478445.1	Glucose-6-phosphate 1-dehydrogenase
Arthrobacter chlorophenolicus A6	YP_002478029.1	hypothetical protein Achl_4261
Arthrobacter chlorophenolicus A6	YP_002478168.1	hypothetical protein Achl_4400
Arthrobacter chlorophenolicus A6	YP_002486564.1	integral membrane protein
Arthrobacter chlorophenolicus A6	YP_002478006.1	hypothetical protein Achl_4238
Arthrobacter chlorophenolicus A6	YP_002477753.1	hypothetical protein Achl_3985
Arthrobacter chlorophenolicus A6	YP_002489871.1	hypothetical protein Achl_3829
Arthrobacter chlorophenolicus A6	YP_002488690.1	hypothetical protein Achl_2636
Arthrobacter chlorophenolicus A6	YP_002478561.1	hypothetical protein Achl_4634
Arthrobacter chlorophenolicus A6	YP_002477925.1	hypothetical protein Achl_4157
Arthrobacter chlorophenolicus A6	YP_002477930.1	Tfp pilus assembly protein ATPase PilM-like protein
Arthrobacter chlorophenolicus A6	YP_002478197.1	ssDNA-binding protein
Arthrobacter chlorophenolicus A6	YP_002477853.1	hypothetical protein Achl_4085
Arthrobacter chlorophenolicus A6	YP_002477778.1	hypothetical protein Achl_4010
Arthrobacter chlorophenolicus A6	YP_002478138.1	hypothetical protein Achl_4370
Arthrobacter chlorophenolicus A6	YP_002478219.1	hypothetical protein Achl_4451
Arthrobacter chlorophenolicus A6	YP_002489165.1	hypothetical protein Achl_3115
Arthrobacter chlorophenolicus A6	YP_002486678.1	hypothetical protein Achl_0590
Arthrobacter chlorophenolicus A6	YP_002477728.1	hypothetical protein Achl_3960
Arthrobacter chlorophenolicus A6	YP_002478232.1	hypothetical protein Achl_4464
Arthrobacter chlorophenolicus A6	YP_002478193.1	hypothetical protein Achl_4425
Arthrobacter chlorophenolicus A6	YP_002486304.1	short-chain dehydrogenase/reductase SDR
Arthrobacter chlorophenolicus A6	YP_002489575.1	glycoside hydrolase family protein
Arthrobacter chlorophenolicus A6	YP_002487118.1	XRE family transcriptional regulator
Arthrobacter chlorophenolicus A6	YP_002478249.1	hypothetical protein Achl_4481
Arthrobacter chlorophenolicus A6	YP_002488166.1	XRE family transcriptional regulator
Arthrobacter chlorophenolicus A6	YP_002478149.1	hypothetical protein Achl_4381
[truncated: 1,755 more rows]
[truncated: 2 more columns]
