# Supplementary material for: Comparative genome analysis reveals the molecular basis of nicotine degradation and survival capacities of Arthrobacter
Source: Sci Rep. 2015 Feb 27;5:8642. doi: 10.1038/srep08642 (PMC4342571; doi:10.1038/srep08642)
Supplement: Supplementary Information — Dataset 3 [file srep08642-s4.xls]

## Sheet: Sheet1
Supplementary Data
DataSet3 Homologous protein-coding genes among plasmid pAO1 and M2012083 genome
CDSs in pAO1a	length (aa)	functionb	involved inb	homologous genes in M2012083	located contig	start	end	identity	RAST annotation ID 1197706.3.peg.
CDS_1	99	putative uncharacterized proteins (Pup)	carbohydrates catabolism (ch)	-	-	-	-	-	-
CDS_2	264	lipase G (LipG)	carbohydrates catabolism (ch)	-	-	-	-	-	-
CSCA	317	sucrose hydrolase (sucrase)	carbohydrates catabolism (ch)	-	-	-	-	-	-
ESTA	322	putative lipase (Glh)	carbohydrates catabolism (ch)	-	-	-	-	-	-
OB0494	444	putative suger MFS-permease (MFS)	carbohydrates catabolism (ch)	mfs	contig058	29234	27957	0.378419	3778
MLR	337	putative LacI-family transcriptional repressor (LacIR)	carbohydrates catabolism (ch)	-	-	-	-	-	-
PAR_1	206	parB-like partitioning protein (ParB)	plasmid function (plf)	-	-	-	-	-	-
PAR_2	153	parB-like partitioning protein (ParB)	plasmid function (plf)	parB	contig058	489	1829	0.895	3758
PAR_3	162	parB-like partitioning protein (ParB)	plasmid function (plf)	parB	contig058	489	1829	0.831	3758
NrdHc	88	glutaredoxin	plasmid function (plf)	nrdH	contig058	10095	10361	0.82018	3766
SSBc	170	single-stranded DNA-binding protein (Ssbp)	plasmid function (plf)	ssbp	contig058	10366	11223	0.461521	3767
CDS_3	103	putative uncharacterized proteins (Pup)	plasmid function (plf)	-	-	-	-	-	-
CDS_4	221	putative uncharacterized proteins (Pup)	plasmid function (plf)	-	-	-	-	-	-
CDS_5	164	involved in the function mobilization (mob)	plasmid function (plf)	-	-	-	-	-	-
CDS_6	549	involved in the function mobilization (mob)	plasmid function (plf)	-	-	-	-	-	-
CDS_7	395	general phosphate starvation response (CsbD)	plasmid function (plf)	-	-	-	-	-	-
CDS_8	165	predicted membrane proteins (Membr)	plasmid function (plf)	-	-	-	-	-	-
CDS_9	226	involved in partitioning (KfrA)	plasmid function (plf)	-	-	-	-	-	-
CDS_10	300	putative uncharacterized proteins (Pup)	plasmid function (plf)	-	-	-	-	-	-
CDS_11	406	putative uncharacterized proteins (Pup)	plasmid function (plf)	-	-	-	-	-	-
CDS_12	70	putative uncharacterized proteins (Pup)	plasmid function (plf)	-	-	-	-	-	-
CDS_13	168	putative RNA polymerase sigma factor (Sigma70)	plasmid function (plf)	sigma70	contig001	50396	50905	0.386879	56
CDS_14	287	predicted membrane proteins (Membr)	plasmid function (plf)	-	-	-	-	-	-
CDS_15c	249	putative uncharacterized proteins (Pup)	plasmid function (plf)	hyp	contig009	161758	162558	0.6972	1252
CDS_16	165	putative uncharacterized proteins (Pup)	plasmid function (plf)	-	-	-	-	-	-
CDS_17	116	putative uncharacterized proteins (Pup)	plasmid function (plf)	-	-	-	-	-	-
CDS_18	666	integrin similar FG-GAP repeat protein (integrin)	plasmid function (plf)	-	-	-	-	-	-
CDS_19	99	putative uncharacterized proteins (Pup)	plasmid function (plf)	-	-	-	-	-	-
CDS_20	97	putative uncharacterized proteins (Pup)	plasmid function (plf)	-	-	-	-	-	-
CDS_21	95	high plasmid persistence toxin antitoxin system HipB	plasmid function (plf)	-	-	-	-	-	-
CDS_22	458	high plasmid persistence toxin antitoxin system HipA	plasmid function (plf)	-	-	-	-	-	-
CDS_23	226	transcriptional regulator of the GntR family (PntR)	carbohydrates catabolism (ch)	-	-	-	-	-	-
WZTc	496	ATP-binding component b (ATP-b)	carbohydrates catabolism (ch)	ATP-b	contig004	139209	140702	0.401238	541
RBSA	347	permease (Perm)	carbohydrates catabolism (ch)	-	-	-	-	-	-
DaraH3	347	permease (Perm)	carbohydrates catabolism (ch)	-	-	-	-	-	-
TEU	392	periplasmic sugar binding protein (Peripl)	carbohydrates catabolism (ch)	-	-	-	-	-	-
CDS_24	175	hypothetical protein (Hyp)	carbohydrates catabolism (ch)	-	-	-	-	-	-
KDG	522	putative 2-keto-gluconate dehydrogenase (2-Kgdh)	carbohydrates catabolism (ch)	-	-	-	-	-	-
GABDc	458	putative aldehyde dehydrogenase (Adh)	carbohydrates catabolism (ch)	adh	contig004	74669	76021	0.388611	488
CDS_25	388	putative glucose/fructose oxidoreductase (Gfor)	carbohydrates catabolism (ch)	gfor	contig027	23915	25081	0.777183	2689
CDS_26	402	conserved hypothetical protein (Chyp)	carbohydrates catabolism (ch)	hyp	contig027	25084	26295	0.610469	2690
CDS_27	389	putative glycerate kinase (Gk)	carbohydrates catabolism (ch)	gk	contig039	3848	5011	0.257723	3156
CDS_28	890	helicase	plasmid function (plf)	-	-	-	-	-	-
CDS_29	332	hypothetical protein (Hyp)	plasmid function (plf)	-	-	-	-	-	-
CDS_30	615	predicted membrane proteins (Membr)	plasmid function (plf)	-	-	-	-	-	-
CDS_31	203	predicted membrane proteins (Membr)	plasmid function (plf)	-	-	-	-	-	-
CDS_32	224	recombinase XerD	transposons similar to Tn554	-	-	-	-	-	-
CDS_33	368	Tn554-related transposase A (Tn554a)	transposons similar to Tn554	Tn554a	contig058	98815	97709	0.450327	3838
CDS_34	385	Tn554-related transposase B (Tn554b)	transposons similar to Tn554	Tn554b	contig058	97655	95511	0.81503	3837
CDS_35	309	transposase, integrase,recombinase	transposons similar to Tn554	reb	contig058	96398	95514	0.945173	3837
CDS_36	137	Tn554-related transposase C (Tn554c)	transposons similar to Tn554	Tn554c	contig058	95497	95060	0.960787	NA
CDS_37	72	hypothetical protein (Hyp)	not mentioned	hyp	contig058	95031	94813	0.990246	3835
CDS_38	101	Cro/Cl family transcriptional regulator (TR3)	γ-N-methylaminobutyrate catabolism (mgaba)	tr3	contig058	94771	94466	0.982581	3834
CDS_39c	204	NAD(P)H-nicotine blue oxidoreductase (Nobr)	γ-N-methylaminobutyrate catabolism (mgaba)	nbor	contig058	93337	93951	0.969863	3833
CDS_40	114	hypothetical protein (Hyp)	γ-N-methylaminobutyrate catabolism (mgaba)	hyp	contig058	92611	92955	0.988682	NA
CDS_41	421	monoamine oxidase (Mao)	γ-N-methylaminobutyrate catabolism (mgaba)	mao	contig058	91349	92641	0.9956	3832
CDS_42	176	hypothetical protein (Hyp)	γ-N-methylaminobutyrate catabolism (mgaba)	hyp	contig058	90412	90942	0.972837	NA
CGLc	450	NADP-dependent succinic semialdehyde dehydrogenase (Ssd)	γ-N-methylaminobutyrate catabolism (mgaba)	ssaDH	contig058	90269	88920	0.982084	3830
CDS_43	146	putative 2-hydroxyhepta-2,4-diene-1,7-dioate isomerase	γ-N-methylaminobutyrate catabolism (mgaba)	iso	contig058	88578	88138	0.9744	3829
ebrB	166	NepA subunit of a small multidrug resistance (SMR) pump	γ-N-methylaminobutyrate catabolism (mgaba)	nepA	contig058	87438	87938	0.996764	NA
ebrA	116	NepB subunit of a small multidrug resistance (SMR) pump	γ-N-methylaminobutyrate catabolism (mgaba)	nepB	contig058	87164	87388	0.998788	3828
CDS_44c	308	putative methylenetetrahydrofolate dehydrogenase and methenyltetrahydrofolate cyclohydrolase bifunctional protein (FolD)	γ-N-methylaminobutyrate catabolism (mgaba)	folD	contig058	86084	87010	0.996528	3827
MLRc	824	putative glycine cleavage system T protein (MabO)	γ-N-methylaminobutyrate catabolism (mgaba)	mabo	contig058	83513	85987	0.677063	3826
PURUc	287	putative formyltetrahydrofolate deformylase (Puru)	γ-N-methylaminobutyrate catabolism (mgaba)	puru	contig058	82594	83457	0.993734	3825
CDS_45	95	hypothetical protein (Hyp)	γ-N-methylaminobutyrate catabolism (mgaba)	hyp	contig058	82299	82586	0.995781	NA
CDS_46c	481	putative amino acid permease (Perm)	γ-N-methylaminobutyrate catabolism (mgaba)	perm	contig058	80327	81772	0.988372	3824
CDS_47	470	hypothetical protein/CdaR family transcriptional regulator (PmfR)	γ-N-methylaminobutyrate catabolism (mgaba)	pmfR	contig058	79845	78433	0.972981	3823
CDS_48	85	putative transposase (Tn)	transposons	Tn	contig058	77199	77456	0.986576	NA
CDS_49c	147	hypothetical protein (Hyp)	not mentioned	hyp	contig058	76527	76970	0.971817	NA
CDS_50	223	hypothetical protein (Hyp)	not mentioned	hyp	contig058	76379	75708	0.98537	NA
CDS_51	70	hypothetical protein (Hyp)	not mentioned	hyp	contig058	75415	75627	0.983097	NA
CDS_52c	204	shown required for the formation of the molybdenum cytosine dinucleotide cofactor of NDH and KDH (MobA)	assembly and quality control of the (αβγ)2 holoenzyme complexes of NDH and KDH (aqc)	mobA	contig058	74710	75324	0.997354	3818
CDS_53	117	hypothetical protein (Hyp)	assembly and quality control of the (αβγ)2 holoenzyme complexes of NDH and KDH (aqc)	hyp	contig058	74364	74717	0.991768	NA
coxFc	377	involved in the insertion of the molybdenum cofactor into xanthine dehydrogenase (XdhC)	assembly and quality control of the (αβγ)2 holoenzyme complexes of NDH and KDH (aqc)	xdhC	contig058	73204	74337	0.996644	3817
coxE	363	putative carbon monoxide dehydrogenase subunit E/with a subtilisin protease domain (CoxE)	assembly and quality control of the (αβγ)2 holoenzyme complexes of NDH and KDH (aqc)	coxE	contig058	72120	73211	0.993222	3816
coxD	297	with multiple functions, including the assembly of multi-protein complexes (AAA-ATP)	assembly and quality control of the (αβγ)2 holoenzyme complexes of NDH and KDH (aqc)	AAA-ATPase	contig058	71209	72102	0.995763	3815
CDS_54c	294	putative nitrilase (Nit)	nicotine degradation (nic)	nit	contig058	70122	71006	1	3814
coxG	235	putative carbon monoxide dehydrogenase subunit G (CoxG)	nicotine degradation (nic)	coxG	contig058	69418	70125	0.996785	3813
dhph	397	2,6-dihydroxypyridine hydroxylase (DHPH)	nicotine degradation (nic)	dhph	contig058	68209	69399	0.981342	3812
CDS_55	310	putative Zn-containing polyketide cyclase (PKC)	nicotine degradation (nic)	pkc	contig058	67280	68212	0.9987	3811
CDS_56	106	stress protein/predicted monooxygenase (Mox)	nicotine degradation (nic)	mox	contig058	66960	67280	1	3810
KDHLc	794	large subunit of ketone dehydrogenase (KDHL)	nicotine degradation (nic)	kdhL	contig058	64493	66874	0.991453	3809
CDS_57	367	2,6-dihydroxypseudooxynicotine hydrolase (PONH)	nicotine degradation (nic)	ponh	contig058	64325	63225	0.992661	3808
CDS_58	116	hypothetical protein (Hyp)	nicotine degradation (nic)	hyp	contig058	63229	62879	0.994975	3807
CDS_59	407	putative transcriptional regulator (TR1)	nicotine degradation (nic)	tr1	contig058	61621	62844	0.9899	3806
CDS_60	394	putative transcriptional regulator (TR2)	nicotine degradation (nic)	tr2	contig058	61557	60373	1	3805
KDHMc	296	medium subunit of ketone dehydrogenase (KDHM)	nicotine degradation (nic)	kdhM	contig058	60224	59337	0.980778	3804
KDHSc	160	small subunit of ketone dehydrogenase (KDHM)	nicotine degradation (nic)	kdhS	contig058	59334	58855	0.953895	NA
CDS_61	103	hypothetical protein (Hyp)	nicotine degradation (nic)	hyp	contig058	58135	57824	0.974704	NA
CDS_62	64	hypothetical protein (Hyp)	nicotine degradation (nic)	hyp	contig058	57824	57630	0.964479	NA
CDS_63c	78	hypothetical protein (Hyp)	nicotine degradation (nic)	hyp	contig058	57248	57484	0.995258	3802
CDS_64c	196	hypothetical protein (Hyp)	nicotine degradation (nic)	hyp	contig058	56642	57232	0.996279	3801
6-HLNO	425	6-hydroxy-L-nicotine oxidase (6HLNO)	nicotine degradation (nic)	6hlno	contig058	55027	56304	0.981949	3800
NDHLc	816	large subunit of nicotine dehydrogenase (NDHL)	nicotine degradation (nic)	ndhL	contig058	52509	54959	0.996479	3799
NDHSc	165	small subunit of nicotine dehydrogenase (NDHS)	nicotine degradation (nic)	ndhS	contig058	52019	52516	0.977492	NA
NDHMc	283	medium subunit of nicotine dehydrogenase (NDHM)	nicotine degradation (nic)	ndhM	contig058	51171	52022	0.965106	3798
CDS_65	236	putative transposase, partial (Tn)	IS1473-related elements	Tn	contig007	11055	10213	0.622828	926
CDS_66	87	putative transposase, partial (Tn)	IS1473-related elements	-	-	-	-	-	-
MOADc	88	putative molybdopterin cofactor synthesis (MOAD)	molybdenum cofactor biosynthesis (moco)	moaD	contig058	49850	50116	0.974429	3796
MOAAc	371	molybdopterin cofactor synthesis protein moaA (MOAA)	molybdenum cofactor biosynthesis (moco)	moaA	contig058	48725	49843	0.982253	3795
MOEAc	429	molybdopterin cofactor synthesis protein moeA (MOEA)	molybdenum cofactor biosynthesis (moco)	moeA	contig058	47146	48435	0.980772	3794
MOACc	168	molybdopterin cofactor synthesis protein moaC (MOAC)	molybdenum cofactor biosynthesis (moco)	moaC	contig058	47149	46643	0.980956	3793
MOAEc	155	molybdopterin synthase (MOAE)	molybdenum cofactor biosynthesis (moco)	moaE	contig058	46530	46063	0.987468	3792
MODAc	262	molybdate-binding periplasmic protein modA (MODA)	molybdenum cofactor biosynthesis (moco)	modA	contig058	46052	45264	0.988567	3791
MODBc	239	molybdenum transport transmembrane protein (MODB)	molybdenum cofactor biosynthesis (moco)	modB	contig058	45145	44426	0.991399	3790
MODCc	349	molybdenum transport ATPase modC (MODC)	molybdenum cofactor biosynthesis (moco)	modC	contig058	44429	43380	0.990564	3789
CDS_67c	583	putative β-glucosidase (β-Glu)	carbohydrates catabolism (ch)	β-glu	contig058	40070	41821	0.933185	3787
CDS_68c	424	MFS permease	carbohydrates catabolism (ch)	perm	contig058	38784	40058	0.97059	3786
CDS_69c	367	putative LacI-family transcriptional regulatory protein (LacIR)	carbohydrates catabolism (ch)	lacIR	contig058	38650	37529	0.985916	3785
CDS_70	101	hypothetical protein (Hyp)	not mentioned	hyp	contig058	36953	37258	0.9782	NA
CDS_71	497	putative amino acid permease (Perm1)	nicotine degradation (nic)	perm1	contig058	35194	36687	0.989273	3784
6-HDNO	459	6-hydroxy-D-nicotine oxidase (6HDNO)	nicotine degradation (nic)	6hdno	contig058	34641	33265	0.984625	3783
CDS_72	465	putative amino acid transporter (Perm2)	nicotine degradation (nic)	perm2	contig058	32757	31360	0.668806	3782
CDS_73	194	putative transcriptional regulator (HdnoR)	nicotine degradation (nic)	hdnoR	contig058	30696	31280	0.938307	3781
CDS_74	67	putative uncharacterized proteins (Pup)	plasmid function (plf)	-	-	-	-	-	-
CDS_75	311	putative uncharacterized proteins (Pup)	plasmid function (plf)	-	-	-	-	-	-
CDS_76	192	putative uncharacterized proteins (Pup)	plasmid function (plf)	-	-	-	-	-	-
CDS_77	68	putative uncharacterized proteins (Pup)	plasmid function (plf)	-	-	-	-	-	-
CDS_78	347	putative uncharacterized proteins (Pup)	plasmid function (plf)	-	-	-	-	-	-
CDS_79	111	putative uncharacterized proteins (Pup)	plasmid function (plf)	-	-	-	-	-	-
CDS_80	93	putative uncharacterized proteins (Pup)	plasmid function (plf)	-	-	-	-	-	-
CDS_81c	350	putative uncharacterized proteins (Pup)	plasmid function (plf)	hyp	contig007	33799	32750	0.785755	949
CDS_82	146	putative uncharacterized proteins (Pup)	plasmid function (plf)	-	-	-	-	-	-
CDS_83	594	type IV secretion system (TraG)	plasmid function (plf)	-	-	-	-	-	-
CDS_84	530	predicted membrane proteins (Membr)	plasmid function (plf)	-	-	-	-	-	-
CDS_85	502	predicted membrane proteins (Membr)	plasmid function (plf)	-	-	-	-	-	-
CDS_86	436	predicted membrane proteins (Membr)	plasmid function (plf)	-	-	-	-	-	-
CDS_87	246	predicted membrane proteins (Membr)	plasmid function (plf)	-	-	-	-	-	-
CDS_88	89	predicted membrane proteins (Membr)	plasmid function (plf)	-	-	-	-	-	-
CDS_89	201	predicted membrane proteins (Membr)	plasmid function (plf)	-	-	-	-	-	-
CDS_90	480	predicted membrane proteins (Membr)	plasmid function (plf)	-	-	-	-	-	-
CDS_91	170	predicted membrane proteins (Membr)	plasmid function (plf)	-	-	-	-	-	-
CDS_92	357	amidohydrolase/peptidase CHAP-domain protein (CHAP)	plasmid function (plf)	-	-	-	-	-	-
CDS_93	104	involved in heavy metal resistance (ArsR)	plasmid function (plf)	arsR	contig007	45969	46280	0.356455	NA
CDS_94	155	predicted membrane proteins (Membr)	plasmid function (plf)	membr	contig007	46612	46358	0.399627	961
CDS_95	388	predicted membrane proteins (Membr)	plasmid function (plf)	membr	contig007	47993	46830	0.38459	962
CDS_96	327	predicted membrane proteins (Membr)	plasmid function (plf)	membr	contig007	48961	47981	0.6972	NA
CDS_97	146	putative uncharacterized proteins (Pup)	plasmid function (plf)	hyp	contig007	49979	50212	0.972636	964
CDS_98	653	putative uncharacterized proteins (Pup)	plasmid function (plf)	hyp	contig007	50333	52246	0.791772	965
CDS_99	241	putative transposase, partial	IS145-related elements	IS145	contig007	11163	10222	0.468864	926
CDS_100	82	putative transposase, partial	IS145-related elements	-	-	-	-	-	-
CDS_101	231	putative uncharacterized proteins (Pup)	plasmid function (plf)	-	-	-	-	-	-
CDS_102	314	involved in the function partitioning (ParA)	plasmid function (plf)	-	-	-	-	-	-
CDS_103	208	putative uncharacterized proteins (Pup)	plasmid function (plf)	-	-	-	-	-	-
CDS_104	192	putative uncharacterized proteins (Pup)	plasmid function (plf)	-	-	-	-	-	-
CDS_105	78	putative uncharacterized proteins (Pup)	plasmid function (plf)	-	-	-	-	-	-
CDS_106	145	putative uncharacterized proteins (Pup)	plasmid function (plf)	hyp	contig025	43581	44015	0.480465	2471
CDS_107	118	putative uncharacterized proteins (Pup)	plasmid function (plf)	hyp	contig025	43110	43463	0.728592	2470
CDS_108	182	putative uncharacterized proteins (Pup)	plasmid function (plf)	-	-	-	-	-	-
CDS_109c	192	putative recombinase (Tn552)	transposons similar to Tn552	Tn552	contig007	63046	63615	0.447891	NA
CDS_110	487	putative transposase (Tn552)	transposons similar to Tn552	-	-	-	-	-	-
CDS_111	218	putative ATP-binding protein (ATP-b)	transposons similar to Tn552	-	-	-	-	-	-
CDS_112c	167	putative DNA recombinase (Tn552)	transposons similar to Tn552	Tn552	contig011	79311	79862	0.610794	1441
CDS_113	323	adenylate kinase (Adk)	plasmid function (plf)	-	-	-	-	-	-
CDS_114	190	predicted membrane proteins (Membr)	plasmid function (plf)	-	-	-	-	-	-
CDS_115	232	adenylate kinase (Adk)	plasmid function (plf)	-	-	-	-	-	-
CDS_116	232	adenylate kinase (Adk)	plasmid function (plf)	-	-	-	-	-	-
CDS_117	96	putative uncharacterized proteins (Pup)	plasmid function (plf)	-	-	-	-	-	-
CDS_118	479	abortive infection phage resistance (Abi)	plasmid function (plf)	-	-	-	-	-	-
CDS_119	133	putative uncharacterized proteins (Pup)	plasmid function (plf)	-	-	-	-	-	-
CDS_120c	201	ligase	plasmid function (plf)	ligase	contig014	4707	5486	0.8173	1739
CDS_121c	302	putative smf family protein (SMF)	plasmid function (plf)	smf	contig049	4281	5174	0.861414	3631
CDS_122	107	putative uncharacterized proteins (Pup)	plasmid function (plf)	hyp	contig049	6774	7082	0.9034	3634
CDS_123c	339	tetratrico peptide repeats protein (TPR)	plasmid function (plf)	tpr	contig049	80	1090	0.9746	3628
CDS_124	48	putative uncharacterized proteins (Pup)	plasmid function (plf)	-	-	-	-	-	-
CDS_125	34	putative uncharacterized proteins (Pup)	plasmid function (plf)	-	-	-	-	-	-
a: The names of the CDSs are gave in the NCBI entry under the accession number NC_021229.
b: The informations are obtained according to reference 1.
c: There are more than one homologous genes of these genes were found in M2012083 genome, only the homologous genes with the highest identity are shown.
-: No homologous genes were found in M2012083 genome.
NA: Not be annotated
Reference 1: Ganas, P., Igloi, G. L. & Brandsch, R. The megaplasmid pAO1 of Arthrobacter nicotinovorans and nicotine catabolism in Microbial megaplasmids, 271-282 (Springer, 2009)
