# Supplementary material for: Comparative genome analysis reveals the molecular basis of nicotine degradation and survival capacities of Arthrobacter
Source: Sci Rep. 2015 Feb 27;5:8642. doi: 10.1038/srep08642 (PMC4342571; doi:10.1038/srep08642)
Supplement: Supplementary Information — Dataset 4 [file srep08642-s5.xls]

## Sheet: Sheet1
Supplementary Data
DataSet4 Comparison of predicted ORFs involved in stress response among the seven subject Arthrobacter genome
Subcategory	Subsystem	Role	M2012083 ORF 1197706.3.peg.a	FB24 ORF YP_8b	TC1 ORF YP_9b	A6 ORF YP_0024b	Re117 ORF YP_0039b	Sphe3 ORF YP_0042b	Rue61a ORF YP_0066b
Osmotic stress	trehalose biosynthesis and catabolism	alpha,alpha-trehalose-phosphate synthase	3135	30250.1	46722.1	86953.1	15740.1	40120.1	60846.1
Osmotic stress	trehalose biosynthesis and catabolism	maltooligosyl trehalose synthase	3576	32387.1	48605.1	88671.1	-	42002.1	62970.1
Osmotic stress	trehalose biosynthesis and catabolism	maltooligosyl trehalose trehalohydrolase	3577	32386.1	48604.1	88670.1	-	42001.1	62969.1
Osmotic stress	trehalose biosynthesis and catabolism	trehalose synthase	349 1116	30236.1 33563.1	46703.1 49737.1	86946.1 89625.1	-	40113.1 42891.1 43117.1	60828.1 64122.1
Osmotic stress	trehalose biosynthesis and catabolism	trehalose/maltose hydrolase ( phosphorylase)	134	29809.1	46125.1	78037.1 86619.1	15267.1	39784.1	60282.1
Osmotic stress	trehalose biosynthesis and catabolism	Trehalose-6-phosphate phosphatase (EC 3.1.3.12)	-	29843.1	-	-	-	-	-
Osmotic stress	trehalose biosynthesis and catabolism	trehalose-phosphatase	2710 3136	30249.1 33364.1	46721.1 49408.1	86952.1 89724.1	15739.1	40119.1	60845.1 63771.1
Osmotic stress	glycogen biosynthesis and catabolism	glycogen synthase	4249	31621.1	47881.1	87952.1	17088.1	41153.1	62233.1
Osmotic stress	glycogen biosynthesis and catabolism	glycogen branching enzyme	1115	30237.1	46704.2	86947.1	17086.1	40114.1	60829.1
Osmotic stress	glycogen biosynthesis and catabolism	Glycogen debranching enzyme	1121	30231.1 33236.1	46698.1	86941.1	-	40107.1 42213.1	60823.1
Osmotic stress	glycogen biosynthesis and catabolism	glycogen debranching enzyme family protein	2097	-	46494.1	-	-	39941.1	60627.1
Osmotic stress	glycogen biosynthesis and catabolism	glycogen debranching enzyme GlgX	3575	32388.1	48606.1	88672.1	-	42003.1	62971.1
Osmotic stress	glycogen biosynthesis and catabolism	Glycogen phosphorylase (EC 2.4.1.1)	1118	30234.1	46701.1	86944.1	17085.1	40111.1	60826.1
Osmotic stress	Osmoregulation	Aquaporin Z	3314 3712	32054.1	49320.1 48280.1	86313.1 88361.1	-	42341.1 41701.1	63685.1 62641.1
Osmotic stress	Osmoregulation	Glycerol uptake facilitator protein	622	31729.1	47989.1	88049.1	16887.1	41268.1	62342.1
Osmotic stress	Synthesis of osmoregulated periplasmic glucans	OpgC protein	1308	33205.2	45921.1	89687.1	-	-	60074.1
Osmotic stress	Choline and Betaine Uptake and Betaine Biosynthesis	Betaine aldehyde dehydrogenase (EC 1.2.1.8)	3747	33219.1 33200.1	46321.1	89540.1 89730.1	15920.1	39553.1	60457.1
Osmotic stress	Choline and Betaine Uptake and Betaine Biosynthesis	Choline binding protein A	704	30295.1	46808.1	86998.1	-	40163.1	60933.1
Osmotic stress	Choline and Betaine Uptake and Betaine Biosynthesis	Choline dehydrogenase (EC 1.1.99.1)	3748	33218.1 33201.1	46320.1 49295.1	89539.1 89731.1	15921.1	39552.1	60456.1
Osmotic stress	Choline and Betaine Uptake and Betaine Biosynthesis	Choline-sulfatase (EC 3.1.6.6)	3701	-	48270.1	-	-	-	62631.1
Osmotic stress	Choline and Betaine Uptake and Betaine Biosynthesis	Glycine betaine ABC transport system permease protein	1764 3659	32319.1	48525.1	88609.1	16266.1	41947.1	63891.1 62893.1
Osmotic stress	Choline and Betaine Uptake and Betaine Biosynthesis	Glycine betaine transporter OpuD	2395	33191.1	46285.1	89503.1	15459.1	39579.1	60419.1
Osmotic stress	Choline and Betaine Uptake and Betaine Biosynthesis	High-affinity choline uptake protein BetT	-	33220.1	-	89389.1 89541.1	17895.1 15919.1	-	-
Osmotic stress	Choline and Betaine Uptake and Betaine Biosynthesis	L-proline glycine betaine ABC transport system permease protein ProV (TC 3.A.1.12.1)	1762 3657	32321.1	48527.1	88611.1	16264.1	41949.1	62895.1 63893.1
Osmotic stress	Choline and Betaine Uptake and Betaine Biosynthesis	L-proline glycine betaine ABC transport system permease protein ProW (TC 3.A.1.12.1)	1763 3658	32320.1	48526.1	88610.1	16265.1	41948.1	63892.1 62894.1
Osmotic stress	Choline and Betaine Uptake and Betaine Biosynthesis	L-proline glycine betaine binding ABC transporter protein ProX (TC 3.A.1.12.1)	1765 3660	32318.1	48524.1	88608.1	16267.1	41946.1	63890.1 62892.1
Osmotic stress	Choline and Betaine Uptake and Betaine Biosynthesis	Sarcosine oxidase alpha subunit (EC 1.5.3.1)	1859	33177.1	49507.1	89638.1	17900.1	39565.1	63874.1
Osmotic stress	Choline and Betaine Uptake and Betaine Biosynthesis	Sarcosine oxidase beta subunit (EC 1.5.3.1)	1861	33179.1	49505.1	89640.1	17902.1	39567.1	63872.1
Osmotic stress	Choline and Betaine Uptake and Betaine Biosynthesis	Sarcosine oxidase gamma subunit (EC 1.5.3.1)	1858	33176.1	49508.1	89637.1	17899.1	39564.1	63875.1
Osmotic stress	Choline and Betaine Uptake and Betaine Biosynthesis	Sarcosine oxidase delta subunit (EC 1.5.3.1)	1860	33178.1	49506.1	89639.1	17901.1	39566.1	63873.1
Oxidative stress	Protection from Reactive Oxygen Species	Catalase (EC 1.11.1.6)	516 3088	30588.1 32557.1	47613.1 48760.1	87803.1 88836.1	16661.1 15909.1	40449.1 42155.1	61941.1 63127.1
Oxidative stress	Oxidative stress	Alkyl hydroperoxide reductase subunit C-like protein	3941	31941.1	48159.1	88258.1	16728.1	41599.1	62518.1
Oxidative stress	Oxidative stress	Ferroxidase (EC 1.16.3.1)	117	29835.1 30259.1	46109.1	86642.1 86962.1	17928.1	39799.1 40129.1	60265.1
Oxidative stress	Oxidative stress	Nitrite-sensitive transcriptional repressor NsrR	1195	30168.1	46631.1	86900.1	15705.1	40063.1	60754.1
Oxidative stress	Oxidative stress	Organic hydroperoxide resistance protein	912 2003	30629.1 31103.1	47035.1 47512.1	87288.1 87680.1	15360.1	40483.1 40888.1	61146.1 61606.1
Oxidative stress	Oxidative stress	Organic hydroperoxide resistance transcriptional regulator	911 1460	30628.1 30048.1	47034.1 46447.1	87287.1 86772.1	18541.1	40482.1 39919.1	61145.1 60579.1
Oxidative stress	Oxidative stress	Peroxidase (EC 1.11.1.7)	-	-	-	89411.1	15457.1	42730.1	-
Oxidative stress	Oxidative stress	Redox-sensitive transcriptional activator SoxR	3199	-	49243.1	-	17052.1	-	63593.1
Oxidative stress	Oxidative stress	Redox-sensitive transcriptional regulator (AT-rich DNA-binding protein)	2302	32773.1	48990.1	89146.1	17655.1	42467.1	63352.1
Oxidative stress	Oxidative stress	Superoxide dismutase [Mn] (EC 1.15.1.1)	1553	31566.1	47831.1	87892.1	17093.1	41095.1	66550.1 62184.1
Oxidative stress	Oxidative stress	transcriptional regulator, Crp/Fnr family	-	-	-	-	15858.1	-	-
Oxidative stress	Oxidative stress	Transcriptional regulator, FUR family	3087	32556.1	48759.1	88835.1	15458.1	42154.1	63126.1
Oxidative stress	Oxidative stress	Zinc uptake regulation protein ZUR	1574	32117.1	48347.1	88427.1	16422.1	41766.1	62712.1
Oxidative stress	Glutathione: Non-redox reactions	Glutathione S-transferase, omega (EC 2.5.1.18)	3007	31629.1	45892.1	87960.1	17812.1	41161.1	60044.1
Oxidative stress	Glutathione: Non-redox reactions	Hydroxyacylglutathione hydrolase (EC 3.1.2.6)	152 3388	29609.1 33314.1	48775.1 50099.1 50335.1	86298.1	15357.1	42673.1 42903.1	63142.1 60378.1 64270.1
Oxidative stress	Glutathione: Non-redox reactions	Lactoylglutathione lyase (EC 4.4.1.5)	813	31802.1	46923.1	88111.1	16951.1	41342.1	61046.1
Oxidative stress	Redox-dependent regulation of nucleus processes	NAD-dependent glyceraldehyde-3-phosphate dehydrogenase (EC 1.2.1.12)	1551	31567.1	47832.1	87893.1	17092.1	41096.1	62185.1
Oxidative stress	Redox-dependent regulation of nucleus processes	NAD-dependent protein deacetylase of SIR2 family	3940	31940.1	48158.1	88257.1	17706.1	41598.1	62517.1
Oxidative stress	Redox-dependent regulation of nucleus processes	NADPH-dependent glyceraldehyde-3-phosphate dehydrogenase (EC 1.2.1.13)	3923	31917.1	48140.1	88246.1	16766.1	41587.1	62499.1
Oxidative stress	Redox-dependent regulation of nucleus processes	Nicotinamidase (EC 3.5.1.19)	3728	32066.1	48297.1	88373.1	16468.1	41713.1	62658.1
Oxidative stress	Redox-dependent regulation of nucleus processes	Nicotinate phosphoribosyltransferase (EC 2.4.2.11)	3727	32065.1 32307.1	48296.1	88372.1	16469.1	41712.1	62657.1
Oxidative stress	Glutathione: Redox cycle	Glutaredoxin-like protein NrdH, required for reduction of Ribonucleotide reductase class Ib	3766 3857	29152.1 29455.1 31837.1	50235.1 48078.1	78566.1 88176.1	15219.1 16973.1	43375.1 43484.1 41430.1	64350.1 62435.1
Oxidative stress	Glutathione: Redox cycle	Glutathione peroxidase (EC 1.11.1.9)	1431	30058.1	46479.1	86783.1	-	39932.1	60612.1
Oxidative stress	Glutaredoxins	Flavohemoprotein (Hemoglobin-like protein) (Flavohemoglobin) (Nitric oxide dioxygenase) (EC 1.14.12.17)	1196	30167.1	46630.1	86899.1	15704.1	40062.1	60753.1
Oxidative stress	Glutathionylspermidine and Trypanothione	Similarity with glutathionylspermidine synthase (EC 6.3.1.8), group 1	3449	32532.1	48730.1	88809.1	-	42133.1	63095.1
Oxidative stress	NADPH:quinone oxidoreductase 2	NADPH:quinone oxidoreductase 2	-	31497.1	-	86669.1	15467.1	39824.1	-
Oxidative stress	NADPH:quinone oxidoreductase 2	Redox-sensing transcriptional regulator QorR	4001	-	49159.1	86668.1	-	39823.1	63503.1
Cold shock	Cold shock, CspA family of proteins	Cold shock protein CspA	682 837 2935 3041	30275.1 30549.1 32079.1 29971.1	46790.1 46960.1 48311.1	86976.1 87211.1 88387.1 77791.1 86728.1	16965.1	40145.1 40415.1 41727.1 39880.1	60912.1 61068.1 62672.1 62100.1
Cold shock	Cold shock, CspA family of proteins	Cold shock protein CspC	697	30288.1	46802.1	86992.1	15757.1	40157.1	-
Heat shock	Heat shock dnaK gene cluster extended	Chaperone protein DnaJ	638 3263	31715.1 33281.1	47627.1 47975.1	88035.1 89664.1	16872.1 17718.1	41253.1 42907.1	62328.1 63637.1
Heat shock	Heat shock dnaK gene cluster extended	Chaperone protein DnaK	525 2292 3265	33283.1	47625.1 48981.1 49283.1	89137.1 89666.1	17720.1	42458.1 42909.1	61951.1 63343.1 63639.1
Heat shock	Heat shock dnaK gene cluster extended	Heat shock protein GrpE	526 3264	33282.1	47626.1	89665.1	17719.1	42908.1	61952.1 63638.1
Heat shock	Heat shock dnaK gene cluster extended	Heat-inducible transcription repressor HrcA	637	31716.1	47976.1	88036.1	16873.1	41254.1	62329.1
Heat shock	Heat shock dnaK gene cluster extended	HspR, transcriptional repressor of dnaK operon	3262	33280.1	49282.1	89663.1	17717.1	42906.1	63636.1
Heat shock	Heat shock dnaK gene cluster extended	Nucleoside 5-triphosphatase RdgB (dHAPTP, dITP, XTP-specific) (EC 3.6.1.15)	3721	32059.1	48290.1	88366.1	16475.1	41706.1	62651.1
Heat shock	Heat shock dnaK gene cluster extended	Ribonuclease PH (EC 2.7.7.56)	3722	32060.1	48291.1	88367.1	16474.1	41707.1	62652.1
Heat shock	Heat shock dnaK gene cluster extended	Ribosomal RNA small subunit methyltransferase E (EC 2.1.1.-)	639	31714.1	47974.1	88034.1	16871.1	41252.1	62327.1
Heat shock	Heat shock dnaK gene cluster extended	Ribosome-associated heat shock protein implicated in the recycling of the 50S subunit (S4 paralog)	1898	33057.1	49467.1	89792.1	17847.1	43016.1	63830.1
Heat shock	Heat shock dnaK gene cluster extended	rRNA small subunit methyltransferase I	1767	30700.1	47112.1	87356.1	15974.1	40546.1	61225.1
Heat shock	Heat shock dnaK gene cluster extended	tmRNA-binding protein SmpB	1597	32141.1	48369.1	88451.1	16401.1	41793.1	62735.1
Heat shock	Heat shock dnaK gene cluster extended	Translation elongation factor LepA	633	31720.1	47980.1	88040.1	16877.1	41258.1	62333.1
Detoxification	Uptake of selenate and selenite	DedA protein	925 1836 3720	30637.1 32058.1	47043.1 48289.1	87296.1 88365.1	18070.1	40490.1 41705.1	61154.1 62650.1
Detoxification	Uptake of selenate and selenite	Various polyols ABC transporter, ATP-binding component	166	32595.1	48788.1	88869.1	17025.1	42186.1	63154.1
Detoxification	Uptake of selenate and selenite	Various polyols ABC transporter, periplasmic substrate-binding protein	-	-	-	87783.1	-	40343.1	-
Detoxification	Uptake of selenate and selenite	Various polyols ABC transporter, permease component 1	-	-	-	87784.1	-	40344.1	-
Detoxification	Uptake of selenate and selenite	Various polyols ABC transporter, permease component 2	-	-	-	87785.1	-	40345.1	-
Detoxification	D-tyrosyl-tRNA(Tyr) deacylase	D-tyrosyl-tRNATyr deacylase	-	-	-	-	16920.1	-	-
Stress Response - no subcategory	Flavohaemoglobin	ABC-type Fe3+-siderophore transport system, permease 2 component	1912 2661	33408.1	49444.1 46366.1	89776.1	17818.1	43000.1	63807.1 60500.1
Stress Response - no subcategory	σB stress responce regulation	Serine phosphatase RsbU, regulator of σ subunit	3160	33365.1	49206.1	89495.1	-	42820.1	63556.1
Stress Response - no subcategory	σB stress responce regulation	anti-σB factor antagonist RsbV	3162	29784.1	49208.1	89497.1	-	-	63558.1
Stress Response - no subcategory	σB stress responce regulation	RNA polymerase σ factor SigB	1330	29851.1	45938.1	86653.1	-	39808.1	60092.1
Stress Response - no subcategory	Bacterial hemoglobins	diguanylate cyclase/phosphodiesterase (GGDEF & EAL domains) with PAS/PAC sensor(s)	1473 2247 3844	29614.1 29975.1	46434.1 48938.1 46432.1	86323.1 86157.1	-	39598.1 39419.1	60568.1 63297.1 60566.1
Stress Response - no subcategory	Bacterial hemoglobins	Flavohemoprotein (Hemoglobin-like protein) (Flavohemoglobin) (Nitric oxide dioxygenase) (EC 1.14.12.17)	1196	30167.1	46630.1	86899.1	15704.1	40062.1	60753.1
Stress Response - no subcategory	Bacterial hemoglobins	Hemoglobin-like protein HbO	3908	31893.2	48124.1	88225.1	17048.1	41564.1	62483.1
Stress Response - no subcategory	Bacterial hemoglobins	Copper binding protein, plastocyanin/azurin family	-	29992.1	-	-	-	-	-
Stress Response - no subcategory	Hfl operon	GTP-binding protein HflX	1068	30960.1	47366.1	87546.1	16292.1	40757.1	61466.1
Stress Response - no subcategory	Carbon Starvation	Carbon starvation protein A	1183	30180.1	46643.1	86915.1	-	40078.1	60766.1
Stress Response - no subcategory	Carbon Starvation	Starvation sensing protein RspA	2645	30003.1	46337.1	86874.1	-	40030.1	60473.1
Stress Response - no subcategory	Carbon Starvation	Carbon storage regulator	-	-	-	89020.1	-	-	-
Stress Response - no subcategory	Universal stress-related	Universal stress family protein	69 360 1403 1939 2141 2988 3627 3638	29542.1 29845.1 29884.1 29897.1 30465.1 30886.1 31232.1 31234.1 31368.1 31529.1 31617.1 32572.1 32932.1 33498.1 33569.1	45874.1 46056.1 46221.1 46314.1 46503.1 48547.1 49563.1 49726.1	86681.1 86692.1 87125.1 88131.1 88133.1 88134.1 88137.1 88140.1 89335.1 89855.1 89912.1	15259.1 15390.1 16228.1 16407.1 17893.1 17956.1	39833.1 39844.1 41367.1 41370.1 41375.1 41379.1 41385.1 41401.1 42654.1 43068.1 43132.1	60026.1 60210.1 60359.1 60450.1 60637.1 61883.1 61888.1 61890.1 61901.1 61904.1 62915.1 63939.1 64111.1
a: The annotation is based on the results of RAST. You can get the gene from RAST using these number.
b: The protein are obtained from NCBI according to the accession number.
-: No homologs were present in the compared genome.
